# Supplementary material for: The genomic landscape of Vk*MYC myeloma highlights shared pathways of transformation between mice and humans
Source: Nat Commun. 2024 May 7;15:3844. doi: 10.1038/s41467-024-48091-w (PMC11076575; doi:10.1038/s41467-024-48091-w)
Supplement: Supplementary file 3 — Supplementary Data 1 - 21 [file 41467_2024_48091_MOESM3_ESM.xlsx]

## Sheet: Table of Contents 
Table of Contents
Supplementary Data 1. Characteristics of VK*MYC MM.
Supplementary Data 2. Sequencing coverage of 178 samples from 96 multiple myeloma from VkMYC mice, and 3 tails from BioProject PRJNA938752
Supplementary Data 3. Summary of mice strains
Supplementary Data 4. List of all nonsynonymous mutations across 81 VkMYC MM interrogated with either WES or WGS.
Supplementary Data 5. Mutation burden pairwise Wilcoxon test P values
Supplementary Data 6. Somatic nucleotide variants pairwise Fisher test P values
Supplementary Data 7. CNV calls from 96 Vk*MYC MM
Supplementary Data 8. GISTIC2.0 significant copy number aberrations.
Supplementary Data 9. GISTIC2.0 signficant whole chromosome events
Supplementary Data 10. Percentage (and number) of Vk*MYC MM tumors from different stages of progression with large chromosome gain and losses.
Supplementary Data 11. Copy number variants pairwise Fisher test P values
Supplementary Data 12. Molecular time-based time windows for large chromosomal gains acquired in the same cases.
Supplementary Data 13. Molecular time of 34 large gains across 19 Vk*MYC mouse MM.
Supplementary Data 14. Catalog of SV in 52 Vk*MYC MM
Supplementary Data 15. Comparison of SV events between different stages.
Supplementary Data 16. Mapping of IgH translocations within the IgH locus Vk*MYC MM tumors.
Supplementary Data 17. Samples with outlier expression and IAP LTR insertions of Map3k14, Il6, Ncor1 and Ltbr
Supplementary Data 18. Genetic and phenotypic features of available Vk*MYC transplantable lines. Expression (TPM) of drug targets Tnfrsf17 (BCMA) and Bcl2 is also reported.
Supplementary Data 19. Genetic and phenotypic features of 25 Vk*MYC VITRO lines. Expression (TPM) of drug targets Tnfrsf17 (BCMA) and Bcl2 is also reported.
Supplementary Data 20. Mutational signatures in VkMYC MM.
Supplementary Data 21. Frequency (percentage) of common genomic abnormalities across different MM subtypes and Vk*MYC tumors.

## Sheet: Suppl. Data 1
Supplementary Data 1. Characteristics of VK*MYC MM.
CNA, copy number alterations; SNV, single nucleotide variants; SV, structural variants; GE, gene expression; aCGH, array comparative genomic hybridization; WGS, whole-genome sequencing; WXS, whole-exome sequencing; MP WGS, mate pair whole-genome sequencing.
131 samples representing 119 unique tumors including 41 de novo, 65 transplant and 25 in vitro MM
Type	Line	Sex	Age (weeks)	Cross	Genotype	SNV (n=68)	CNV (n=96)	SV (n=52)	GEP (n=88)	Cellosaurus ID
De novo	Vk12598	Male	87	MYC24.Aid	MYC.Aidhet		aCGH		Affy
De novo	Vk12728	Male	71	MYC11	MYC		aCGH		Affy
De novo	Vk12803	Female	65	MYC11.BAC6A	MYC		aCGH		Affy
De novo	Vk12811	Female	79	MYC11	MYC		aCGH		Affy
De novo	Vk12996	Male	93	MYC11	MYC		aCGH		Affy
De novo	Vk13044	Female	131	MYC24	MYC		aCGH		Affy
De novo	Vk13051	Female	76	MYC11	MYC		aCGH		Affy
De novo	Vk13410	Female	100	MYC24	MYC		aCGH		Affy
De novo	Vk13429	Male	113	MYC24.BAC6A	MYC		aCGH		Affy
De novo	Vk13742	Female	109	MYC11	MYC		aCGH		Affy
De novo	Vk13756	Male	96	MYC11	MYC		aCGH		Affy
De novo	Vk13769	Male	82	MYC11.BAC7C	MYC.EGFP.FGFR3		aCGH		Affy
De novo	Vk13801	Female	113	MYC11.BAC7A	MYC		aCGH		Affy
De novo	Vk13855	Female	121	MYC24	MYC		aCGH		Affy
De novo	Vk14246	Male	99	MYC24.VkBCL6.67	MYC.BCL6		aCGH		Affy
De novo	Vk14660	Female	103	MYC11.BAC6B	MYC.EGFP		aCGH		Affy
De novo	Vk14774	Female	79	MYC24.Ccnd1	MYC.Ccnd1		aCGH		Affy
De novo	Vk22182	Male	84	MYC11.MIR	MYC.MIRnull	WXS	WXS		Affy
De novo	Vk22304	Female	41	MYC11.MIR	MYC.MIRnull	WXS	WXS		Affy
De novo	Vk22428	Female	94	MYC11.MIR	MYC.MIRhet	WXS	WXS		Affy
De novo	Vk22633	Male	69	MYC24.MDR	MYC.MDRnull	WXS	WXS		Affy
De novo	Vk23117	Female	70	MYC11.MIR	MYC.MIRnull	WXS	WXS		Affy
De novo	Vk24094	Male	86	MYC24.MDR	MYC.MDRhet	WXS	WXS		Affy
De novo	Vk24095	Male	72	MYC24.MDR	MYC.MDRhet	WXS	WXS		Affy
De novo	Vk25039	Female	47	MYC11.MIR	MYC.MIRnull	WXS	WXS		Affy
De novo	Vk25183	Male	69	MYC11.MIR	MYC.MIRnull	WXS	WXS		Affy
De novo	Vk25214	Female	84	MYC11.MIR	MYC.MIRnull	WXS	WXS		Affy
De novo	Vk25283	Male	81	MYC24.MDR	MYC.MDRhet	WXS	WXS		Affy
De novo	Vk14383	Female	73	MYC11	MYC				Affy
De novo	Vk32366	Female	80	MYC24.Mmset1null	MYC.Mmset1het	WGS	WGS	WGS	RNAseq
De novo	Vk36040	Female	56	MDL4.hCRBN343.Crbn	MYC.Crbnnull.hCRBN	WGS	WGS	WGS	RNAseq
De novo	Vk14153	Male	111	MYC11	MYC		aCGH		RNAseq
De novo	Vk21598	Male	74	MYC24.MDR	MYC.MDRnull	WXS	WXS		RNAseq
De novo	Vk23589	Female	76	MYC11.MIR	MYC.MIRnull	WXS	WXS		RNAseq
De novo	Vk34306	Female	85	MYC24.Mmset1null	MYC.Mmset1het				RNAseq
De novo	Vk34585	Male	70	MYC24.Mmset1null	MYC.Mmset1null				RNAseq
De novo	Vk34586	Female	64	MYC24.Mmset1null	MYC.Mmset1null				RNAseq
De novo	Vk13795	Male	107	MYC11	MYC		aCGH
De novo	Vk13826	Female	110	MYC24	MYC		aCGH
De novo	Vk15051	Male	97	MYC11.EuBCL2	MYC		aCGH
De novo	Vk15307	Male	53	MYC24	MYC		aCGH
In vitro	Vk32245	Male	94	MDL10	MYC	WXS	mp	mp	RNAseq	CVCL_D5FY
In vitro	Vk12598	Male	87	MYC24.Aid	MYC.Aidhet	WGS	WGS	WGS	RNAseq	CVCL_D5FT
In vitro	Vk12653	Male	116	MYC24.Aid	MYC.Aidhet	WGS	WGS	WGS	RNAseq	CVCL_D5FU
In vitro	Vk14750	Male	98	MYC11	MYC	WGS	WGS	WGS	RNAseq	CVCL_D5FV
In vitro	Vk31080	Female	74	MDL11.R26-CreERT2	MYC.CRE	WGS	WGS	WGS	RNAseq	CVCL_D5FW
In vitro	Vk31159	Female	119	MYC11	MYC	WGS	WGS	WGS	RNAseq	CVCL_D5FX
In vitro	Vk34286	Female	66	MDL11.Omo.rtTA	MYC.Omo.rtTA	WGS	WGS	WGS	RNAseq	CVCL_D5G0
In vitro	Vk35707	Female	65	MYC24.hCRBN343.Crbn	MYC.Crbnnull.hCRBN	WGS	WGS	WGS	RNAseq	CVCL_D5G1
In vitro	Vk37296	Male	70	MDL4.hCRBN343.Crbn	MYC.Crbnnull.hCRBN	WGS	WGS	WGS	RNAseq	CVCL_D5G2
In vitro	Vk37553	Male	81	MYC24.hCRBN123.Crbn	MYC.Crbnnull.hCRBN	WGS	WGS	WGS	RNAseq	CVCL_D5G3
In vitro	Vk37783	Female	83	MYC11.Omo.rtTA	MYC.Omo.rtTA	WGS	WGS	WGS	RNAseq	CVCL_D5G4
In vitro	Vk38150	Male	84	MDL4.hCRBN343.Crbn	MYC.Crbnnull.hCRBN	WGS	WGS	WGS	RNAseq	CVCL_D5G5
In vitro	Vk38290	Female	61	MDL4.hCRBN343.Crbn	MYC.Crbnnull.hCRBN	WGS	WGS	WGS	RNAseq	CVCL_D5G6
In vitro	Vk38291	Female	94	MYC24	MYC	WGS	WGS	WGS	RNAseq	CVCL_D5G7
In vitro	Vk38525	Male	68	MDL4	MYC	WGS	WGS	WGS	RNAseq	CVCL_D5G8
In vitro	Vk38862	Female	86	MYC24	MYC	WGS	WGS	WGS	RNAseq	CVCL_D5G9
In vitro	Vk38975	Male	80	MYC24	MYC	WGS	WGS	WGS	RNAseq	CVCL_D5GB
In vitro	Vk39227	Male	74	MDL4.hCRBN343.Crbn	MYC.Crbnnull.hCRBN	WGS	WGS	WGS	RNAseq	CVCL_D5GC
In vitro	Vk39337	Female	91	MYC24.hCRBN343.Crbn	MYC.Crbnnull.hCRBN	WGS	WGS	WGS	RNAseq	CVCL_D5GD
In vitro	Vk39885	Female	62	MDL4.hCRBN343.Crbn	MYC.Crbnnull.hCRBN	WGS	WGS	WGS	RNAseq	CVCL_D5GF
In vitro	Vk33059	Male	85	MYC24.Mmset1null	MYC.Mmset1null				RNAseq	CVCL_D5FZ
In vitro	Vk38951	Female	81	MDL4	MYC				RNAseq	CVCL_D5GA
In vitro	Vk39687	Female	90	MDL4.hCRBN343.Crbn	MYC.Crbnnull.hCRBN				RNAseq	CVCL_D5GE
In vitro	Vk40173	Male	73	MYC24	MYC				RNAseq	CVCL_D5GG
In vitro	Vk40264	Female	89	MYC24	MYC				RNAseq	CVCL_D5GH
Transplant	Vk12869	Male	73	MYC11	MYC		aCGH		Affy
Transplant	Vk13045	Female	83	MYC11	MYC		aCGH		Affy
Transplant	Vk14154	Female	116	MYC24	MYC		aCGH		Affy
Transplant	Vk12598	Male	87	MYC24.Aid	MYC.Aidhet	WXS	mp	mp	RNAseq
Transplant	Vk12653	Male	116	MYC24.Aid	MYC.Aidhet	WXS	mp	mp	RNAseq
Transplant	Vk14451	Male	102	MYC24.BAC6B	MYC.EGFP	WXS	mp	mp	RNAseq
Transplant	Vk22284	Male	81	MYC24.R26-CreERT2	MYC.CRE	WXS	mp	mp	RNAseq
Transplant	Vk23631	Male	66	MYC24	MYC	WXS	mp	mp	RNAseq
Transplant	Vk26784	Male	92	MDL4	MYC	WXS	mp	mp	RNAseq
Transplant	Vk27181	Male	81	MDL5	MYC	WXS	mp	mp	RNAseq
Transplant	Vk29087	Male	73	MYC24.R26-CreERT2	MYC.CRE	WXS	mp	mp	RNAseq
Transplant	Vk29790	Female	40	MDL4.hCRBN123.Crbn	MYC.Crbnhet.hCRBN	WXS	mp	mp	RNAseq
Transplant	Vk32052	Female	71	MYC24.hCRBN123.Crbn	MYC.Crbnnull.hCRBN	WXS	mp	mp	RNAseq
Transplant	Vk23053	Male	80	MDL11.Traf3.VkCRE.VkBCL6	MYC.Traf3null.CRE	WGS	WGS	WGS	RNAseq
Transplant	Vk28158	Male	105	MDL10	MYC	WGS	WGS	WGS	RNAseq
Transplant	Vk31159	Female	116	MYC11	MYC	WGS	WGS	WGS	RNAseq
Transplant	Vk31803	Female	86	MYC24	MYC	WGS	WGS	WGS	RNAseq
Transplant	Vk32269	Female	92	MYC24.hCRBN123.Crbn	MYC.Crbnhet.hCRBN	WGS	WGS	WGS	RNAseq
Transplant	Vk32642	Male	102	MYC24.hCRBN123.Crbn	MYC.Crbnnull	WGS	WGS	WGS	RNAseq
Transplant	Vk32829	Female	57	MYC24.Mmset1null	MYC.Mmset1null	WGS	WGS	WGS	RNAseq
Transplant	Vk32908	Male	95	MYC24.CRBN123.Crbn	MYC.Crbnnull.hCRBN	WGS	WGS	WGS	RNAseq
Transplant	Vk32976	Female	68	MYC24	MYC	WGS	WGS	WGS	RNAseq
Transplant	Vk33369	Female	73	MYC24.hCRBN123.Crbn	MYC.Crbnnull.hCRBN	WGS	WGS	WGS	RNAseq
Transplant	Vk33880	Male	77	MYC24.hCRBN123.Crbn	MYC.Crbnnull.hCRBN	WGS	WGS	WGS	RNAseq
Transplant	Vk33883	Male	75	MDL4.hCRBN343.Crbn	MYC.Crbnnull.hCRBN	WGS	WGS	WGS	RNAseq
Transplant	Vk33982	Female	77	MYC24.hCRBN123.Crbn	MYC.Crbnnull.hCRBN	WGS	WGS	WGS	RNAseq
Transplant	Vk34635	Male	80	MYC24.hCRBN123.Crbn	MYC.Crbnnull.hCRBN	WGS	WGS	WGS	RNAseq
Transplant	Vk36040	Female	56	MDL4.hCRBN343.Crbn	MYC.Crbnnull.hCRBN	WGS	WGS	WGS	RNAseq
Transplant	Vk36387	Female	64	MYC24.hCRBN343.Crbn	MYC.Crbnnull.hCRBN	WGS	WGS	WGS	RNAseq
Transplant	Vk36574	Male	66	MYC24.hCRBN343.Crbn	MYC.Crbnnull.hCRBN	WGS	WGS	WGS	RNAseq
Transplant	Vk36973	Female	73	MYC24.hCRBN343.Crbn	MYC.Crbnnull.hCRBN	WGS	WGS	WGS	RNAseq
Transplant	Vk37553	Male	81	MYC24.hCRBN123.Crbn	MYC.Crbnnull.hCRBN	WGS	WGS	WGS	RNAseq
Transplant	Vk31422	Female	111	MDL10.R26-CreERT2	MYC.CRE	WXS	WXS		RNAseq
Transplant	Vk31507	Male	89	MDL4.hCRBN123.Crbn	MYC.Crbnnull.hCRBN	WXS	WXS		RNAseq
Transplant	Vk33226	Male	65	MDL4.Kdm6a.VkCRE	MYC.Kdm6anull.CRE				RNAseq
Transplant	Vk33323	Male	65	MYC24.Mmset1null	MYC.Mmset1null				RNAseq
Transplant	Vk33342	Female	51	MYC24.Mmset1null	MYC.Mmset1null				RNAseq
Transplant	Vk33882	Male	75	MYC24.hCRBN343.Crbn	MYC.Crbnhet				RNAseq
Transplant	Vk33980	Male	85	MDL11.Omo.rtTA	MYC.Omo.rtTA				RNAseq
Transplant	Vk34098	Male	70	MDL4.Kdm6a.VkCRE	MYC.Kdm6anull.CRE				RNAseq
Transplant	Vk34306	Female	85	MYC24.Mmset1null	MYC.Mmset1het				RNAseq
Transplant	Vk34638	Female	58	MYC24.hCRBN343.Crbn	MYC.Crbnnull.hCRBN				RNAseq
Transplant	Vk35049	Female	71	MYC24.hCRBN343.Crbn	MYC.Crbnnull.hCRBN				RNAseq
Transplant	Vk35546	Male	100	MDL5	MYC				RNAseq
Transplant	Vk35567	Male	87	MYC24.Mmset1null	MYC.Mmset1null				RNAseq
Transplant	Vk35621	Male	66	MYCfl782	MYCfl				RNAseq
Transplant	Vk35628	Female	74	MYC24.Mmset1null	MYC.Mmset1null				RNAseq
Transplant	Vk35633	Female	76	MYC24.hCRBN343.Crbn	MYC.Crbnnull.hCRBN				RNAseq
Transplant	Vk35707	Female	65	MYC24.hCRBN343.Crbn	MYC.Crbnnull.hCRBN				RNAseq
Transplant	Vk36217	Male	63	MDL4.hCRBN343.Crbn	MYC.Crbnnull.hCRBN				RNAseq
Transplant	Vk36844	Male	72	MYC11.Omo.rtTA	MYC.Omo.rtTA				RNAseq
Transplant	Vk37234	Female	43	MYC24	MYC				RNAseq
Transplant	Vk37236	Female	40	MYC24.Mmset1null	MYC.Mmset1null				RNAseq
Transplant	Vk37296	Male	70	MDL4.hCRBN343.Crbn	MYC.Crbnnull.hCRBN				RNAseq
Transplant	Vk38227	Female	103	MYC24.hCRBN343.Crbn	MYC.Crbnnull.hCRBN				RNAseq
Transplant	Vk38291	Female	94	MYC24	MYC				RNAseq
Transplant	Vk38523	Male	98	MYC24.Mmset1null	MYC.Mmset1null				RNAseq
Transplant	Vk38911	Female	90	MDL4.hCRBN343.Crbn	MYC.Crbnnull.hCRBN				RNAseq
Transplant	Vk38951	Female	81	MDL4	MYC				RNAseq
Transplant	Vk38975	Male	80	MYC24	MYC				RNAseq
Transplant	Vk39336	Male	84	MDL4.hCRBN343.Crbn	MYC.Crbnnull.hCRBN				RNAseq
Transplant	Vk36679	Male	64	MDL4.hCRBN343.Crbn	MYC.Crbnnull.hCRBN	WGS	WGS	WGS
Transplant	Vk13321	Male	93	MYC24.Vk.BCL6.2	MYC		aCGH
Transplant	Vk14123	Female	98	MYC11.BAC7C	MYC.EGFP		aCGH
Transplant	Vk29400	Female	82	MYC24.R26-CreERT2	MYC.CRE	WXS	WXS

## Sheet: Suppl. Data 2
Supplementary Data 2. Sequencing coverage of 178 samples from 96 multiple myeloma from VkMYC mice, and 3 tails from BioProject PRJNA938752
	Average coverage: mate pair 2.63, wgs 27.4, wxs 191					Average number of reads for RNAseq is 62.9 million					Analytes shaded green were not used for analysis
Samples	Assay	Tumor	RNA batch	WXS batch	WGS batch	Reads (millions)	Read length	Average insert size	Average coverage	Library selection	Library kit	Instrument	Genbank additions and deletions to genome	cross MGI ID	Cross simple	Genotype simple	Genotype JAX	Solution	GEO Accession	SRA Accession	BioSample	Description	Tumor type	Type	Location	Sex
MDR33167_MM_O_EM_M_MDRnull_MDR33167_rna	rna	MDR33167	6			64.6023	150			Oligo-dT	NEBNext Ultra™ II RNA Library Prep Kit for Illumina	Illumina Novaseq 6000	MN894515.del(chr14:61835696-61919822)	MGI:6856586.4437043	MYC24.MDR	MDRnull	Del(14Trim13-Dleu2)4Rdf/J -/-	MDR33167	GSM8066996	SRR23619439	SAMN33443486	RNA-Seq of murine myeloma MDR33167 de novo tumor from MDRnull mice harvested from spleen	MM	O	EM	M
Tail.Vk32829_N_O_Tail_F_MYC.Nsd2Null_34573_wgs	wgs	Tail.Vk32829			2	772.554	150	343.5	27.3931	Random	NEB Ultra II	Illumina Novaseq 6000	MN894515.del(chr5:34026566-34035231)	MGI:6856586.7430804	MYC24.Nsd2null	MYC.Nsd2null	Tg(Igkv3-5*-MYC)24Plbe, Nsd2tm1Plbe -/-	34573	GSM8077939	SRR23619438	SAMN33443481	WGS of tail from mouse that developed Vk32829 MM	N	O	Tail	F
Tail.Vk32908_N_O_Tail_M_MYC.CrbnNull.CRBN_34574_wgs	wgs	Tail.Vk32908			2	766.634	150	338.4	27.0819	Random	NEB Ultra II	Illumina Novaseq 6000	MN894515.hg38(chr3:3147091-3239264).del(chr6:106793964-106795425)	MGI:6856586.7429138.5302192	MYC24.CRBN123.Crbn	MYC.Crbnnull.CRBN	Tg(Igkv3-5*-MYC)24Plbe, Crbntm1.2Jjh -/-, Tg(CRBN)123Plbe	34574	GSM8077940	SRR23619295	SAMN33443482	WGS of tail from mouse that developed Vk32908 MM	N	O	Tail	M
Tail.Vk34578_N_O_Tail_M_MYC_35363_wgs	wgs	Tail.Vk34578			2	761.396	150	336.8	26.5248	Random	NEB Ultra II	Illumina Novaseq 6000	OQ4285542	MGI:6856591	MDL4	MYC	Tg(Igkv3-5*-MYC)DLoxP4Plbe	35363	GSM8077941	SRR23619284	SAMN33443483	WGS of tail from mouse that developed Vk34578 MM	N	O	Tail	M
Vk12598_MM_O_EM_M_MYC.AIDhet_GSM3044996_affy	Affy	Vk12598													MYC24.AID	MYC.AIDhet	Tg(Igkv3-5*-MYC)24Plbe, Aicdatm1Hon +/-	GSM3044996	GSM3044996				MM	O	EM	M
Vk12598_MM_R_EM_M_MYC.AIDhet_12598c_mp	mp	Vk12598			1	8.76523	150	2116.3	2.84284	other	Nextera mate Pair Library Preparation Kit	Illumina HiSeq 4000	MN894515.del(chr6:122558145-122561215)	MGI:6856586.2156156	MYC24.AID	MYC.AIDhet	Tg(Igkv3-5*-MYC)24Plbe, Aicdatm1Hon +/-	12598c	GSM8077881	SRR23619341	SAMN33443484	WGS low pass mate pair of murine myeloma Vk12598 passaged in vivo harvested from spleen	MM	R	EM	M
Vk12598_MM_R_EM_M_MYC.AIDhet_23916_wxs	wxs	Vk12598		1		81.279	150	165.3	135.438	Hybrid selection	Agilent SureSelect Mouse All Exon	Illumina HiSeq 2000	MN894515.del(chr6:122558145-122561215)	MGI:6856586.2156156	MYC24.AID	MYC.AIDhet	Tg(Igkv3-5*-MYC)24Plbe, Aicdatm1Hon +/-	23916	GSM8077943	SRR23619330	SAMN33443485	WXS of murine myeloma Vk12598 passaged in vivo harvested from spleen	MM	R	EM	M
Vk12598_MM_V_V_M_MYC.AIDhet_12598cl-D_mp	mp	Vk12598			1	16.6755	150	2555.2	2.56332	other	Nextera mate Pair Library Preparation Kit	Illumina HiSeq 4000	MN894515.del(chr6:122558145-122561215)	MGI:6856586.2156156	MYC24.AID	MYC.AIDhet	Tg(Igkv3-5*-MYC)24Plbe, Aicdatm1Hon +/-	12598cl-D	GSM8077880	SRR23619319	SAMN33443486	WGS low pass mate pair of murine myeloma Vk12598 growing in vitro	MM	V	V	M
Vk12598_MM_V_V_M_MYC.AIDhet_35084_wgs	wgs	Vk12598			2	858.426	150	358.8	31.7567	Random	NEB Ultra II	Illumina Novaseq 6000	MN894515.del(chr6:122558145-122561215)	MGI:6856586.2156156	MYC24.AID	MYC.AIDhet	Tg(Igkv3-5*-MYC)24Plbe, Aicdatm1Hon +/-	35084	GSM8077896	SRR23619272	SAMN33443487	WGS of murine myeloma Vk12598 growing in vitro	MM	V	V	M
Vk12598_MM_V_V_M_MYC.AIDhet_39248_rna	rna	Vk12598	11			74.3529	150			Oligo-dT	NEBNext Ultra™ II RNA Library Prep Kit for Illumina	Illumina Novaseq 6000	MN894515.del(chr6:122558145-122561215)	MGI:6856586.2156156	MYC24.AID	MYC.AIDhet	Tg(Igkv3-5*-MYC)24Plbe, Aicdatm1Hon +/-	39248	GSM8066997	SRR23619261	SAMN33443488	RNA-Seq of murine myeloma Vk12598 growing in vitro	MM	V	V	M
Vk12653_MM_R_EM_M_MYC.AIDhet_12653c_mp	mp	Vk12653			1	11.1508	150	2194.1	2.75296	other	Nextera mate Pair Library Preparation Kit	Illumina HiSeq 4000	MN894515.del(chr6:122558145-122561215)	MGI:6856586.2156156	MYC24.AID	MYC.AIDhet	Tg(Igkv3-5*-MYC)24Plbe, Aicdatm1Hon +/-	12653c	GSM8077882	SRR23619250	SAMN33443489	WGS low pass mate pair of murine myeloma Vk12653 passaged in vivo harvested from spleen	MM	R	EM	M
Vk12653_MM_R_EM_M_MYC.AIDhet_26382_wxs	wxs	Vk12653		1		87.4812	150	176.5	155.65	Hybrid selection	Agilent SureSelect Mouse All Exon	Illumina HiSeq 2000	MN894515.del(chr6:122558145-122561215)	MGI:6856586.2156156	MYC24.AID	MYC.AIDhet	Tg(Igkv3-5*-MYC)24Plbe, Aicdatm1Hon +/-	26382	GSM8077944	SRR23619437	SAMN33443490	WXS of murine myeloma Vk12653 1 passaged in vivo harvested from spleen	MM	R	EM	M
Vk12653_MM_R_EM_M_MYC.AIDhet_mc26382_wxs	wxs	Vk12653		2		92.4006	150	220.1	205.014	Hybrid selection	Agilent SureSelect Mouse All Exon	Illumina Novaseq 6000	MN894515.del(chr6:122558145-122561215)	MGI:6856586.2156156	MYC24.AID	MYC.AIDhet	Tg(Igkv3-5*-MYC)24Plbe, Aicdatm1Hon +/-	mc26382	GSM8077945	SRR23619426	SAMN33443491	WXS of murine myeloma Vk12653 2 passaged in vivo harvested from spleen	MM	R	EM	M
Vk12653_MM_V_V_M_MYC.AIDhet_35960_wgs	wgs	Vk12653			4	670.492	150	298.2	23.3635	Random	NEB Ultra II	Illumina Novaseq 6000	MN894515.del(chr6:122558145-122561215)	MGI:6856586.2156156	MYC24.AID	MYC.AIDhet	Tg(Igkv3-5*-MYC)24Plbe, Aicdatm1Hon +/-	35960	GSM8077897	SRR23619415	SAMN33443492	WGS of murine myeloma Vk12653 growing in vitro	MM	V	V	M
Vk12653_MM_V_V_M_MYC.AIDhet_36911_rna	rna	Vk12653	8			50.1666	150			Oligo-dT	NEBNext Ultra™ II RNA Library Prep Kit for Illumina	Illumina Novaseq 6000	MN894515.del(chr6:122558145-122561215)	MGI:6856586.2156156	MYC24.AID	MYC.AIDhet	Tg(Igkv3-5*-MYC)24Plbe, Aicdatm1Hon +/-	36911	GSM8066998	SRR23619404	SAMN33443493	RNA-Seq of murine myeloma Vk12653 growing in vitro	MM	V	V	M
Vk12728_MM_O_BM_M_MYC_GSM3045024_affy	Affy	Vk12728													MYC11	MYC	Tg(Igkv3-5*-MYC)11Plbe	GSM3045024	GSM3045024				MM	O	BM	M
Vk12728_MM_O_BM_M_MYC_X12728BMb_aCGH	aCGH	Vk12728													MYC11	MYC	Tg(Igkv3-5*-MYC)11Plbe	X12728BMb	GSM3019421				MM	O	BM	M
Vk12803_MM_O_EM_F_MYC_GSM3045027_affy	Affy	Vk12803													MYC11.BAC6A	MYC	Tg(Igkv3-5*-MYC)11Plbe	GSM3045027	GSM3045027				MM	O	EM	F
Vk12803_MM_O_EM_F_MYC_X12803BM_aCGH	aCGH	Vk12803													MYC11.BAC6A	MYC	Tg(Igkv3-5*-MYC)11Plbe	X12803BM	GSM3019422				MM	O	EM	F
Vk12811_MM_O_EM_F_MYC_GSM3045028_affy	Affy	Vk12811													MYC11	MYC	Tg(Igkv3-5*-MYC)11Plbe	GSM3045028	GSM3045028				MM	O	EM	F
Vk12811_MM_O_EM_F_MYC_X12813SPb_aCGH	aCGH	Vk12811													MYC11	MYC	Tg(Igkv3-5*-MYC)11Plbe	X12813SPb	GSM3019423				MM	O	EM	F
Vk12869_MM_R_EM_M_MYC_GSM3045031_affy	Affy	Vk12869													MYC11	MYC	Tg(Igkv3-5*-MYC)11Plbe	GSM3045031	GSM3045031				MM	R	EM	M
Vk12869_MM_R_EM_M_MYC_X12869BM_aCGH	aCGH	Vk12869													MYC11	MYC	Tg(Igkv3-5*-MYC)11Plbe	X12869BM	GSM3019424				MM	R	EM	M
Vk12996_MM_O_EM_M_MYC_GSM3045033_affy	Affy	Vk12996													MYC11	MYC	Tg(Igkv3-5*-MYC)11Plbe	GSM3045033	GSM3045033				MM	O	EM	M
Vk12996_MM_O_EM_M_MYC_X12996BM_aCGH	aCGH	Vk12996													MYC11	MYC	Tg(Igkv3-5*-MYC)11Plbe	X12996BM	GSM3019425				MM	O	EM	M
Vk13044_MM_O_BM_F_MYC_GSM3045036_affy	Affy	Vk13044													MYC24	MYC	Tg(Igkv3-5*-MYC)24Plbe	GSM3045036	GSM3045036				MM	O	BM	F
Vk13044_MM_R_BM_F_MYC_X13506BM_aCGH	aCGH	Vk13044													MYC24	MYC	Tg(Igkv3-5*-MYC)24Plbe	X13506BM	GSM3019426				MM	R	BM	F
Vk13045_MM_O_EM_F_MYC_GSM3045037_affy	Affy	Vk13045													MYC11	MYC	Tg(Igkv3-5*-MYC)11Plbe	GSM3045037	GSM3045037				MM	O	EM	F
Vk13045_MM_R_EM_F_MYC_X14560_aCGH	aCGH	Vk13045													MYC11	MYC	Tg(Igkv3-5*-MYC)11Plbe	X14560	GSM3019427				MM	R	EM	F
Vk13051_MM_O_EM_F_MYC_GSM3045038_affy	Affy	Vk13051													MYC11	MYC	Tg(Igkv3-5*-MYC)11Plbe	GSM3045038	GSM3045038				MM	O	EM	F
Vk13051_MM_R_EM_F_MYC_X14331_aCGH	aCGH	Vk13051													MYC11	MYC	Tg(Igkv3-5*-MYC)11Plbe	X14331	GSM3019428				MM	R	EM	F
Vk13321_MM_R_BM_M_MYC_X15036_aCGH	aCGH	Vk13321													MYC24.Vk.BCL6.2	MYC	Tg(Igkv3-5*-MYC)24Plbe	X15036	GSM3019429				MM	R	BM	M
Vk13410_MM_O_EM_F_MYC_GSM3045041_affy	Affy	Vk13410													MYC24	MYC	Tg(Igkv3-5*-MYC)24Plbe	GSM3045041	GSM3045041				MM	O	EM	F
Vk13410_MM_O_EM_F_MYC_X13410TM_aCGH	aCGH	Vk13410													MYC24	MYC	Tg(Igkv3-5*-MYC)24Plbe	X13410TM	GSM3019430				MM	O	EM	F
Vk13429_MM_O_BM_M_MYC_GSM3045042_affy	Affy	Vk13429													MYC24.BAC6A	MYC	Tg(Igkv3-5*-MYC)24Plbe	GSM3045042	GSM3045042				MM	O	BM	M
Vk13429_MM_O_BM_M_MYC_X13429BM_aCGH	aCGH	Vk13429													MYC24.BAC6A	MYC	Tg(Igkv3-5*-MYC)24Plbe	X13429BM	GSM3019431				MM	O	BM	M
Vk13742_MM_O_EM_F_MYC_GSM3045046_affy	Affy	Vk13742													MYC11	MYC	Tg(Igkv3-5*-MYC)11Plbe	GSM3045046	GSM3045046				MM	O	EM	F
Vk13742_MM_O_EM_F_MYC_X13742SP_aCGH	aCGH	Vk13742													MYC11	MYC	Tg(Igkv3-5*-MYC)11Plbe	X13742SP	GSM3019432				MM	O	EM	F
Vk13756_MM_O_EM_M_MYC_GSM3045047_affy	Affy	Vk13756													MYC11	MYC	Tg(Igkv3-5*-MYC)11Plbe	GSM3045047	GSM3045047				MM	O	EM	M
Vk13756_MM_O_EM_M_MYC_X13756SP_aCGH	aCGH	Vk13756													MYC11	MYC	Tg(Igkv3-5*-MYC)11Plbe	X13756SP	GSM3019433				MM	O	EM	M
Vk13769_MM_O_BM_M_MYC.EGFP_GSM3045050_affy	Affy	Vk13769													MYC11.BAC7C	MYC.EGFP	Tg(Igkv3-5*-MYC)11Plbe, Tg(Igh-FGFR3,-EGFP)1Plbe	GSM3045050	GSM3045050				MM	O	BM	M
Vk13769_MM_O_BM_M_MYC.EGFP_X13769BM_aCGH	aCGH	Vk13769													MYC11.BAC7C	MYC.EGFP	Tg(Igkv3-5*-MYC)11Plbe, Tg(Igh-FGFR3,-EGFP)1Plbe	X13769BM	GSM3019434				MM	O	BM	M
Vk13795_MM_O_BM_M_MYC_X13795BM_aCGH	aCGH	Vk13795													MYC11	MYC	Tg(Igkv3-5*-MYC)11Plbe	X13795BM	GSM3019435				MM	O	BM	M
Vk13801_MM_O_EM_F_MYC_GSM3045052_affy	Affy	Vk13801													MYC11.BAC7A	MYC	Tg(Igkv3-5*-MYC)11Plbe	GSM3045052	GSM3045052				MM	O	EM	F
Vk13801_MM_O_EM_F_MYC_X13801TM_aCGH	aCGH	Vk13801													MYC11.BAC7A	MYC	Tg(Igkv3-5*-MYC)11Plbe	X13801TM	GSM3019436				MM	O	EM	F
Vk13826_MM_O_EM_F_MYC_GSM3045054_affy	Affy	Vk13826													MYC24	MYC	Tg(Igkv3-5*-MYC)24Plbe	GSM3045054	GSM3045054				MM	O	EM	F
Vk13826_MM_O_EM_F_MYC_X13826SP_aCGH	aCGH	Vk13826													MYC24	MYC	Tg(Igkv3-5*-MYC)24Plbe	X13826SP	GSM3019437				MM	O	EM	F
Vk13855_MM_O_EM_F_MYC_GSM3045056_affy	Affy	Vk13855													MYC24	MYC	Tg(Igkv3-5*-MYC)24Plbe	GSM3045056	GSM3045056				MM	O	EM	F
Vk13855_MM_O_EM_F_MYC_X13855SPb_aCGH	aCGH	Vk13855													MYC24	MYC	Tg(Igkv3-5*-MYC)24Plbe	X13855SPb	GSM3019438				MM	O	EM	F
Vk14123_MM_R_EM_F_MYC.EGFP_X14931_aCGH	aCGH	Vk14123													MYC11.BAC7C	MYC.EGFP	Tg(Igkv3-5*-MYC)11Plbe, Tg(Igh-FGFR3,-EGFP)2Plbe	X14931	GSM3019439				MM	R	EM	F
Vk14153_MM_O_EM_M_MYC_23926_rna	rna only	Vk14153	1			71.868	51			Oligo-dT	TruSeq RNA Sample Prep Kit v2 for Illumina	Illumina HiSeq 2000	MN894515	MGI:7420707	MYC11	MYC	Tg(Igkv3-5*-MYC)11Plbe	23926	GSM8066999	SRR23619393	SAMN33443494	RNA-Seq of murine myeloma Vk14153 de novo tumor harvested from spleen	MM	O	EM	M
Vk14153_MM_O_EM_M_MYC_X14153SP_aCGH	aCGH	Vk14153													MYC11	MYC	Tg(Igkv3-5*-MYC)11Plbe	X14153SP	GSM3019440				MM	O	EM	M
Vk14154_MM_R_BM_F_MYC_GSM3045061_affy	Affy	Vk14154													MYC24	MYC	Tg(Igkv3-5*-MYC)24Plbe	GSM3045061	GSM3045061				MM	R	BM	F
Vk14154_MM_R_BM_F_MYC_X14880_aCGH	aCGH	Vk14154													MYC24	MYC	Tg(Igkv3-5*-MYC)24Plbe	X14880	GSM3019441				MM	R	BM	F
Vk14246_MM_O_EM_M_MYC.BCL6_GSM3045062_affy	Affy	Vk14246													MYC24.VkBCL6.67	MYC.BCL6	Tg(Igkv3-5*-MYC)24Plbe,Tg(Igkv3-5*-BCL6)67Plbe	GSM3045062	GSM3045062				MM	O	EM	M
Vk14246_MM_O_EM_M_MYC.BCL6_X14246SPBM_aCGH	aCGH	Vk14246													MYC24.VkBCL6.67	MYC.BCL6	Tg(Igkv3-5*-MYC)24Plbe,Tg(Igkv3-5*-BCL6)67Plbe	X14246SPBM	GSM3019442				MM	O	EM	M
Vk14383_MM_O_EM_F_MYC_GSM3045064_affy	Affy	Vk14383													MYC11	MYC	Tg(Igkv3-5*-MYC)11Plbe	GSM3045064	GSM3045064				MM	O	EM	F
Vk14451_MM_R_EM_M_MYC.EGFP_14451_mp	mp	Vk14451			1	22.6496	150	2044.1	2.74674	other	Nextera mate Pair Library Preparation Kit	Illumina HiSeq 4000	MN894515.OQ428547	MGI:6856586.7430803	MYC24.BAC6B	MYC.EGFP	Tg(Igkv3-5*-MYC)24Plbe, Tg(Igh-FGFR3,-EGFP)1Plbe	14451	GSM8077883	SRR23619382	SAMN33443495	WGS low pass mate pair of murine myeloma Vk14451 passaged in vivo harvested from spleen	MM	R	EM	M
Vk14451_MM_R_EM_M_MYC.EGFP_mc31644_wxs	wxs	Vk14451		2		95.2291	150	240.9	231.257	Hybrid selection	Agilent SureSelect Mouse All Exon	Illumina Novaseq 6000	MN894515.OQ428547	MGI:6856586.7430803	MYC24.BAC6B	MYC.EGFP	Tg(Igkv3-5*-MYC)24Plbe, Tg(Igh-FGFR3,-EGFP)1Plbe	mc31644	GSM8077946	SRR23619371	SAMN33443496	WXS of murine myeloma Vk14451 passaged in vivo harvested from spleen	MM	R	EM	M
Vk14451_MM_R_EM_M_MYC.EGFP_Vk14451_rna	rna	Vk14451	5			62.8193	150			Oligo-dT	NEBNext Ultra™ II RNA Library Prep Kit for Illumina	Illumina Novaseq 6000	MN894515.OQ428547	MGI:6856586.7430803	MYC24.BAC6B	MYC.EGFP	Tg(Igkv3-5*-MYC)24Plbe, Tg(Igh-FGFR3,-EGFP)1Plbe	Vk14451	GSM8067000	SRR23619360	SAMN33443497	RNA-Seq of murine myeloma Vk14451 passaged in vivo harvested from spleen	MM	R	EM	M
Vk14660_MM_O_EM_F_MYC.EGFP_GSM3045066_affy	Affy	Vk14660													MYC11.BAC6B	MYC.EGFP	Tg(Igkv3-5*-MYC)11Plbe, Tg(Igh-FGFR3,-EGFP)1Plbe	GSM3045066	GSM3045066				MM	O	EM	F
Vk14660_MM_O_EM_F_MYC.EGFP_X14660_aCGH	aCGH	Vk14660													MYC11.BAC6B	MYC.EGFP	Tg(Igkv3-5*-MYC)11Plbe, Tg(Igh-FGFR3,-EGFP)1Plbe	X14660	GSM3019443				MM	O	EM	F
Vk14750_MM_V_V_M_MYC_14750cl-C_mp	mp	Vk14750			1	8.50254	150	2411.2	2.85041	other	Nextera mate Pair Library Preparation Kit	Illumina HiSeq 4000	MN894515	MGI:7420707	MYC11	MYC	Tg(Igkv3-5*-MYC)11Plbe	14750cl-C	GSM8077884	SRR23619349	SAMN33443498	WGS low pass mate pair of murine myeloma Vk14750 growing in vitro	MM	V	V	M
Vk14750_MM_V_V_M_MYC_33411_wgs	wgs	Vk14750			6	626.591	150	322.7	20.6923	Random	NEB Ultra II	Illumina Novaseq 6000	MN894515	MGI:7420707	MYC11	MYC	Tg(Igkv3-5*-MYC)11Plbe	33411	GSM8077898	SRR23619302	SAMN33443499	WGS of murine myeloma Vk14750 growing in vitro	MM	V	V	M
Vk14750_MM_V_V_M_MYC_mc32168_wxs	wxs	Vk14750		2		79.7027	150	232.4	186.723	Hybrid selection	Agilent SureSelect Mouse All Exon	Illumina Novaseq 6000	MN894515	MGI:7420707	MYC11	MYC	Tg(Igkv3-5*-MYC)11Plbe	mc32168	GSM8077947	SRR23619294	SAMN33443500	WXS of murine myeloma Vk14750 growing in vivo	MM	V	V	M
Vk14750_MM_V_V_M_MYC_Vk14750_rna	rna	Vk14750	5			72.5027	150			Oligo-dT	NEBNext Ultra™ II RNA Library Prep Kit for Illumina	Illumina Novaseq 6000	MN894515	MGI:7420707	MYC11	MYC	Tg(Igkv3-5*-MYC)11Plbe	Vk14750	GSM8067001	SRR23619293	SAMN33443501	RNA-Seq of murine myeloma Vk14750 growing in vitro	MM	V	V	M
Vk14774_MM_O_EM_F_MYC.CCND1_GSM3045069_affy	Affy	Vk14774													MYC24.Ccnd1	MYC.Ccnd1	Tg(Igkv3-5*-MYC)24Plbe,B6.Cg-Tg(Ccnd1)Wehi/J	GSM3045069	GSM3045069				MM	O	EM	F
Vk15051_MM_O_EM_M_MYC_X15051_aCGH	aCGH	Vk15051													MYC11.EuBCL2	MYC	Tg(Igkv3-5*-MYC)11Plbe	X15051	GSM3019444				MM	O	EM	M
Vk21598_MM_O_EM_M_MYC.MDRnull_23922_rna	rna	Vk21598	1			61.1165	51			Oligo-dT	TruSeq RNA Sample Prep Kit v2 for Illumina	Illumina HiSeq 2000	MN894515.del(chr14:61835696-61919822)	MGI:6856586.4437043	MYC24.MDR	MYC.MDRnull	Tg(Igkv3-5*-MYC)24Plbe, Del(14Trim13-Dleu2)4Rdf/J -/-	23922	GSM8067002	SRR23619292	SAMN33443502	RNA-Seq of murine myeloma Vk21598 de novo tumor harvested from spleen	MM	O	EM	M
Vk21598_MM_O_EM_M_MYC.MDRnull_mc27635_wxs	wxs	Vk21598		2		66.0253	150	240.3	159.938	Hybrid selection	Agilent SureSelect Mouse All Exon	Illumina Novaseq 6000	MN894515.del(chr14:61835696-61919822)	MGI:6856586.4437043	MYC24.MDR	MYC.MDRnull	Tg(Igkv3-5*-MYC)24Plbe, Del(14Trim13-Dleu2)4Rdf/J -/-	mc27635	GSM8077948	SRR23619291	SAMN33443503	WXS of murine myeloma Vk21598 de novo tumor harvested from spleen	MM	O	EM	M
Vk22182_MM_O_EM_M_MYC.MIRnull_GSM3045082_affy	Affy	Vk22182													MYC11.MIR	MYC.MIRnull	Tg(Igkv3-5*-MYC)11Plbe, Mirc30tm1Rdf -/-	GSM3045082	GSM3045082				MM	O	EM	M
Vk22182_MM_O_EM_M_MYC.MIRnull_mc28333_wxs	wxs	Vk22182		2		73.018	150	235.5	173.344	Hybrid selection	Agilent SureSelect Mouse All Exon	Illumina Novaseq 6000	MN894515.del(chr14:61869329-61869559)	MGI:7420707.4437043	MYC11.MIR	MYC.MIRnull	Tg(Igkv3-5*-MYC)11Plbe, Mirc30tm1Rdf -/-	mc28333	GSM8077949	SRR23619290	SAMN33443504	WXS of murine myeloma Vk22182 de novo tumor harvested from spleen	MM	O	EM	M
Vk22284_MM_R_EM_M_MYC.CRE_22284b_mp	mp	Vk22284			1	13.7357	150	1837.8	2.60172	other	Nextera mate Pair Library Preparation Kit	Illumina HiSeq 4000	MN894515.KR632635:520-2513	MGI:6856586.3699244	MYC24.R26-CreERT2	MYC.CRE	Tg(Igkv3-5*-MYC)24Plbe, Gt(ROSA)26Sortm1(cre/ERT2)Tyj +/-	22284b	GSM8077885	SRR23619289	SAMN33443505	WGS low pass mate pair of murine myeloma Vk22284 passaged in vivo harvested from spleen	MM	R	EM	M
Vk22284_MM_R_EM_M_MYC.CRE_23185b_wxs	wxs	Vk22284		1		86.599	150	170.5	148.842	Hybrid selection	Agilent SureSelect Mouse All Exon	Illumina HiSeq 2000	MN894515.KR632635:520-2513	MGI:6856586.3699244	MYC24.R26-CreERT2	MYC.CRE	Tg(Igkv3-5*-MYC)24Plbe, Gt(ROSA)26Sortm1(cre/ERT2)Tyj +/-	23185b	GSM8077950	SRR23619288	SAMN33443506	WXS of murine myeloma Vk22284 passaged in vivo harvested from spleen	MM	R	EM	M
Vk22284_MM_R_EM_M_MYC.CRE_Vk32642_rna	rna	Vk22284	6			76.7179	150			Oligo-dT	NEBNext Ultra™ II RNA Library Prep Kit for Illumina	Illumina Novaseq 6000	MN894515.KR632635:520-2513	MGI:6856586.3699244	MYC24.R26-CreERT2	MYC.CRE	Tg(Igkv3-5*-MYC)24Plbe, Gt(ROSA)26Sortm1(cre/ERT2)Tyj +/-	Vk32642	GSM8067003	SRR23619287	SAMN33443507	RNA-Seq of murine myeloma Vk22284 passaged in vivo harvested from spleen	MM	R	EM	M
Vk22304_MM_O_EM_F_MYC.MIRnull_GSM3045083_affy	Affy	Vk22304													MYC11.MIR	MYC.MIRnull	Tg(Igkv3-5*-MYC)11Plbe, Mirc30tm1Rdf -/-	GSM3045083	GSM3045083				MM	O	EM	F
Vk22304_MM_O_EM_F_MYC.MIRnull_mc28336_wxs	wxs	Vk22304		2		113.84	150	245.5	281.73	Hybrid selection	Agilent SureSelect Mouse All Exon	Illumina Novaseq 6000	MN894515.del(chr14:61869329-61869559)	MGI:7420707.4437043	MYC11.MIR	MYC.MIRnull	Tg(Igkv3-5*-MYC)11Plbe, Mirc30tm1Rdf -/-	mc28336	GSM8077951	SRR23619286	SAMN33443508	WXS of murine myeloma Vk22304 de novo tumor harvested from spleen	MM	O	EM	F
Vk22428_MM_O_EM_F_MYC.MIRhet_GSM3045084_affy	Affy	Vk22428													MYC11.MIR	MYC.MIRhet	Tg(Igkv3-5*-MYC)11Plbe, Mirc30tm1Rdf +/-	GSM3045084	GSM3045084				MM	O	EM	F
Vk22428_MM_O_EM_F_MYC.MIRhet_mc31258_wxs	wxs	Vk22428		2		75.8744	150	250.5	191.598	Hybrid selection	Agilent SureSelect Mouse All Exon	Illumina Novaseq 6000	MN894515.del(chr14:61869329-61869559)	MGI:7420707.4437043	MYC11.MIR	MYC.MIRhet	Tg(Igkv3-5*-MYC)11Plbe, Mirc30tm1Rdf +/-	mc31258	GSM8077952	SRR23619285	SAMN33443509	WXS of murine myeloma Vk22428 de novo tumor harvested from spleen	MM	O	EM	F
Vk22633_MM_O_EM_M_MYC.MDRnull_GSM3045085_affy	Affy	Vk22633													MYC24.MDR	MYC.MDRnull	Tg(Igkv3-5*-MYC)24Plbe, Del(14Trim13-Dleu2)4Rdf/J -/-	GSM3045085	GSM3045085				MM	O	EM	M
Vk22633_MM_O_EM_M_MYC.MDRnull_mc28330_wxs	wxs	Vk22633		2		81.6703	150	218.4	179.806	Hybrid selection	Agilent SureSelect Mouse All Exon	Illumina Novaseq 6000	MN894515.del(chr14:61835696-61919822)	MGI:6856586.4437043	MYC24.MDR	MYC.MDRnull	Tg(Igkv3-5*-MYC)24Plbe, Del(14Trim13-Dleu2)4Rdf/J -/-	mc28330	GSM8077953	SRR23619283	SAMN33443510	WXS of murine myeloma Vk22633 de novo tumor harvested from spleen	MM	O	EM	M
Vk23053_MM_R_EM_M_MYC.Traf3Null.CRE.BCL6_34772_wgs	wgs	Vk23053			2	885.038	150	338.8	32.317	Random	NEB Ultra II	Illumina Novaseq 6000	OQ4285542.del(chr12:111237352-111239314).OQ428548.OQ428546	MGI:7430797.3722126.7429177.7433157	MDL11.Traf3.VkCRE.VkBCL6	MYC.Traf3null.CRE.BCL6	Tg(Igkv3-5*-MYC)DLoxP11Plbe, Traf3tm1Bshp fl/fl, Tg(igkv3-5*-cre)DLoxP1Plbe, Tg(Igkv3-5*-BCL6)Plbe	34772	GSM8077899	SRR23619282	SAMN33443511	WGS of murine myeloma Vk23053 passaged in vivo harvested from spleen	MM	R	EM	M
Vk23053_MM_R_EM_M_MYC.Traf3Null.CRE.BCL6_35400_rna	rna	Vk23053	7			87.4871	150			Oligo-dT	NEBNext Ultra™ II RNA Library Prep Kit for Illumina	Illumina Novaseq 6000	OQ4285542.del(chr12:111237352-111239314).OQ428548.OQ428546	MGI:7430797.3722126.7429177.7433157	MDL11.Traf3.VkCRE.VkBCL6	MYC.Traf3null.CRE.BCL6	Tg(Igkv3-5*-MYC)DLoxP11Plbe, Traf3tm1Bshp fl/fl, Tg(igkv3-5*-cre)DLoxP1Plbe, Tg(Igkv3-5*-BCL6)Plbe	35400	GSM8067004	SRR23619281	SAMN33443512	RNA-Seq of murine myeloma Vk23053 1 passaged in vivo harvested from spleen	MM	R	EM	M
Vk23053_MM_R_EM_M_MYC.Traf3Null.CRE.BCL6_Vk12598V_rna	rna	Vk23053	6			61.4653	150			Oligo-dT	NEBNext Ultra™ II RNA Library Prep Kit for Illumina	Illumina Novaseq 6000	OQ4285542.del(chr12:111237352-111239314).OQ428548.OQ428546	MGI:7430797.3722126.7429177.7433157	MDL11.Traf3.VkCRE.VkBCL6	MYC.Traf3null.CRE.BCL6	Tg(Igkv3-5*-MYC)DLoxP11Plbe, Traf3tm1Bshp fl/fl, Tg(igkv3-5*-cre)DLoxP1Plbe, Tg(Igkv3-5*-BCL6)Plbe	Vk12598V	GSM8067005	SRR23619280	SAMN33443513	RNA-Seq of murine myeloma Vk23053 2 passaged in vivo harvested from spleen	MM	R	EM	M
Vk23117_MM_O_EM_F_MYC.MIRnull_GSM3045086_affy	Affy	Vk23117													MYC11.MIR	MYC.MIRnull	Tg(Igkv3-5*-MYC)11Plbe, Mirc30tm1Rdf -/-	GSM3045086	GSM3045086				MM	O	EM	F
Vk23117_MM_O_EM_F_MYC.MIRnull_mc28334_wxs	wxs	Vk23117		2		79.5827	150	233.9	187.645	Hybrid selection	Agilent SureSelect Mouse All Exon	Illumina Novaseq 6000	MN894515.del(chr14:61869329-61869559)	MGI:7420707.4437043	MYC11.MIR	MYC.MIRnull	Tg(Igkv3-5*-MYC)11Plbe, Mirc30tm1Rdf -/-	mc28334	GSM8077954	SRR23619279	SAMN33443514	WXS of murine myeloma Vk23117 de novo tumor harvested from spleen	MM	O	EM	F
Vk23589_MM_O_EM_F_MYC.MIRnull_23923_rna	rna	Vk23589	1			76.8249	51			Oligo-dT	TruSeq RNA Sample Prep Kit v2 for Illumina	Illumina HiSeq 2000	MN894515.del(chr14:61869329-61869559)	MGI:7420707.4437043	MYC11.MIR	MYC.MIRnull	Tg(Igkv3-5*-MYC)11Plbe, Mirc30tm1Rdf -/-	23923	GSM8067006	SRR23619278	SAMN33443515	RNA-Seq of murine myeloma Vk23589 de novo tumor harvested from spleen	MM	O	EM	F
Vk23589_MM_O_EM_F_MYC.MIRnull_mc27636_wxs	wxs	Vk23589		2		64.7851	150	228.1	148.967	Hybrid selection	Agilent SureSelect Mouse All Exon	Illumina Novaseq 6000	MN894515.del(chr14:61869329-61869559)	MGI:7420707.4437043	MYC11.MIR	MYC.MIRnull	Tg(Igkv3-5*-MYC)11Plbe, Mirc30tm1Rdf -/-	mc27636	GSM8077955	SRR23619277	SAMN33443516	WXS of murine myeloma Vk23589 de novo tumor harvested from spleen	MM	O	EM	F
Vk23631_MM_R_EM_M_MYC_23631_mp	mp	Vk23631			1	9.3029	150	2014.5	2.69511	other	Nextera mate Pair Library Preparation Kit	Illumina HiSeq 4000	MN894515	MGI:6856586	MYC24	MYC	Tg(Igkv3-5*-MYC)24Plbe	23631	GSM8077886	SRR23619276	SAMN33443517	WGS low pass mate pair of murine myeloma Vk23631 passaged in vivo harvested from spleen	MM	R	EM	M
Vk23631_MM_R_EM_M_MYC_mc31901_wxs	wxs	Vk23631		2		85.2143	150	247.7	212.778	Hybrid selection	Agilent SureSelect Mouse All Exon	Illumina Novaseq 6000	MN894515	MGI:6856586	MYC24	MYC	Tg(Igkv3-5*-MYC)24Plbe	mc31901	GSM8077956	SRR23619343	SAMN33443518	WXS of murine myeloma Vk23631 passaged in vivo harvested from spleen	MM	R	EM	M
Vk23631_MM_R_EM_M_MYC_Vk23631_rna	rna	Vk23631	5			61.9258	150			Oligo-dT	NEBNext Ultra™ II RNA Library Prep Kit for Illumina	Illumina Novaseq 6000	MN894515	MGI:6856586	MYC24	MYC	Tg(Igkv3-5*-MYC)24Plbe	Vk23631	GSM8067007	SRR23619342	SAMN33443519	RNA-Seq of murine myeloma Vk23631 passaged in vivo harvested from spleen	MM	R	EM	M
Vk24094_MM_O_EM_M_MYC.MDRhet_GSM3045088_affy	Affy	Vk24094													MYC24.MDR	MYC.MDRhet	Tg(Igkv3-5*-MYC)24Plbe, Del(14Trim13-Dleu2)4Rdf/J +/-	GSM3045088	GSM3045088				MM	O	EM	M
Vk24094_MM_O_EM_M_MYC.MDRhet_mc28331_wxs	wxs	Vk24094		2		76.3525	150	225.3	173.41	Hybrid selection	Agilent SureSelect Mouse All Exon	Illumina Novaseq 6000	MN894515.del(chr14:61835696-61919822)	MGI:6856586.4437043	MYC24.MDR	MYC.MDRhet	Tg(Igkv3-5*-MYC)24Plbe, Del(14Trim13-Dleu2)4Rdf/J +/-	mc28331	GSM8077957	SRR23619340	SAMN33443520	WXS of murine myeloma Vk24094 de novo tumor harvested from spleen	MM	O	EM	M
Vk24095_MM_O_EM_M_MYC.MDRhet_GSM3045089_affy	Affy	Vk24095													MYC24.MDR	MYC.MDRhet	Tg(Igkv3-5*-MYC)24Plbe, Del(14Trim13-Dleu2)4Rdf/J +/-	GSM3045089	GSM3045089				MM	O	EM	M
Vk24095_MM_O_EM_M_MYC.MDRhet_mc28332_wxs	wxs	Vk24095		2		74.4668	150	230.4	172.955	Hybrid selection	Agilent SureSelect Mouse All Exon	Illumina Novaseq 6000	MN894515.del(chr14:61835696-61919822)	MGI:6856586.4437043	MYC24.MDR	MYC.MDRhet	Tg(Igkv3-5*-MYC)24Plbe, Del(14Trim13-Dleu2)4Rdf/J +/-	mc28332	GSM8077958	SRR23619339	SAMN33443521	WXS of murine myeloma Vk24095 de novo tumor harvested from spleen	MM	O	EM	M
Vk25039_MM_O_EM_F_MYC.MIRnull_GSM3045090_affy	Affy	Vk25039													MYC11.MIR	MYC.MIRnull	Tg(Igkv3-5*-MYC)11Plbe, Mirc30tm1Rdf -/-	GSM3045090	GSM3045090				MM	O	EM	F
Vk25039_MM_O_EM_F_MYC.MIRnull_mc31257_wxs	wxs	Vk25039		2		90.168	150	246	223.602	Hybrid selection	Agilent SureSelect Mouse All Exon	Illumina Novaseq 6000	MN894515.del(chr14:61869329-61869559)	MGI:7420707.4437043	MYC11.MIR	MYC.MIRnull	Tg(Igkv3-5*-MYC)11Plbe, Mirc30tm1Rdf -/-	mc31257	GSM8077959	SRR23619338	SAMN33443522	WXS of murine myeloma Vk25039 de novo tumor harvested from spleen	MM	O	EM	F
Vk25183_MM_O_EM_M_MYC.MIRnull_GSM3045091_affy	Affy	Vk25183													MYC11.MIR	MYC.MIRnull	Tg(Igkv3-5*-MYC)11Plbe, Mirc30tm1Rdf -/-	GSM3045091	GSM3045091				MM	O	EM	M
Vk25183_MM_O_EM_M_MYC.MIRnull_mc28335_wxs	wxs	Vk25183		2		88.4031	150	227.1	202.382	Hybrid selection	Agilent SureSelect Mouse All Exon	Illumina Novaseq 6000	MN894515.del(chr14:61869329-61869559)	MGI:7420707.4437043	MYC11.MIR	MYC.MIRnull	Tg(Igkv3-5*-MYC)11Plbe, Mirc30tm1Rdf -/-	mc28335	GSM8077960	SRR23619337	SAMN33443523	WXS of murine myeloma Vk25183 de novo tumor harvested from spleen	MM	O	EM	M
Vk25214_MM_O_EM_F_MYC.MIRnull_GSM3045092_affy	Affy	Vk25214													MYC11.MIR	MYC.MIRnull	Tg(Igkv3-5*-MYC)11Plbe, Mirc30tm1Rdf -/-	GSM3045092	GSM3045092				MM	O	EM	F
Vk25214_MM_O_EM_F_MYC.MIRnull_mc31255_wxs	wxs	Vk25214		2		82.2639	150	250.6	207.816	Hybrid selection	Agilent SureSelect Mouse All Exon	Illumina Novaseq 6000	MN894515.del(chr14:61869329-61869559)	MGI:7420707.4437043	MYC11.MIR	MYC.MIRnull	Tg(Igkv3-5*-MYC)11Plbe, Mirc30tm1Rdf -/-	mc31255	GSM8077961	SRR23619336	SAMN33443524	WXS of murine myeloma Vk25214 de novo tumor harvested from spleen	MM	O	EM	F
Vk25283_MM_O_EM_M_MYC.MDRhet_GSM3045093_affy	Affy	Vk25283													MYC24.MDR	MYC.MDRhet	Tg(Igkv3-5*-MYC)24Plbe, Del(14Trim13-Dleu2)4Rdf/J +/-	GSM3045093	GSM3045093				MM	O	EM	M
Vk25283_MM_O_EM_M_MYC.MDRhet_mc31256_wxs	wxs	Vk25283		2		76.6523	150	237.9	183.826	Hybrid selection	Agilent SureSelect Mouse All Exon	Illumina Novaseq 6000	MN894515.del(chr14:61835696-61919822)	MGI:6856586.4437043	MYC24.MDR	MYC.MDRhet	Tg(Igkv3-5*-MYC)24Plbe, Del(14Trim13-Dleu2)4Rdf/J +/-	mc31256	GSM8077962	SRR23619335	SAMN33443525	WXS of murine myeloma Vk25283 de novo tumor harvested from spleen	MM	O	EM	M
Vk26784_MM_R_EM_M_MYC_26784b_mp	mp	Vk26784			1	9.62543	150	2000.9	2.80046	other	Nextera mate Pair Library Preparation Kit	Illumina HiSeq 4000	OQ4285542	MGI:6856591	MDL4	MYC	Tg(Igkv3-5*-MYC)DLoxP4Plbe	26784b	GSM8077887	SRR23619334	SAMN33443526	WGS low pass mate pair of murine myeloma Vk26784 passaged in vivo harvested from spleen	MM	R	EM	M
Vk26784_MM_R_EM_M_MYC_27456_wxs	wxs	Vk26784		1		115.337	150	178.6	207.654	Hybrid selection	Agilent SureSelect Mouse All Exon	Illumina HiSeq 2000	OQ4285542	MGI:6856591	MDL4	MYC	Tg(Igkv3-5*-MYC)DLoxP4Plbe	27456	GSM8077942	SRR23619333	SAMN33443527	WXS of murine myeloma Vk26784 passaged in vivo harvested from spleen	MM	R	EM	M
Vk26784_MM_R_EM_M_MYC_29878_rna	rna	Vk26784	3			81.5769	101			Oligo-dT	TruSeq RNA Sample Prep Kit v2 for Illumina	Illumina HiSeq 2000	OQ4285542	MGI:6856591	MDL4	MYC	Tg(Igkv3-5*-MYC)DLoxP4Plbe	29878	GSM8067008	SRR23619332	SAMN33443528	RNA-Seq of murine myeloma Vk26784 passaged in vivo harvested from spleen	MM	R	EM	M
Vk27181_MM_R_EM_M_MYC_27181_mp	mp	Vk27181			1	21.7562	150	2114.2	2.19228	other	Nextera mate Pair Library Preparation Kit	Illumina HiSeq 4000	OQ4285542	MGI:7430789	MDL5	MYC	Tg(Igkv3-5*-MYC)DLoxP5Plbe	27181	GSM8077888	SRR23619331	SAMN33443529	WGS low pass mate pair of murine myeloma Vk27181 passaged in vivo harvested from spleen	MM	R	EM	M
Vk27181_MM_R_EM_M_MYC_27401_wxs	wxs	Vk27181		1		72.1436	150	177	128.724	Hybrid selection	Agilent SureSelect Mouse All Exon	Illumina HiSeq 2000	OQ4285542	MGI:7430789	MDL5	MYC	Tg(Igkv3-5*-MYC)DLoxP5Plbe	27401	GSM8077963	SRR23619329	SAMN33443530	WXS of murine myeloma Vk27181 passaged in vivo harvested from spleen	MM	R	EM	M
Vk27181_MM_R_EM_M_MYC_29876_rna	rna	Vk27181	3			79.5923	101			Oligo-dT	TruSeq RNA Sample Prep Kit v2 for Illumina	Illumina HiSeq 2000	OQ4285542	MGI:7430789	MDL5	MYC	Tg(Igkv3-5*-MYC)DLoxP5Plbe	29876	GSM8067009	SRR23619328	SAMN33443531	RNA-Seq of murine myeloma of Vk27181 passaged in vivo harvested from spleen	MM	R	EM	M
Vk28158_MM_R_EM_M_MYC_28158_mp	mp	Vk28158			1	14.4574	150	2018.2	2.60391	other	Nextera mate Pair Library Preparation Kit	Illumina HiSeq 4000	OQ4285542	MGI:7430791	MDL10	MYC	Tg(Igkv3-5*-MYC)DLoxP10Plbe	28158	GSM8077889	SRR23619327	SAMN33443532	WGS low pass mate pair of murine myeloma Vk28158 passaged in vivo harvested from spleen	MM	R	EM	M
Vk28158_MM_R_EM_M_MYC_29731b_wxs	wxs	Vk28158		1		81.6256	150	171.9	141.446	Hybrid selection	Agilent SureSelect Mouse All Exon	Illumina HiSeq 2000	OQ4285542	MGI:7430791	MDL10	MYC	Tg(Igkv3-5*-MYC)DLoxP10Plbe	29731b	GSM8077964	SRR23619326	SAMN33443533	WXS of murine myeloma Vk28158 passaged in vivo harvested from spleen	MM	R	EM	M
Vk28158_MM_R_EM_M_MYC_29806_wgs	wgs	Vk28158			2	872.074	150	337.9	32.0151	Random	NEB Ultra II	Illumina Novaseq 6000	OQ4285542	MGI:7430791	MDL10	MYC	Tg(Igkv3-5*-MYC)DLoxP10Plbe	29806	GSM8077900	SRR23619325	SAMN33443534	WGS of murine myeloma Vk28158 passaged in vivo harvested from spleen	MM	R	EM	M
Vk28158_MM_R_EM_M_MYC_29880_rna	rna	Vk28158	3			81.0024	101			Oligo-dT	TruSeq RNA Sample Prep Kit v2 for Illumina	Illumina HiSeq 2000	OQ4285542	MGI:7430791	MDL10	MYC	Tg(Igkv3-5*-MYC)DLoxP10Plbe	29880	GSM8067010	SRR23619324	SAMN33443535	RNA-Seq of murine myeloma Vk28158 passaged in vivo harvested from spleen	MM	R	EM	M
Vk29087_MM_R_EM_M_MYC.CRE_29087_mp	mp	Vk29087			1	11.6193	150	1930.1	2.76483	other	Nextera mate Pair Library Preparation Kit	Illumina HiSeq 4000	MN894515.KR632635:520-2513	MGI:6856586.3699244	MYC24.R26-CreERT2	MYC.CRE	Tg(Igkv3-5*-MYC)24Plbe, Gt(ROSA)26Sortm1(cre/ERT2)Tyj +/-	29087	GSM8077890	SRR23619323	SAMN33443536	WGS low pass mate pair of murine myeloma Vk29087 passaged in vivo harvested from spleen	MM	R	EM	M
Vk29087_MM_R_EM_M_MYC.CRE_29847b_wxs	wxs	Vk29087		1		87.4746	150	177.7	156.696	Hybrid selection	Agilent SureSelect Mouse All Exon	Illumina HiSeq 2000	MN894515.KR632635:520-2513	MGI:6856586.3699244	MYC24.R26-CreERT2	MYC.CRE	Tg(Igkv3-5*-MYC)24Plbe, Gt(ROSA)26Sortm1(cre/ERT2)Tyj +/-	29847b	GSM8077965	SRR23619322	SAMN33443537	WXS of murine myeloma Vk29087 passaged in vivo harvested from spleen	MM	R	EM	M
Vk29087_MM_R_EM_M_MYC.CRE_29882_rna	rna	Vk29087	3			80.1215	101			Oligo-dT	TruSeq RNA Sample Prep Kit v2 for Illumina	Illumina HiSeq 2000	MN894515.KR632635:520-2513	MGI:6856586.3699244	MYC24.R26-CreERT2	MYC.CRE	Tg(Igkv3-5*-MYC)24Plbe, Gt(ROSA)26Sortm1(cre/ERT2)Tyj +/-	29882	GSM8067011	SRR23619321	SAMN33443538	RNA-Seq of murine myeloma Vk29807 passaged in vivo harvested from spleen	MM	R	EM	M
Vk29400_MM_R_BM_F_MYC.CRE_mc29977_wxs	wxs	Vk29400		2		88.3434	150	227.3	202.424	Hybrid selection	Agilent SureSelect Mouse All Exon	Illumina Novaseq 6000	MN894515.KR632635:520-2513	MGI:6856586.3699244	MYC24.R26-CreERT2	MYC.CRE	Tg(Igkv3-5*-MYC)24Plbe, Gt(ROSA)26Sortm1(cre/ERT2)Tyj +/-	mc29977	GSM8077966	SRR23619320	SAMN33443539	WXS of murine myeloma Vk29400 passaged in vivo harvested from bone marrow	MM	R	BM	F
Vk29790_MM_R_EM_F_MYC.CrbnHet.CRBN_29790d_mp	mp	Vk29790			1	7.86507	150	2238.6	2.77022	other	Nextera mate Pair Library Preparation Kit	Illumina HiSeq 4000	OQ4285542.hg38(chr3:3147091-3239264).del(chr6:106793964-106795425)	MGI:6856591.7429138.5302192	MDL4.CRBN123.Crbn	MYC.Crbnhet.CRBN	Tg(Igkv3-5*-MYC)DLoxP4Plbe, Crbntm1.2Jjh +/-, Tg(CRBN)123Plbe	29790d	GSM8077891	SRR23619318	SAMN33443540	WGS low pass mate pair of murine myeloma Vk29790 passaged in vivo harvested from spleen	MM	R	EM	F
Vk29790_MM_R_EM_F_MYC.CrbnHet.CRBN_mc32184_wxs	wxs	Vk29790		2		78.5995	150	236.6	187.466	Hybrid selection	Agilent SureSelect Mouse All Exon	Illumina Novaseq 6000	OQ4285542.hg38(chr3:3147091-3239264).del(chr6:106793964-106795425)	MGI:6856591.7429138.5302192	MDL4.CRBN123.Crbn	MYC.Crbnhet.CRBN	Tg(Igkv3-5*-MYC)DLoxP4Plbe, Crbntm1.2Jjh +/-, Tg(CRBN)123Plbe	mc32184	GSM8077967	SRR23619317	SAMN33443541	WXS of murine myeloma Vk29790 passaged in vivo harvested from spleen	MM	R	EM	F
Vk29790_MM_R_EM_F_MYC.CrbnHet.CRBN_Vk29790_rna	rna	Vk29790	5			62.0417	150			Oligo-dT	NEBNext Ultra™ II RNA Library Prep Kit for Illumina	Illumina Novaseq 6000	OQ4285542.hg38(chr3:3147091-3239264).del(chr6:106793964-106795425)	MGI:6856591.7429138.5302192	MDL4.CRBN123.Crbn	MYC.Crbnhet.CRBN	Tg(Igkv3-5*-MYC)DLoxP4Plbe, Crbntm1.2Jjh +/-, Tg(CRBN)123Plbe	Vk29790	GSM8067012	SRR23619316	SAMN33443542	RNA-Seq of murine myeloma Vk29790 passaged in vivo harvested from spleen	MM	R	EM	F
Vk31080_MM_V_V_F_MYC.CRE_35260_wgs	wgs	Vk31080			2	858.266	150	327.5	29.6944	Random	NEB Ultra II	Illumina Novaseq 6000	OQ4285542.KR632635:520-2513	MGI:7430797.3699244	MDL11.R26-CreERT2	MYC.CRE	Tg(Igkv3-5*-MYC)DLoxP11Plbe, Gt(ROSA)26Sortm1(cre/ERT2)Tyj +/-	35260	GSM8077901	SRR23619315	SAMN33443543	WGS of murine myeloma Vk31080 growing in vitro	MM	V	V	F
Vk31080_MM_V_V_F_MYC.CRE_35402_rna	rna	Vk31080	7			62.8582	150			Oligo-dT	NEBNext Ultra™ II RNA Library Prep Kit for Illumina	Illumina Novaseq 6000	OQ4285542.KR632635:520-2513	MGI:7430797.3699244	MDL11.R26-CreERT2	MYC.CRE	Tg(Igkv3-5*-MYC)DLoxP11Plbe, Gt(ROSA)26Sortm1(cre/ERT2)Tyj +/-	35402	GSM8067013	SRR23619314	SAMN33443544	RNA-Seq of murine myeloma Vk31080 growing in vitro	MM	V	V	F
Vk31159_MM_R_EM_F_MYC_342935_wgs	wgs	Vk31159			2	858.664	150	351.3	32.2376	Random	NEB Ultra II	Illumina Novaseq 6000	MN894515	MGI:7420707	MYC11	MYC	Tg(Igkv3-5*-MYC)11Plbe	342935	GSM8077903	SRR23619313	SAMN33443545	WGS of murine myeloma Vk31159 passaged in vivo harvested from spleen	MM	R	EM	F
Vk31159_MM_R_EM_F_MYC_Vk31159_rna	rna	Vk31159	6			62.2108	150			Oligo-dT	NEBNext Ultra™ II RNA Library Prep Kit for Illumina	Illumina Novaseq 6000	MN894515	MGI:7420707	MYC11	MYC	Tg(Igkv3-5*-MYC)11Plbe	Vk31159	GSM8067014	SRR23619312	SAMN33443546	RNA-Seq of murine myeloma Vk31159 passaged in vivo harvested from spleen	MM	R	EM	F
Vk31159_MM_V_V_F_MYC_38842_wgs	wgs	Vk31159			5	740.882	150	258.1	19.5858	Random	NEB Ultra II	Illumina Novaseq 6000	MN894515	MGI:7420707	MYC11	MYC	Tg(Igkv3-5*-MYC)11Plbe	38842	GSM8077902	SRR23619275	SAMN33443547	WGS of murine myeloma Vk31159 growing in vitro	MM	V	V	F
Vk31159_MM_V_V_F_MYC_39244_rna	rna	Vk31159	11			65.8719	150			Oligo-dT	NEBNext Ultra™ II RNA Library Prep Kit for Illumina	Illumina Novaseq 6000	MN894515	MGI:7420707	MYC11	MYC	Tg(Igkv3-5*-MYC)11Plbe	39244	GSM8067015	SRR23619274	SAMN33443548	RNA-Seq of murine myeloma Vk31159 growing in vitro	MM	V	V	F
Vk31422_MM_R_EM_F_MYC.CRE_mc31734_wxs	wxs	Vk31422		2		105.9	150	222	236.993	Hybrid selection	Agilent SureSelect Mouse All Exon	Illumina Novaseq 6000	OQ4285542.KR632635:520-2513	MGI:7430791.3699244	MDL10.R26-CreERT2	MYC.CRE	Tg(Igkv3-5*-MYC)2DLoxP10lbe, Gt(ROSA)26Sortm1(cre/ERT2)Tyj +/-	mc31734	GSM8077968	SRR23619273	SAMN33443549	WXS of murine myeloma Vk31422 passaged in vivo harvested from spleen	MM	R	EM	F
Vk31422_MM_R_EM_F_MYC.CRE_Vk31422_rna	rna	Vk31422	5			62.5011	150			Oligo-dT	NEBNext Ultra™ II RNA Library Prep Kit for Illumina	Illumina Novaseq 6000	OQ4285542.KR632635:520-2513	MGI:7430791.3699244	MDL10.R26-CreERT2	MYC.CRE	Tg(Igkv3-5*-MYC)2DLoxP10lbe, Gt(ROSA)26Sortm1(cre/ERT2)Tyj +/-	Vk31422	GSM8067016	SRR23619271	SAMN33443550	RNA-Seq of murine myeloma Vk31422 passaged in vivo harvested from spleen	MM	R	EM	F
Vk31507_MM_R_EM_M_MYC.CrbnNull.CRBN_mc32510_wxs	wxs	Vk31507		2		88.6897	150	250.2	223.691	Hybrid selection	Agilent SureSelect Mouse All Exon	Illumina Novaseq 6000	OQ4285542.hg38(chr3:3147091-3239264).del(chr6:106793964-106795425)	MGI:6856591.7429138.5302192	MDL4.CRBN123.Crbn	MYC.Crbnnull.CRBN	Tg(Igkv3-5*-MYC)DLoxP4Plbe, Crbntm1.2Jjh -/-, Tg(CRBN)123Plbe	mc32510	GSM8077969	SRR23619270	SAMN33443551	WXS of murine myeloma Vk31507 passaged in vivo harvested from spleen	MM	R	EM	M
Vk31507_MM_R_EM_M_MYC.CrbnNull.CRBN_Vk31507_rna	rna	Vk31507	5			68.7579	150			Oligo-dT	NEBNext Ultra™ II RNA Library Prep Kit for Illumina	Illumina Novaseq 6000	OQ4285542.hg38(chr3:3147091-3239264).del(chr6:106793964-106795425)	MGI:6856591.7429138.5302192	MDL4.CRBN123.Crbn	MYC.Crbnnull.CRBN	Tg(Igkv3-5*-MYC)DLoxP4Plbe, Crbntm1.2Jjh -/-, Tg(CRBN)123Plbe	Vk31507	GSM8067017	SRR23619269	SAMN33443552	RNA-Seq of murine myeloma Vk31507 passaged in vivo harvested from spleen	MM	R	EM	M
Vk31803_MM_R_BM_F_MYC_35001_wgs	wgs	Vk31803			2	837.541	150	350.8	30.8719	Random	NEB Ultra II	Illumina Novaseq 6000	MN894515	MGI:6856586	MYC24	MYC	Tg(Igkv3-5*-MYC)24Plbe	35001	GSM8077904	SRR23619268	SAMN33443553	WGS of murine myeloma Vk31803 passaged in vivo harvested from bone marrow	MM	R	BM	F
Vk31803_MM_R_BM_F_MYC_35397_rna	rna	Vk31803	7			65.8	150			Oligo-dT	NEBNext Ultra™ II RNA Library Prep Kit for Illumina	Illumina Novaseq 6000	MN894515	MGI:6856586	MYC24	MYC	Tg(Igkv3-5*-MYC)24Plbe	35397	GSM8067018	SRR23619267	SAMN33443554	RNA-Seq of murine myeloma Vk31803 passaged in vivo harvested from bone marrow	MM	R	BM	F
Vk32052_MM_R_EM_F_MYC.CrbnNull.CRBN_32052_mp	mp	Vk32052			1	17.8162	150	2150.6	2.44179	other	Nextera mate Pair Library Preparation Kit	Illumina HiSeq 4000	MN894515.hg38(chr3:3147091-3239264).del(chr6:106793964-106795425)	MGI:6856586.7429138.5302192	MYC24.CRBN123.Crbn	MYC.Crbnnull.CRBN	Tg(Igkv3-5*-MYC)24Plbe, Crbntm1.2Jjh -/-, Tg(CRBN)123Plbe	32052	GSM8077892	SRR23619266	SAMN33443555	WGS low pass mate pair of murine myeloma Vk32052 passaged in vivo harvested from spleen	MM	R	EM	F
Vk32052_MM_R_EM_F_MYC.CrbnNull.CRBN_mc32358_wxs	wxs	Vk32052		2		89.913	150	256.5	232.487	Hybrid selection	Agilent SureSelect Mouse All Exon	Illumina Novaseq 6000	MN894515.hg38(chr3:3147091-3239264).del(chr6:106793964-106795425)	MGI:6856586.7429138.5302192	MYC24.CRBN123.Crbn	MYC.Crbnnull.CRBN	Tg(Igkv3-5*-MYC)24Plbe, Crbntm1.2Jjh -/-, Tg(CRBN)123Plbe	mc32358	GSM8077970	SRR23619265	SAMN33443556	WXS of murine myeloma Vk32052 passaged in vivo harvested from spleen	MM	R	EM	F
Vk32052_MM_R_EM_F_MYC.CrbnNull.CRBN_Vk32052_rna	rna	Vk32052	5			63.8835	150			Oligo-dT	NEBNext Ultra™ II RNA Library Prep Kit for Illumina	Illumina Novaseq 6000	MN894515.hg38(chr3:3147091-3239264).del(chr6:106793964-106795425)	MGI:6856586.7429138.5302192	MYC24.CRBN123.Crbn	MYC.Crbnnull.CRBN	Tg(Igkv3-5*-MYC)24Plbe, Crbntm1.2Jjh -/-, Tg(CRBN)123Plbe	Vk32052	GSM8067019	SRR23619264	SAMN33443557	RNA-Seq of murine myeloma Vk32052 passaged in vivo harvested from spleen	MM	R	EM	F
Vk32245_MM_V_V_M_MYC_30482cl-C_mp	mp	Vk32245			1	17.7857	150	2207.3	2.29226	other	Nextera mate Pair Library Preparation Kit	Illumina HiSeq 4000	OQ4285542	MGI:7430791	MDL10	MYC	Tg(Igkv3-5*-MYC)DLoxP10Plbe	30482cl-C	GSM8077893	SRR23619263	SAMN33443558	WGS low pass mate pair of murine myeloma Vk32245 growing in vitro	MM	V	V	F
Vk32245_MM_V_V_M_MYC_32245cl-D_mp	mp	Vk32245			1	10.3087	150	2000	2.64377	other	Nextera mate Pair Library Preparation Kit	Illumina HiSeq 4000	OQ4285542	MGI:7430791	MDL10	MYC	Tg(Igkv3-5*-MYC)DLoxP10Plbe	32245cl-D	GSM8077894	SRR23619262	SAMN33443559	WGS low pass mate pair of murine myeloma Vk32245 growing in vitro 2	MM	V	V	F
Vk32245_MM_V_V_M_MYC_mc32295_wxs	wxs	Vk32245		2		89.6549	150	233.1	210.671	Hybrid selection	Agilent SureSelect Mouse All Exon	Illumina Novaseq 6000	OQ4285542	MGI:7430791	MDL10	MYC	Tg(Igkv3-5*-MYC)DLoxP10Plbe	mc32295	GSM8077971	SRR23619260	SAMN33443560	WXS of murine myeloma Vk32245 growing in vitro	MM	V	V	F
Vk32245_MM_V_V_M_MYC_mc32579_wxs	wxs	Vk32245		2		90.5014	150	246.2	224.611	Hybrid selection	Agilent SureSelect Mouse All Exon	Illumina Novaseq 6000	OQ4285542	MGI:7430791	MDL10	MYC	Tg(Igkv3-5*-MYC)DLoxP10Plbe	mc32579	GSM8077972	SRR23619259	SAMN33443561	WXS of murine myeloma Vk32245 growing in vivo	MM	V	V	F
Vk32245_MM_V_V_M_MYC_Vk30482_rna	rna	Vk32245	5			86.9021	150			Oligo-dT	NEBNext Ultra™ II RNA Library Prep Kit for Illumina	Illumina Novaseq 6000	OQ4285542	MGI:7430791	MDL10	MYC	Tg(Igkv3-5*-MYC)DLoxP10Plbe	Vk30482	GSM8067021	SRR23619257	SAMN33443563	RNA-Seq of murine myeloma Vk32245 growing in vitro 1	MM	V	V	F
Vk32245_MM_V_V_M_MYC_Vk32245_rna	rna	Vk32245	5			64.2637	150			Oligo-dT	NEBNext Ultra™ II RNA Library Prep Kit for Illumina	Illumina Novaseq 6000	OQ4285542	MGI:7430791	MDL10	MYC	Tg(Igkv3-5*-MYC)DLoxP10Plbe	Vk32245	GSM8067020	SRR23619258	SAMN33443562	RNA-Seq of murine myeloma Vk32245 growing in vitro 2	MM	V	V	F
Vk32269_MM_R_EM_F_MYC.CrbnHet.CRBN_36110_wgs	wgs	Vk32269			4	748.217	150	279.3	25.3139	Random	NEB Ultra II	Illumina Novaseq 6000	MN894515.hg38(chr3:3147091-3239264).del(chr6:106793964-106795425)	MGI:6856586.7429138.5302192	MYC24.CRBN123.Crbn	MYC.Crbnhet.CRBN	Tg(Igkv3-5*-MYC)24Plbe, Crbntm1.2Jjh +/-, Tg(CRBN)123Plbe	36110	GSM8077905	SRR23619256	SAMN33443564	WGS of murine myeloma Vk32269 passaged in vivo harvested from spleen	MM	R	EM	F
Vk32269_MM_R_EM_F_MYC.CrbnHet.CRBN_36903_rna	rna	Vk32269	8			50.5433	150			Oligo-dT	NEBNext Ultra™ II RNA Library Prep Kit for Illumina	Illumina Novaseq 6000	MN894515.hg38(chr3:3147091-3239264).del(chr6:106793964-106795425)	MGI:6856586.7429138.5302192	MYC24.CRBN123.Crbn	MYC.Crbnhet.CRBN	Tg(Igkv3-5*-MYC)24Plbe, Crbntm1.2Jjh +/-, Tg(CRBN)123Plbe	36903	GSM8067022	SRR23619255	SAMN33443565	RNA-Seq of murine myeloma Vk32269 passaged in vivo harvested from spleen	MM	R	EM	F
Vk32366_MM_O_EM_F_MYC.Nsd2het_34522_wgs	wgs	Vk32366			2	931.811	150	327.8	33.6511	Random	NEB Ultra II	Illumina Novaseq 6000	MN894515.del(chr5:34026566-34035231)	MGI:6856586.7430804	MYC24.Nsd2null	MYC.Nsd2het	Tg(Igkv3-5*-MYC)24Plbe, Nsd2tm1Plbe +/-	34522	GSM8077906	SRR23619254	SAMN33443566	WGS of murine myeloma Vk32366 de novo tumor harvested from spleen	MM	O	EM	F
Vk32366_MM_O_EM_F_MYC.Nsd2het_Vk32366_rna	rna	Vk32366	6			63.2485	150			Oligo-dT	NEBNext Ultra™ II RNA Library Prep Kit for Illumina	Illumina Novaseq 6000	MN894515.del(chr5:34026566-34035231)	MGI:6856586.7430804	MYC24.Nsd2null	MYC.Nsd2het	Tg(Igkv3-5*-MYC)24Plbe, Nsd2tm1Plbe +/-	Vk32366	GSM8067023	SRR23619253	SAMN33443567	RNA-Seq of murine myeloma Vk32366 de novo tumor harvested from spleen	MM	O	EM	F
Vk32642_MM_R_EM_M_MYC.CrbnNull_32642_mp	mp	Vk32642			1	12.2248	150	2061	2.52877	other	Nextera mate Pair Library Preparation Kit	Illumina HiSeq 4000	MN894515.hg38(chr3:3147091-3239264).del(chr6:106793964-106795425)	MGI:6856586.7429138.5302192	MYC24.CRBN123.Crbn	MYC.Crbnnull	Tg(Igkv3-5*-MYC)24Plbe, Crbntm1.2Jjh -/-	32642	GSM8077895	SRR23619252	SAMN33443568	WGS low pass mate pair of murine myeloma Vk32642 passaged in vivo harvested from spleen	MM	R	EM	M
Vk32642_MM_R_EM_M_MYC.CrbnNull_34117_wgs	wgs	Vk32642			2	799.254	150	333.4	28.8227	Random	NEB Ultra II	Illumina Novaseq 6000	MN894515.hg38(chr3:3147091-3239264).del(chr6:106793964-106795425)	MGI:6856586.7429138.5302192	MYC24.CRBN123.Crbn	MYC.Crbnnull	Tg(Igkv3-5*-MYC)24Plbe, Crbntm1.2Jjh -/-	34117	GSM8077907	SRR23619251	SAMN33443569	WGS of murine myeloma Vk32642 passaged in vivo harvested from spleen	MM	R	EM	M
Vk32642_MM_R_EM_M_MYC.CrbnNull_Vk22284_rna	rna	Vk32642	6			73.3823	150			Oligo-dT	NEBNext Ultra™ II RNA Library Prep Kit for Illumina	Illumina Novaseq 6000	MN894515.hg38(chr3:3147091-3239264).del(chr6:106793964-106795425)	MGI:6856586.7429138.5302192	MYC24.CRBN123.Crbn	MYC.Crbnnull	Tg(Igkv3-5*-MYC)24Plbe, Crbntm1.2Jjh -/-	Vk22284	GSM8067024	SRR23619249	SAMN33443570	RNA-Seq of murine myeloma Vk32642 passaged in vivo harvested from spleen	MM	R	EM	M
Vk32829_MM_R_EM_F_MYC.Nsd2Null_33590_wgs	wgs	Vk32829			2	962.705	150	348.6	37.7231	Random	NEB Ultra II	Illumina Novaseq 6000	MN894515.del(chr5:34026566-34035231)	MGI:6856586.7430804	MYC24.Nsd2null	MYC.Nsd2null	Tg(Igkv3-5*-MYC)24Plbe, Nsd2tm1Plbe -/-	33590	GSM8077908	SRR23619248	SAMN33443571	WGS of murine myeloma Vk32829 passaged in vivo harvested from spleen	MM	R	EM	F
Vk32829_MM_R_EM_F_MYC.Nsd2Null_Vk32829_rna	rna	Vk32829	6			79.8472	150			Oligo-dT	NEBNext Ultra™ II RNA Library Prep Kit for Illumina	Illumina Novaseq 6000	MN894515.del(chr5:34026566-34035231)	MGI:6856586.7430804	MYC24.Nsd2null	MYC.Nsd2null	Tg(Igkv3-5*-MYC)24Plbe, Nsd2tm1Plbe -/-	Vk32829	GSM8067025	SRR23619247	SAMN33443572	RNA-Seq of murine myeloma Vk32829 passaged in vivo harvested from spleen	MM	R	EM	F
Vk32908_MM_R_EM_M_MYC.CrbnNull.CRBN_34444_wgs	wgs	Vk32908			2	893.79	150	330	33.1206	Random	NEB Ultra II	Illumina Novaseq 6000	MN894515.hg38(chr3:3147091-3239264).del(chr6:106793964-106795425)	MGI:6856586.7429138.5302192	MYC24.CRBN123.Crbn	MYC.Crbnnull.CRBN	Tg(Igkv3-5*-MYC)24Plbe, Crbntm1.2Jjh -/-, Tg(CRBN)123Plbe	34444	GSM8077909	SRR23619246	SAMN33443573	WGS of murine myeloma Vk32908 passaged in vivo harvested from spleen	MM	R	EM	M
Vk32908_MM_R_EM_M_MYC.CrbnNull.CRBN_40629_rna	rna	Vk32908	13			65.9121	150			Oligo-dT	NEBNext Ultra™ II RNA Library Prep Kit for Illumina	Illumina Novaseq 6000	MN894515.hg38(chr3:3147091-3239264).del(chr6:106793964-106795425)	MGI:6856586.7429138.5302192	MYC24.CRBN123.Crbn	MYC.Crbnnull.CRBN	Tg(Igkv3-5*-MYC)24Plbe, Crbntm1.2Jjh -/-, Tg(CRBN)123Plbe	40629	GSM8067026	SRR23619245	SAMN33443574	RNA-Seq of murine myeloma Vk32908 passaged in vivo harvested from spleen	MM	R	EM	M
Vk32908_MM_R_EM_M_MYC.CrbnNull.CRBN_Vk32908_rna	rna	Vk32908	6			78.4091	150			Oligo-dT	NEBNext Ultra™ II RNA Library Prep Kit for Illumina	Illumina Novaseq 6000	MN894515.hg38(chr3:3147091-3239264).del(chr6:106793964-106795425)	MGI:6856586.7429138.5302192	MYC24.CRBN123.Crbn	MYC.Crbnnull.CRBN	Tg(Igkv3-5*-MYC)24Plbe, Crbntm1.2Jjh -/-, Tg(CRBN)123Plbe	Vk32908	GSM8067027	SRR23619244	SAMN33443575	RNA-Seq of murine myeloma Vk32908 passaged in vivo harvested from spleen	MM	R	EM	M
Vk32976_MM_R_BM_F_MYC_34625_wgs	wgs	Vk32976			2	825.015	150	328.4	30.2558	Random	NEB Ultra II	Illumina Novaseq 6000	MN894515	MGI:6856586	MYC24	MYC	Tg(Igkv3-5*-MYC)24Plbe	34625	GSM8077910	SRR23619311	SAMN33443576	WGS of murine myeloma Vk32976 passaged in vivo harvested from bone marrow	MM	R	BM	F
Vk32976_MM_R_BM_F_MYC_35398_rna	rna	Vk32976	11			91.717	150			Oligo-dT	NEBNext Ultra™ II RNA Library Prep Kit for Illumina	Illumina Novaseq 6000	MN894515	MGI:6856586	MYC24	MYC	Tg(Igkv3-5*-MYC)24Plbe	35398	GSM8067028	SRR23619310	SAMN33443577	RNA-Seq of murine myeloma Vk32976 passaged in vivo harvested from bone marrow	MM	R	BM	F
Vk33059_MM_V_V_M_MYC.Nsd2Null_38430_rna	rna only	Vk33059	10			56.4679	150			Oligo-dT	NEBNext Ultra™ II RNA Library Prep Kit for Illumina	Illumina Novaseq 6000	MN894515.del(chr5:34026566-34035231)	MGI:6856586.7430804	MYC24.Nsd2null	MYC.Nsd2null	Tg(Igkv3-5*-MYC)24Plbe, Nsd2tm1Plbe -/-	38430	GSM8067029	SRR23619309	SAMN33443578	RNA-Seq of murine myeloma Vk22059 growing in vitro	MM	V	V	M
Vk33226_MM_R_BM_M_MYC.Kdm6aNull.CRE_37853_rna	rna only	Vk33226	10			58.5584	150			Oligo-dT	NEBNext Ultra™ II RNA Library Prep Kit for Illumina	Illumina Novaseq 6000	OQ4285542.del(chrX:18064967-18065789).OQ428548	MGI:6856591.4434460.7429177	MDL4.Kdm6a.VkCRE	MYC.Kdm6anull.CRE	Tg(Igkv3-5*-MYC)DLoxP4Plbe, Kdm6atm1a(EUCOMM)Wtsi fl/fl, Tg(igkv3-5*-cre)DLoxP1Plbe	37853	GSM8067030	SRR23619308	SAMN33443579	RNA-Seq of murine myeloma Vk33226 passaged in vivo harvested from bone marrow	MM	R	BM	M
Vk33323_MM_R_EM_M_MYC.Nsd2Null_Vk33323_rna	rna only	Vk33323	6			75.8498	150			Oligo-dT	NEBNext Ultra™ II RNA Library Prep Kit for Illumina	Illumina Novaseq 6000	MN894515.del(chr5:34026566-34035231)	MGI:6856586.7430804	MYC24.Nsd2null	MYC.Nsd2null	Tg(Igkv3-5*-MYC)24Plbe, Nsd2tm1Plbe -/-	Vk33323	GSM8067031	SRR23619436	SAMN33443580	RNA-Seq of murine myeloma Vk33323 passaged in vivo harvested from spleen	MM	R	EM	M
Vk33342_MM_R_BM_F_MYC.Nsd2Null_36907_rna	rna only	Vk33342	8			45.6535	150			Oligo-dT	NEBNext Ultra™ II RNA Library Prep Kit for Illumina	Illumina Novaseq 6000	MN894515.del(chr5:34026566-34035231)	MGI:6856586.7430804	MYC24.Nsd2null	MYC.Nsd2null	Tg(Igkv3-5*-MYC)24Plbe, Nsd2tm1Plbe -/-	36907	GSM8067032	SRR23619435	SAMN33443581	RNA-Seq of murine myeloma Vk33342 passaged in vivo harvested from bone marrow	MM	R	BM	F
Vk33369_MM_R_EM_F_MYC.CrbnHet.CRBN_37288_rna	rna	Vk33369	9			45.0574	150			Oligo-dT	NEBNext Ultra™ II RNA Library Prep Kit for Illumina	Illumina Novaseq 6000	MN894515.hg38(chr3:3147091-3239264).del(chr6:106793964-106795425)	MGI:6856586.7429138.5302192	MYC24.CRBN123.Crbn	MYC.Crbnhet.CRBN	Tg(Igkv3-5*-MYC)24Plbe, Crbntm1.2Jjh +/-, Tg(CRBN)123Plbe	37288	GSM8067033	SRR23619434	SAMN33443582	RNA-Seq of murine myeloma Vk33369 passaged in vivo harvested from spleen	MM	R	EM	F
Vk33369_MM_R_EM_F_MYC.CrbnNull.CRBN_37289_wgs	wgs	Vk33369			3	772.226	150	321.6	26.5736	Random	NEB Ultra II	Illumina Novaseq 6000	MN894515.hg38(chr3:3147091-3239264).del(chr6:106793964-106795425)	MGI:6856586.7429138.5302192	MYC24.CRBN123.Crbn	MYC.Crbnnull.CRBN	Tg(Igkv3-5*-MYC)24Plbe, Crbntm1.2Jjh -/-, Tg(CRBN)123Plbe	37289	GSM8077911	SRR23619433	SAMN33443583	WGS of murine myeloma Vk33369 passaged in vivo harvested from spleen	MM	R	EM	F
Vk33880_MM_R_BM_M_MYC.CrbnNull.CRBN_36199_wgs	wgs	Vk33880			4	608.602	150	268.6	19.9079	Random	NEB Ultra II	Illumina Novaseq 6000	OQ4285542.hg38(chr3:3061496-3226738).del(chr6:106793964-106795425)	MGI:6856591.7429136.5302192	MDL4.CRBN343.Crbn	MYC.Crbnnull.CRBN	Tg(Igkv3-5*-MYC)DLoxP4Plbe, Crbntm1.2Jjh +/-, Tg(CRBN)343Plbe	36199	GSM8077912	SRR23619432	SAMN33443584	WGS of murine myeloma Vk33880 passaged in vivo harvested from bone marrow	MM	R	BM	M
Vk33880_MM_R_BM_M_MYC.CrbnNull.CRBN_36913_rna	rna	Vk33880	8			47.8633	150			Oligo-dT	NEBNext Ultra™ II RNA Library Prep Kit for Illumina	Illumina Novaseq 6000	MN894515.hg38(chr3:3061496-3226738).del(chr6:106793964-106795425)	MGI:6856586.7429136.5302192	MYC24.CRBN343.Crbn	MYC.Crbnnull.CRBN	Tg(Igkv3-5*-MYC)24Plbe, Crbntm1.2Jjh -/-, Tg(CRBN)343Plbe	36913	GSM8067034	SRR23619431	SAMN33443585	RNA-Seq of murine myeloma Vk33880 passaged in vivo harvested from bone marrow	MM	R	BM	M
Vk33882_MM_R_EM_M_MYC.CrbnHet_36908_rna	rna only	Vk33882	8			47.1681	150			Oligo-dT	NEBNext Ultra™ II RNA Library Prep Kit for Illumina	Illumina Novaseq 6000	MN894515.hg38(chr3:3061496-3226738).del(chr6:106793964-106795425)	MGI:6856586.7429136.5302192	MYC24.CRBN343.Crbn	MYC.Crbnhet	Tg(Igkv3-5*-MYC)24Plbe, Crbntm1.2Jjh +/-	36908	GSM8067035	SRR23619430	SAMN33443586	RNA-Seq of murine myeloma Vk33880 passaged in vivo harvested from spleen	MM	R	EM	M
Vk33883_MM_R_EM_M_MYC.CrbnNull.CRBN_38052_wgs	wgs	Vk33883			6	651.915	150	320.6	21.1664	Random	NEB Ultra II	Illumina Novaseq 6000	MN894515.hg38(chr3:3061496-3226738).del(chr6:106793964-106795425)	MGI:6856586.7429136.5302192	MYC24.CRBN343.Crbn	MYC.Crbnnull.CRBN	Tg(Igkv3-5*-MYC)24Plbe, Crbntm1.2Jjh -/-, Tg(CRBN)343Plbe	38052	GSM8077913	SRR23619429	SAMN33443587	WGS of murine myeloma Vk33883 passaged in vivo harvested from spleen	MM	R	EM	M
Vk33883_MM_R_EM_M_MYC.CrbnNull.CRBN_38053_rna	rna	Vk33883	11			74.7558	150			Oligo-dT	NEBNext Ultra™ II RNA Library Prep Kit for Illumina	Illumina Novaseq 6000	MN894515.hg38(chr3:3061496-3226738).del(chr6:106793964-106795425)	MGI:6856586.7429136.5302192	MYC24.CRBN343.Crbn	MYC.Crbnnull.CRBN	Tg(Igkv3-5*-MYC)24Plbe, Crbntm1.2Jjh -/-, Tg(CRBN)343Plbe	38053	GSM8067036	SRR23619428	SAMN33443588	RNA-Seq of murine myeloma Vk33883 passaged in vivo harvested from spleen	MM	R	EM	M
Vk33980_MM_R_EM_M_MYC.Omo.rtTA_37674_rna	rna only	Vk33980	10			61.105	150			Oligo-dT	NEBNext Ultra™ II RNA Library Prep Kit for Illumina	Illumina Novaseq 6000	OQ4285542.TRE-Omomyc.CAG-rtTA	MGI:7430797.4366289.4358902	MDL11.Omo.rtTA	MYC.Omo.rtTA	Tg(Igkv3-5*-MYC)DLoxP11Plbe,Tg(TetO-MYC*)4Gev,Tg(CAG-rtTA)1Sear	37674	GSM8067037	SRR23619427	SAMN33443589	RNA-Seq of murine myeloma Vk33980 passaged in vivo harvested from spleen	MM	R	EM	M
Vk33982_MM_R_EM_F_MYC.CrbnNull.CRBN_37048_rna	rna	Vk33982	10			81.0695	150			Oligo-dT	NEBNext Ultra™ II RNA Library Prep Kit for Illumina	Illumina Novaseq 6000	MN894515.hg38(chr3:3147091-3239264).del(chr6:106793964-106795425)	MGI:6856586.7429138.5302192	MYC24.CRBN123.Crbn	MYC.Crbnnull.CRBN	Tg(Igkv3-5*-MYC)24Plbe, Crbntm1.2Jjh -/-, Tg(CRBN)123Plbe	37048	GSM8067038	SRR23619425	SAMN33443590	RNA-Seq of murine myeloma Vk33982 passaged in vivo harvested from spleen	MM	R	EM	F
Vk33982_MM_R_EM_F_MYC.CrbnNull.CRBN_37049_wgs	wgs	Vk33982			5	705.906	150	235.7	18.132	Random	NEB Ultra II	Illumina Novaseq 6000	MN894515.hg38(chr3:3147091-3239264).del(chr6:106793964-106795425)	MGI:6856586.7429138.5302192	MYC24.CRBN123.Crbn	MYC.Crbnnull.CRBN	Tg(Igkv3-5*-MYC)24Plbe, Crbntm1.2Jjh -/-, Tg(CRBN)123Plbe	37049	GSM8077914	SRR23619424	SAMN33443591	WGS of murine myeloma Vk33982 passaged in vivo harvested from spleen	MM	R	EM	F
Vk34098_MM_R_EM_M_MYC.Kdm6aNull.CRE_37147_rna	rna only	Vk34098	10			66.7346	150			Oligo-dT	NEBNext Ultra™ II RNA Library Prep Kit for Illumina	Illumina Novaseq 6000	OQ4285542.del(chrX:18064967-18065789).OQ428548	MGI:6856591.4434460.7429177	MDL4.Kdm6a.VkCRE	MYC.Kdm6anull.CRE	Tg(Igkv3-5*-MYC)DLoxP4Plbe, Kdm6atm1a(EUCOMM)Wtsi fl/fl, Tg(igkv3-5*-cre)DLoxP1Plbe	37147	GSM8067039	SRR23619423	SAMN33443592	RNA-Seq of murine myeloma Vk34098 passaged in vivo harvested from spleen	MM	R	EM	M
Vk34286_MM_V_V_F_MYC.Omo.rtTA_35681_wgs	wgs	Vk34286			4	877.115	150	304.1	29.9165	Random	NEB Ultra II	Illumina Novaseq 6000	OQ4285542.TRE-Omomyc.CAG-rtTA	MGI:7430797.4366289.4358902	MDL11.Omo.rtTA	MYC.Omo.rtTA	Tg(Igkv3-5*-MYC)DLoxP11Plbe,Tg(TetO-MYC*)4Gev,Tg(CAG-rtTA)1Sear	35681	GSM8077915	SRR23619422	SAMN33443593	WGS of murine myeloma Vk34286 growing in vitro	MM	V	V	F
Vk34286_MM_V_V_F_MYC.Omo.rtTA_35884_rna	rna	Vk34286	7			57.1053	150			Oligo-dT	NEBNext Ultra™ II RNA Library Prep Kit for Illumina	Illumina Novaseq 6000	OQ4285542.TRE-Omomyc.CAG-rtTA	MGI:7430797.4366289.4358902	MDL11.Omo.rtTA	MYC.Omo.rtTA	Tg(Igkv3-5*-MYC)DLoxP11Plbe,Tg(TetO-MYC*)4Gev,Tg(CAG-rtTA)1Sear	35884	GSM8067040	SRR23619421	SAMN33443594	RNA-Seq of murine myeloma Vk34286 growing in vitro	MM	V	V	F
Vk34306_MM_O_EM_F_MYC.Nsd2het_Vk34306_rna	rna	Vk34306	6			60.206	150			Oligo-dT	NEBNext Ultra™ II RNA Library Prep Kit for Illumina	Illumina Novaseq 6000	MN894515.del(chr5:34026566-34035231)	MGI:6856586.7430804	MYC24.Nsd2null	MYC.Nsd2het	Tg(Igkv3-5*-MYC)24Plbe, Nsd2tm1Plbe +/-	Vk34306	GSM8067041	SRR23619420	SAMN33443595	RNA-Seq of murine myeloma Vk34306 de novo tumor harvested from spleen	MM	O	EM	F
Vk34306_MM_R_BM_F_MYC.Nsd2het_36917_rna	rna	Vk34306	8			45.227	150			Oligo-dT	NEBNext Ultra™ II RNA Library Prep Kit for Illumina	Illumina Novaseq 6000	MN894515.del(chr5:34026566-34035231)	MGI:6856586.7430804	MYC24.Nsd2null	MYC.Nsd2het	Tg(Igkv3-5*-MYC)24Plbe, Nsd2tm1Plbe +/-	36917	GSM8067042	SRR23619419	SAMN33443596	RNA-Seq of murine myeloma Vk34306 passaged in vivo harvested from bone marrow	MM	R	BM	F
Vk34585_MM_O_EM_M_MYC.Nsd2Null_35399_rna	rna only	Vk34585	7			82.1219	150			Oligo-dT	NEBNext Ultra™ II RNA Library Prep Kit for Illumina	Illumina Novaseq 6000	MN894515.del(chr5:34026566-34035231)	MGI:6856586.7430804	MYC24.Nsd2null	MYC.Nsd2null	Tg(Igkv3-5*-MYC)24Plbe, Nsd2tm1Plbe +/-	35399	GSM8067043	SRR23619418	SAMN33443597	RNA-Seq of murine myeloma Vk34585 de novo tumor harvested from spleen	MM	O	EM	M
Vk34586_MM_O_EM_F_MYC.Nsd2Null_35394_rna	rna only	Vk34586	7			78.5306	150			Oligo-dT	NEBNext Ultra™ II RNA Library Prep Kit for Illumina	Illumina Novaseq 6000	MN894515.del(chr5:34026566-34035231)	MGI:6856586.7430804	MYC24.Nsd2null	MYC.Nsd2null	Tg(Igkv3-5*-MYC)24Plbe, Nsd2tm1Plbe +/-	35394	GSM8067044	SRR23619417	SAMN33443598	RNA-Seq of murine myeloma Vk24586 de novo tumor harvested from spleen	MM	O	EM	F
Vk34635_MM_R_EM_M_MYC.CrbnNull.CRBN_36608_wgs	wgs	Vk34635			3	780.861	150	315.2	26.6751	Random	NEB Ultra II	Illumina Novaseq 6000	MN894515.hg38(chr3:3147091-3239264).del(chr6:106793964-106795425)	MGI:6856586.7429138.5302192	MYC24.CRBN123.Crbn	MYC.Crbnnull.CRBN	Tg(Igkv3-5*-MYC)24Plbe, Crbntm1.2Jjh -/-, Tg(CRBN)123Plbe	36608	GSM8077916	SRR23619416	SAMN33443599	WGS of murine myeloma Vk34635 passaged in vivo harvested from spleen	MM	R	EM	M
Vk34635_MM_R_EM_M_MYC.CrbnNull.CRBN_36919_rna	rna	Vk34635	8			41.2954	150			Oligo-dT	NEBNext Ultra™ II RNA Library Prep Kit for Illumina	Illumina Novaseq 6000	MN894515.hg38(chr3:3147091-3239264).del(chr6:106793964-106795425)	MGI:6856586.7429138.5302192	MYC24.CRBN123.Crbn	MYC.Crbnnull.CRBN	Tg(Igkv3-5*-MYC)24Plbe, Crbntm1.2Jjh -/-, Tg(CRBN)123Plbe	36919	GSM8067045	SRR23619414	SAMN33443600	RNA-Seq of murine myeloma Vk34635 passaged in vivo harvested from spleen	MM	R	EM	M
Vk34638_MM_R_EM_F_MYC.CrbnNull.CRBN_38813_rna	rna only	Vk34638	11			68.9806	150			Oligo-dT	NEBNext Ultra™ II RNA Library Prep Kit for Illumina	Illumina Novaseq 6000	MN894515.hg38(chr3:3061496-3226738).del(chr6:106793964-106795425)	MGI:6856586.7429136.5302192	MYC24.CRBN343.Crbn	MYC.Crbnnull.CRBN	Tg(Igkv3-5*-MYC)24Plbe, Crbntm1.2Jjh -/-, Tg(CRBN)343Plbe	38813	GSM8067046	SRR23619413	SAMN33443601	RNA-Seq of murine myeloma Vk34638 passaged in vivo harvested from spleen	MM	R	EM	F
Vk35049_MM_R_EM_F_MYC.CrbnNull.CRBN_36915_rna	rna only	Vk35049	8			54.8791	150			Oligo-dT	NEBNext Ultra™ II RNA Library Prep Kit for Illumina	Illumina Novaseq 6000	MN894515.hg38(chr3:3061496-3226738).del(chr6:106793964-106795425)	MGI:6856586.7429136.5302192	MYC24.CRBN343.Crbn	MYC.Crbnnull.CRBN	Tg(Igkv3-5*-MYC)24Plbe, Crbntm1.2Jjh -/-, Tg(CRBN)343Plbe	36915	GSM8067047	SRR23619412	SAMN33443602	RNA-Seq of murine myeloma Vk35049 passaged in vivo harvested from spleen	MM	R	EM	F
Vk35546_MM_R_EM_M_MYC_38713_rna	rna only	Vk35546	11			72.6051	150			Oligo-dT	NEBNext Ultra™ II RNA Library Prep Kit for Illumina	Illumina Novaseq 6000	OQ4285542	MGI:7430789	MDL5	MYC	Tg(Igkv3-5*-MYC)DLoxP5Plbe	38713	GSM8067048	SRR23619411	SAMN33443603	RNA-Seq of murine myeloma Vk35546 passaged in vivo harvested from spleen	MM	R	EM	M
Vk35567_MM_R_BM_M_MYC.Nsd2Null_36906_rna	rna only	Vk35567	8			41.8104	150			Oligo-dT	NEBNext Ultra™ II RNA Library Prep Kit for Illumina	Illumina Novaseq 6000	MN894515.del(chr5:34026566-34035231)	MGI:6856586.7430804	MYC24.Nsd2null	MYC.Nsd2null	Tg(Igkv3-5*-MYC)24Plbe, Nsd2tm1Plbe -/-	36906	GSM8067049	SRR23619410	SAMN33443604	RNA-Seq of murine myeloma Vk35567 passaged in vivo harvested from bone marrow	MM	R	BM	M
Vk35621_MM_R_EM_M_MYCfl_36909_rna	rna only	Vk35621	8			48.7934	150			Oligo-dT	NEBNext Ultra™ II RNA Library Prep Kit for Illumina	Illumina Novaseq 6000	OQ4285544	MGI:7430802	MYCfl782	MYCfl	Tg(Igkv3-5*-MYC_iFL)DLoxP782Plbe	36909	GSM8067050	SRR23619409	SAMN33443605	RNA-Seq of murine myeloma Vk35621 passaged in vivo harvested from spleen	MM	R	EM	M
Vk35628_MM_R_BM_F_MYC.Nsd2Null_36916_rna	rna only	Vk35628	8			39.6374	150			Oligo-dT	NEBNext Ultra™ II RNA Library Prep Kit for Illumina	Illumina Novaseq 6000	MN894515.del(chr5:34026566-34035231)	MGI:6856586.7430804	MYC24.Nsd2null	MYC.Nsd2null	Tg(Igkv3-5*-MYC)24Plbe, Nsd2tm1Plbe -/-	36916	GSM8067051	SRR23619408	SAMN33443606	RNA-Seq of murine myeloma Vk35628 passaged in vivo harvested from bone marrow	MM	R	BM	F
Vk35633_MM_R_EM_F_MYC.CrbnNull.CRBN_39668_rna	rna only	Vk35633	12			60.1108	150			Oligo-dT	NEBNext Ultra™ II RNA Library Prep Kit for Illumina	Illumina Novaseq 6000	MN894515.hg38(chr3:3061496-3226738).del(chr6:106793964-106795425)	MGI:6856586.7429136.5302192	MYC24.CRBN343.Crbn	MYC.Crbnnull.CRBN	Tg(Igkv3-5*-MYC)24Plbe, Crbntm1.2Jjh -/-, Tg(CRBN)343Plbe	39668	GSM8067052	SRR23619407	SAMN33443607	RNA-Seq of murine myeloma Vk35633 passaged in vivo harvested from spleen	MM	R	EM	F
Vk35707_MM_R_BM_F_MYC.CrbnNull.CRBN_36912_rna	rna	Vk35707	8			52.018	150			Oligo-dT	NEBNext Ultra™ II RNA Library Prep Kit for Illumina	Illumina Novaseq 6000	MN894515.hg38(chr3:3061496-3226738).del(chr6:106793964-106795425)	MGI:6856586.7429136.5302192	MYC24.CRBN343.Crbn	MYC.Crbnnull.CRBN	Tg(Igkv3-5*-MYC)24Plbe, Crbntm1.2Jjh -/-, Tg(CRBN)343Plbe	36912	GSM8067053	SRR23619406	SAMN33443608	RNA-Seq of murine myeloma Vk35707 passaged in vivo harvested from bone marrow	MM	R	BM	F
Vk35707_MM_V_V_F_MYC.CrbnNull.CRBN_37200_wgs	wgs	Vk35707			4	759.496	150	300.8	26.068	Random	NEB Ultra II	Illumina Novaseq 6000	MN894515.hg38(chr3:3061496-3226738).del(chr6:106793964-106795425)	MGI:6856586.7429136.5302192	MYC24.CRBN343.Crbn	MYC.Crbnnull.CRBN	Tg(Igkv3-5*-MYC)24Plbe, Crbntm1.2Jjh -/-, Tg(CRBN)343Plbe	37200	GSM8077917	SRR23619405	SAMN33443609	WGS of murine myeloma Vk35707 growing in vitro	MM	V	V	F
Vk35707_MM_V_V_F_MYC.CrbnNull.CRBN_39246_rna	rna	Vk35707	11			76.1715	150			Oligo-dT	NEBNext Ultra™ II RNA Library Prep Kit for Illumina	Illumina Novaseq 6000	MN894515.hg38(chr3:3061496-3226738).del(chr6:106793964-106795425)	MGI:6856586.7429136.5302192	MYC24.CRBN343.Crbn	MYC.Crbnnull.CRBN	Tg(Igkv3-5*-MYC)24Plbe, Crbntm1.2Jjh -/-, Tg(CRBN)343Plbe	39246	GSM8067054	SRR23619403	SAMN33443610	RNA-Seq of murine myeloma Vk35707 growing in vitro	MM	V	V	F
Vk36040_MM_O_EM_F_MYC.CrbnNull.CRBN_36063_rna	rna	Vk36040	12			54.0652	150			Oligo-dT	NEBNext Ultra™ II RNA Library Prep Kit for Illumina	Illumina Novaseq 6000	OQ4285542.hg38(chr3:3061496-3226738).del(chr6:106793964-106795425)	MGI:6856591.7429136.5302192	MDL4.CRBN343.Crbn	MYC.Crbnnull.CRBN	Tg(Igkv3-5*-MYC)DLoxP4Plbe, Crbntm1.2Jjh -/-, Tg(CRBN)343Plbe	36063	GSM8067055	SRR23619402	SAMN33443611	WGS of murine myeloma Vk36040 de novo tumor harvested from spleen	MM	O	EM	F
Vk36040_MM_O_EM_F_MYC.CrbnNull.CRBN_36064_wgs	wgs	Vk36040			6	630.99	150	340.6	20.2977	Random	NEB Ultra II	Illumina Novaseq 6000	OQ4285542.hg38(chr3:3061496-3226738).del(chr6:106793964-106795425)	MGI:6856591.7429136.5302192	MDL4.CRBN343.Crbn	MYC.Crbnnull.CRBN	Tg(Igkv3-5*-MYC)DLoxP4Plbe, Crbntm1.2Jjh -/-, Tg(CRBN)343Plbe	36064	GSM8077918	SRR23619401	SAMN33443612	RNA-Seq of murine myeloma Vk36040 de novo tumor harvested from spleen	MM	O	EM	F
Vk36040_MM_R_BM_F_MYC.CrbnNull.CRBN_36914_rna	rna	Vk36040	8			51.4354	150			Oligo-dT	NEBNext Ultra™ II RNA Library Prep Kit for Illumina	Illumina Novaseq 6000	OQ4285542.hg38(chr3:3061496-3226738).del(chr6:106793964-106795425)	MGI:6856591.7429136.5302192	MDL4.CRBN343.Crbn	MYC.Crbnnull.CRBN	Tg(Igkv3-5*-MYC)DLoxP4Plbe, Crbntm1.2Jjh -/-, Tg(CRBN)343Plbe	36914	GSM8067056	SRR23619400	SAMN33443613	WGS of murine myeloma Vk36040 passaged in vivo harvested from bone marrow	MM	R	BM	F
Vk36040_MM_R_EM_F_MYC.CrbnNull.CRBN_36724_wgs	wgs	Vk36040			6	639.243	150	318.2	20.6041	Random	NEB Ultra II	Illumina Novaseq 6000	OQ4285542.hg38(chr3:3061496-3226738).del(chr6:106793964-106795425)	MGI:6856591.7429136.5302192	MDL4.CRBN343.Crbn	MYC.Crbnnull.CRBN	Tg(Igkv3-5*-MYC)DLoxP4Plbe, Crbntm1.2Jjh -/-, Tg(CRBN)343Plbe	36724	GSM8077919	SRR23619399	SAMN33443614	RNA-Seq of murine myeloma Vk36040 passaged in vivo harvested from spleen	MM	R	EM	F
Vk36217_MM_R_EM_M_MYC.CrbnNull.CRBN_37771_rna	rna only	Vk36217	10			56.1048	150			Oligo-dT	NEBNext Ultra™ II RNA Library Prep Kit for Illumina	Illumina Novaseq 6000	OQ4285542.hg38(chr3:3061496-3226738).del(chr6:106793964-106795425)	MGI:6856591.7429136.5302192	MDL4.CRBN343.Crbn	MYC.Crbnnull.CRBN	Tg(Igkv3-5*-MYC)DLoxP4Plbe, Crbntm1.2Jjh -/-, Tg(CRBN)343Plbe	37771	GSM8067057	SRR23619398	SAMN33443615	RNA-Seq of murine myeloma Vk36217 passaged in vivo harvested from spleen	MM	R	EM	M
Vk36387_MM_R_EM_F_MYC.CrbnNull.CRBN_39019_rna	rna	Vk36387	11			58.5429	150			Oligo-dT	NEBNext Ultra™ II RNA Library Prep Kit for Illumina	Illumina Novaseq 6000	MN894515.hg38(chr3:3061496-3226738).del(chr6:106793964-106795425)	MGI:6856586.7429136.5302192	MYC24.CRBN343.Crbn	MYC.Crbnnull.CRBN	Tg(Igkv3-5*-MYC)24Plbe, Crbntm1.2Jjh -/-, Tg(CRBN)343Plbe	39019	GSM8067058	SRR23619397	SAMN33443616	RNA-Seq of murine myeloma Vk36387 passaged in vivo harvested from spleen	MM	R	EM	F
Vk36387_MM_R_EM_F_MYC.CrbnNull.CRBN_39020_wgs	wgs	Vk36387			5	746.74	150	246.2	19.2653	Random	NEB Ultra II	Illumina Novaseq 6000	MN894515.hg38(chr3:3061496-3226738).del(chr6:106793964-106795425)	MGI:6856586.7429136.5302192	MYC24.CRBN343.Crbn	MYC.Crbnnull.CRBN	Tg(Igkv3-5*-MYC)24Plbe, Crbntm1.2Jjh -/-, Tg(CRBN)343Plbe	39020	GSM8077920	SRR23619396	SAMN33443617	WGS of murine myeloma Vk36387 passaged in vivo harvested from spleen	MM	R	EM	F
Vk36574_MM_R_EM_M_MYC.CrbnNull.CRBN_38942_rna	rna only	Vk36574	11			66.4802	150			Oligo-dT	NEBNext Ultra™ II RNA Library Prep Kit for Illumina	Illumina Novaseq 6000	MN894515.hg38(chr3:3061496-3226738).del(chr6:106793964-106795425)	MGI:6856586.7429136.5302192	MYC24.CRBN343.Crbn	MYC.Crbnnull.CRBN	Tg(Igkv3-5*-MYC)24Plbe, Crbntm1.2Jjh -/-, Tg(CRBN)343Plbe	38942	GSM8067059	SRR23619395	SAMN33443618	RNA-Seq of murine myeloma Vk36574 passaged in vivo harvested from spleen	MM	R	EM	M
Vk36574_MM_R_EM_M_MYC.CrbnNull.CRBN_38943_wgs	wgs	Vk36574			5	732.998	150	257.6	19.1834	Random	NEB Ultra II	Illumina Novaseq 6000	MN894515.hg38(chr3:3061496-3226738).del(chr6:106793964-106795425)	MGI:6856586.7429136.5302192	MYC24.CRBN343.Crbn	MYC.Crbnnull.CRBN	Tg(Igkv3-5*-MYC)24Plbe, Crbntm1.2Jjh -/-, Tg(CRBN)343Plbe	38943	GSM8077921	SRR23619394	SAMN33443619	WGS of murine myeloma Vk36574 passaged in vivo harvested from spleen	MM	R	EM	M
Vk36679_MM_R_EM_M_MYC.CrbnNull.CRBN_36984_wgs	wgs	Vk36679			5	638.537	150	359.9	20.9055	Random	NEB Ultra II	Illumina Novaseq 6000	OQ4285542.hg38(chr3:3061496-3226738).del(chr6:106793964-106795425)	MGI:6856591.7429136.5302192	MDL4.CRBN343.Crbn	MYC.Crbnnull.CRBN	Tg(Igkv3-5*-MYC)DLoxP4Plbe, Crbntm1.2Jjh -/-, Tg(CRBN)343Plbe	36984	GSM8077922	SRR23619392	SAMN33443620	WGS of murine myeloma from Vk36679 passaged in vivo harvested from spleen	MM	R	EM	M
Vk36844_MM_R_EM_M_MYC.Omo.rtTA_38507_rna	rna only	Vk36844	11			71.4452	150			Oligo-dT	NEBNext Ultra™ II RNA Library Prep Kit for Illumina	Illumina Novaseq 6000	MN894515.TRE-Omomyc.CAG-rtTA	MGI:7420707.4366289.4358902	MYC11.Omo.rtTA	MYC.Omo.rtTA	Tg(Igkv3-5*-MYC)11Plbe, Tg(TetO-MYC*)4Gev, Tg(CAG-rtTA)1Sear	38507	GSM8067060	SRR23619391	SAMN33443621	RNA-Seq of murine myeloma Vk36844 passaged in vivo harvested from spleen	MM	R	EM	M
Vk36973_MM_R_EM_F_MYC.CrbnNull.CRBN_37407_rna	rna	Vk36973	9			47.3947	150			Oligo-dT	NEBNext Ultra™ II RNA Library Prep Kit for Illumina	Illumina Novaseq 6000	MN894515.hg38(chr3:3061496-3226738).del(chr6:106793964-106795425)	MGI:6856586.7429136.5302192	MYC24.CRBN343.Crbn	MYC.Crbnnull.CRBN	Tg(Igkv3-5*-MYC)24Plbe, Crbntm1.2Jjh -/-, Tg(CRBN)343Plbe	37407	GSM8067061	SRR23619390	SAMN33443622	RNA-Seq of murine myeloma Vk36973 passaged in vivo harvested from spleen	MM	R	EM	F
Vk36973_MM_R_EM_F_MYC.CrbnNull.CRBN_37409_wgs	wgs	Vk36973			3	797.82	150	301.7	26.2125	Random	NEB Ultra II	Illumina Novaseq 6000	MN894515.hg38(chr3:3061496-3226738).del(chr6:106793964-106795425)	MGI:6856586.7429136.5302192	MYC24.CRBN343.Crbn	MYC.Crbnnull.CRBN	Tg(Igkv3-5*-MYC)24Plbe, Crbntm1.2Jjh -/-, Tg(CRBN)343Plbe	37409	GSM8077923	SRR23619389	SAMN33443623	WGS of murine myeloma Vk36973 passaged in vivo harvested from spleen	MM	R	EM	F
Vk37234_MM_R_EM_F_MYC_37768_rna	rna only	Vk37234	10			59.5316	150			Oligo-dT	NEBNext Ultra™ II RNA Library Prep Kit for Illumina	Illumina Novaseq 6000	MN894515	MGI:6856586	MYC24	MYC	Tg(Igkv3-5*-MYC)24Plbe	37768	GSM8067062	SRR23619388	SAMN33443624	RNA-Seq of murine myeloma Vk37234 passaged in vivo harvested from spleen	MM	R	EM	F
Vk37236_MM_R_EM_F_MYC.Nsd2Null_38746_rna	rna only	Vk37236	11			64.7782	150			Oligo-dT	NEBNext Ultra™ II RNA Library Prep Kit for Illumina	Illumina Novaseq 6000	MN894515.del(chr5:34026566-34035231)	MGI:6856586.7430804	MYC24.Nsd2null	MYC.Nsd2null	Tg(Igkv3-5*-MYC)24Plbe, Nsd2tm1Plbe -/-	38746	GSM8067063	SRR23619387	SAMN33443625	RNA-Seq of murine myeloma Vk37236 passaged in vivo harvested from spleen	MM	R	EM	F
Vk37296_MM_R_EM_M_MYC.CrbnNull.CRBN_39698_rna	rna	Vk37296	12			60.6525	150			Oligo-dT	NEBNext Ultra™ II RNA Library Prep Kit for Illumina	Illumina Novaseq 6000	MN894515.hg38(chr3:3061496-3226738).del(chr6:106793964-106795425)	MGI:6856586.7429136.5302192	MYC24.CRBN343.Crbn	MYC.Crbnnull.CRBN	Tg(Igkv3-5*-MYC)24Plbe, Crbntm1.2Jjh -/-, Tg(CRBN)343Plbe	39698	GSM8067064	SRR23619386	SAMN33443626	RNA-Seq of murine myeloma Vk37296 passaged in vivo harvested from spleen	MM	R	EM	M
Vk37296_MM_V_V_M_MYC.CrbnNull.CRBN_40052_wgs	wgs	Vk37296			6	647.658	150	329.5	20.8317	Random	NEB Ultra II	Illumina Novaseq 6000	MN894515.hg38(chr3:3061496-3226738).del(chr6:106793964-106795425)	MGI:6856586.7429136.5302192	MYC24.CRBN343.Crbn	MYC.Crbnnull.CRBN	Tg(Igkv3-5*-MYC)24Plbe, Crbntm1.2Jjh -/-, Tg(CRBN)343Plbe	40052	GSM8077924	SRR23619385	SAMN33443627	WGS of murine myeloma Vk37296 growing in vitro 1	MM	V	V	M
Vk37296_MM_V_V_M_MYC.CrbnNull.CRBN_40053_rna	rna	Vk37296	12			60.2833	150			Oligo-dT	NEBNext Ultra™ II RNA Library Prep Kit for Illumina	Illumina Novaseq 6000	MN894515.hg38(chr3:3061496-3226738).del(chr6:106793964-106795425)	MGI:6856586.7429136.5302192	MYC24.CRBN343.Crbn	MYC.Crbnnull.CRBN	Tg(Igkv3-5*-MYC)24Plbe, Crbntm1.2Jjh -/-, Tg(CRBN)343Plbe	40053	GSM8067065	SRR23619384	SAMN33443628	RNA-Seq of murine myeloma Vk37296 growing in vitro 1	MM	V	V	M
Vk37296_MM_V_V_M_MYC.CrbnNull.CRBN_40057_wgs	wgs	Vk37296			6	623.269	150	368.4	20.3643	Random	NEB Ultra II	Illumina Novaseq 6000	MN894515.hg38(chr3:3061496-3226738).del(chr6:106793964-106795425)	MGI:6856586.7429136.5302192	MYC24.CRBN343.Crbn	MYC.Crbnnull.CRBN	Tg(Igkv3-5*-MYC)24Plbe, Crbntm1.2Jjh -/-, Tg(CRBN)343Plbe	40057	GSM8077925	SRR23619383	SAMN33443629	WGS of murine myeloma Vk37296 growing in vitro 2	MM	V	V	M
Vk37296_MM_V_V_M_MYC.CrbnNull.CRBN_40058_rna	rna	Vk37296	12			59.8628	150			Oligo-dT	NEBNext Ultra™ II RNA Library Prep Kit for Illumina	Illumina Novaseq 6000	MN894515.hg38(chr3:3061496-3226738).del(chr6:106793964-106795425)	MGI:6856586.7429136.5302192	MYC24.CRBN343.Crbn	MYC.Crbnnull.CRBN	Tg(Igkv3-5*-MYC)24Plbe, Crbntm1.2Jjh -/-, Tg(CRBN)343Plbe	40058	GSM8067066	SRR23619381	SAMN33443630	RNA-Seq of murine myeloma Vk37296 growing in vitro 2	MM	V	V	M
Vk37296_MM_V_V_M_MYC.CrbnNull.CRBN_40061_rna	rna	Vk37296	13			69.9037	150			Oligo-dT	NEBNext Ultra™ II RNA Library Prep Kit for Illumina	Illumina Novaseq 6000	MN894515.hg38(chr3:3061496-3226738).del(chr6:106793964-106795425)	MGI:6856586.7429136.5302192	MYC24.CRBN343.Crbn	MYC.Crbnnull.CRBN	Tg(Igkv3-5*-MYC)24Plbe, Crbntm1.2Jjh -/-, Tg(CRBN)343Plbe	40061	GSM8067067	SRR23619380	SAMN33443631	RNA-Seq of murine myeloma Vk37296 growing in vitro 3	MM	V	V	M
Vk37296_MM_V_V_M_MYC.CrbnNull.CRBN_40061.1_rna	rna	Vk37296	12			42.8612	150			Oligo-dT	NEBNext Ultra™ II RNA Library Prep Kit for Illumina	Illumina Novaseq 6000	MN894515.hg38(chr3:3061496-3226738).del(chr6:106793964-106795425)	MGI:6856586.7429136.5302192	MYC24.CRBN343.Crbn	MYC.Crbnnull.CRBN	Tg(Igkv3-5*-MYC)24Plbe, Crbntm1.2Jjh -/-, Tg(CRBN)343Plbe	40061.1	GSM8067068	SRR23619379	SAMN33443632	RNA-Seq of murine myeloma Vk37296	MM	V	V	M
Vk37553_MM_R_EM_M_MYC.CrbnNull.CRBN_38838_rna	rna	Vk37553	11			73.1757	150			Oligo-dT	NEBNext Ultra™ II RNA Library Prep Kit for Illumina	Illumina Novaseq 6000	MN894515.hg38(chr3:3147091-3239264).del(chr6:106793964-106795425)	MGI:6856586.7429138.5302192	MYC24.CRBN123.Crbn	MYC.Crbnnull.CRBN	Tg(Igkv3-5*-MYC)24Plbe, Crbntm1.2Jjh -/-, Tg(CRBN)123Plbe	38838	GSM8067069	SRR23619378	SAMN33443633	RNA-Seq of murine myeloma Vk37553 passaged in vivo harvested from spleen	MM	R	EM	M
Vk37553_MM_R_EM_M_MYC.CrbnNull.CRBN_38839_wgs	wgs	Vk37553			5	833.738	150	253.5	20.65	Random	NEB Ultra II	Illumina Novaseq 6000	MN894515.hg38(chr3:3147091-3239264).del(chr6:106793964-106795425)	MGI:6856586.7429138.5302192	MYC24.CRBN123.Crbn	MYC.Crbnnull.CRBN	Tg(Igkv3-5*-MYC)24Plbe, Crbntm1.2Jjh -/-, Tg(CRBN)123Plbe	38839	GSM8077927	SRR23619377	SAMN33443634	WGS of murine myeloma Vk37553 passaged in vivo harvested from spleen	MM	R	EM	M
Vk37553_MM_V_V_M_MYC.CrbnNull.CRBN_39392_rna	rna	Vk37553	12			52.3533	150			Oligo-dT	NEBNext Ultra™ II RNA Library Prep Kit for Illumina	Illumina Novaseq 6000	MN894515.hg38(chr3:3147091-3239264).del(chr6:106793964-106795425)	MGI:6856586.7429138.5302192	MYC24.CRBN123.Crbn	MYC.Crbnnull.CRBN	Tg(Igkv3-5*-MYC)24Plbe, Crbntm1.2Jjh -/-, Tg(CRBN)123Plbe	39392	GSM8067070	SRR23619376	SAMN33443635	RNA-Seq of murine myeloma Vk37553 growing in vitro	MM	V	V	M
Vk37553_MM_V_V_M_MYC.CrbnNull.CRBN_39481_wgs	wgs	Vk37553			6	636.821	150	360.6	20.9109	Random	NEB Ultra II	Illumina Novaseq 6000	MN894515.hg38(chr3:3147091-3239264).del(chr6:106793964-106795425)	MGI:6856586.7429138.5302192	MYC24.CRBN123.Crbn	MYC.Crbnnull.CRBN	Tg(Igkv3-5*-MYC)24Plbe, Crbntm1.2Jjh -/-, Tg(CRBN)123Plbe	39481	GSM8077926	SRR23619375	SAMN33443636	WGS of murine myeloma Vk37553 growing in vitro	MM	V	V	M
Vk37783_MM_V_V_F_MYC.Omo.rtTA_39273_rna	rna	Vk37783	11			67.7538	150			Oligo-dT	NEBNext Ultra™ II RNA Library Prep Kit for Illumina	Illumina Novaseq 6000	OQ4285542.TRE-Omomyc.CAG-rtTA	MGI:7430797.4366289.4358902	MDL11.Omo.rtTA	MYC.Omo.rtTA	Tg(Igkv3-5*-MYC)DLoxP11Plbe, Tg(TetO-MYC*)4Gev, Tg(CAG-rtTA)1Sear	39273	GSM8067071	SRR23619374	SAMN33443637	RNA-Seq of murine myeloma Vk37783 growing in vitro	MM	V	V	F
Vk37783_MM_V_V_F_MYC.Omo.rtTA_39274_wgs	wgs	Vk37783			5	816.471	150	263.7	21.8974	Random	NEB Ultra II	Illumina Novaseq 6000	OQ4285542.TRE-Omomyc.CAG-rtTA	MGI:7430797.4366289.4358902	MDL11.Omo.rtTA	MYC.Omo.rtTA	Tg(Igkv3-5*-MYC)DLoxP11Plbe, Tg(TetO-MYC*)4Gev, Tg(CAG-rtTA)1Sear	39274	GSM8077928	SRR23619373	SAMN33443638	WGS of murine myeloma Vk37783 growing in vitro 1	MM	V	V	F
Vk37783_MM_V_V_F_MYC.Omo.rtTA_39522_wgs	wgs	Vk37783			6	617.451	150	341.3	20.5079	Random	NEB Ultra II	Illumina Novaseq 6000	OQ4285542.TRE-Omomyc.CAG-rtTA	MGI:7430797.4366289.4358902	MDL11.Omo.rtTA	MYC.Omo.rtTA	Tg(Igkv3-5*-MYC)DLoxP11Plbe, Tg(TetO-MYC*)4Gev, Tg(CAG-rtTA)1Sear	39522	GSM8077929	SRR23619372	SAMN33443639	WGS of murine myeloma Vk37783 growing in vitro 2	MM	V	V	F
Vk38150_MM_V_V_M_MYC.CrbnNull.CRBN_39280_rna	rna	Vk38150	11			78.3673	150			Oligo-dT	NEBNext Ultra™ II RNA Library Prep Kit for Illumina	Illumina Novaseq 6000	OQ4285542.hg38(chr3:3061496-3226738).del(chr6:106793964-106795425)	MGI:6856591.7429136.5302192	MDL4.CRBN343.Crbn	MYC.Crbnnull.CRBN	Tg(Igkv3-5*-MYC)DLoxP4Plbe, Crbntm1.2Jjh -/-, Tg(CRBN)343Plbe	39280	GSM8067072	SRR23619370	SAMN33443640	RNA-Seq of murine myeloma Vk38150	MM	V	V	M
Vk38150_MM_V_V_M_MYC.CrbnNull.CRBN_39515_wgs	wgs	Vk38150			6	612.791	150	365	20.3797	Random	NEB Ultra II	Illumina Novaseq 6000	OQ4285542.hg38(chr3:3061496-3226738).del(chr6:106793964-106795425)	MGI:6856591.7429136.5302192	MDL4.CRBN343.Crbn	MYC.Crbnnull.CRBN	Tg(Igkv3-5*-MYC)DLoxP4Plbe, Crbntm1.2Jjh -/-, Tg(CRBN)343Plbe	39515	GSM8077930	SRR23619369	SAMN33443641	WGS of murine myeloma Vk38150 growing in vitro	MM	V	V	M
Vk38227_MM_R_EM_F_MYC.CrbnNull.CRBN_40281_rna	rna only	Vk38227	13			51.155	150			Oligo-dT	NEBNext Ultra™ II RNA Library Prep Kit for Illumina	Illumina Novaseq 6000	MN894515.hg38(chr3:3061496-3226738).del(chr6:106793964-106795425)	MGI:6856586.7429136.5302192	MYC24.CRBN343.Crbn	MYC.Crbnnull.CRBN	Tg(Igkv3-5*-MYC)24Plbe, Crbntm1.2Jjh -/-, Tg(CRBN)343Plbe	40281	GSM8067073	SRR23619368	SAMN33443642	RNA-Seq of murine myeloma Vk38227 passaged in vivo harvested from spleen	MM	R	EM	F
Vk38290_MM_V_V_F_MYC.CrbnNull.CRBN_38473_rna	rna	Vk38290	10			57.1341	150			Oligo-dT	NEBNext Ultra™ II RNA Library Prep Kit for Illumina	Illumina Novaseq 6000	OQ4285542.hg38(chr3:3061496-3226738).del(chr6:106793964-106795425)	MGI:6856591.7429136.5302192	MDL4.CRBN343.Crbn	MYC.Crbnnull.CRBN	Tg(Igkv3-5*-MYC)DLoxP4Plbe, Crbntm1.2Jjh -/-, Tg(CRBN)343Plbe	38473	GSM8067074	SRR23619367	SAMN33443643	RNA-Seq of murine myeloma Vk38290 growing in vitro 1	MM	V	V	F
Vk38290_MM_V_V_F_MYC.CrbnNull.CRBN_39878_wgs	wgs	Vk38290			6	593.362	150	346.1	19.3461	Random	NEB Ultra II	Illumina Novaseq 6000	OQ4285542.hg38(chr3:3061496-3226738).del(chr6:106793964-106795425)	MGI:6856591.7429136.5302192	MDL4.CRBN343.Crbn	MYC.Crbnnull.CRBN	Tg(Igkv3-5*-MYC)DLoxP4Plbe, Crbntm1.2Jjh -/-, Tg(CRBN)343Plbe	39878	GSM8077931	SRR23619366	SAMN33443644	WGS of murine myeloma Vk38290 growing in vitro	MM	V	V	F
Vk38290_MM_V_V_F_MYC.CrbnNull.CRBN_39900_rna	rna	Vk38290	12			61.9767	150			Oligo-dT	NEBNext Ultra™ II RNA Library Prep Kit for Illumina	Illumina Novaseq 6000	OQ4285542.hg38(chr3:3061496-3226738).del(chr6:106793964-106795425)	MGI:6856591.7429136.5302192	MDL4.CRBN343.Crbn	MYC.Crbnnull.CRBN	Tg(Igkv3-5*-MYC)DLoxP4Plbe, Crbntm1.2Jjh -/-, Tg(CRBN)343Plbe	39900	GSM8067075	SRR23619365	SAMN33443645	RNA-Seq of murine myeloma Vk38290 growing in vitro 2	MM	V	V	F
Vk38291_MM_R_EM_F_MYC_39200_rna	rna	Vk38291	11			80.636	150			Oligo-dT	NEBNext Ultra™ II RNA Library Prep Kit for Illumina	Illumina Novaseq 6000	MN894515	MGI:6856586	MYC24	MYC	Tg(Igkv3-5*-MYC)24Plbe	39200	GSM8067076	SRR23619364	SAMN33443646	RNA-Seq of murine myeloma Vk38291 passaged in vivo harvested from spleen	MM	R	EM	F
Vk38291_MM_V_V_F_MYC_39622_rna	rna	Vk38291	12			56.6734	150			Oligo-dT	NEBNext Ultra™ II RNA Library Prep Kit for Illumina	Illumina Novaseq 6000	MN894515	MGI:6856586	MYC24	MYC	Tg(Igkv3-5*-MYC)24Plbe	39622	GSM8067077	SRR23619363	SAMN33443647	RNA-Seq of murine myeloma Vk38291 growing in vitro	MM	V	V	F
Vk38291_MM_V_V_F_MYC_39684_wgs	wgs	Vk38291			6	609.817	150	292	18.9257	Random	NEB Ultra II	Illumina Novaseq 6000	MN894515	MGI:6856586	MYC24	MYC	Tg(Igkv3-5*-MYC)24Plbe	39684	GSM8077932	SRR23619362	SAMN33443648	WGS of murine myeloma Vk38291 growing in vitro	MM	V	V	F
Vk38523_MM_R_EM_M_MYC.Nsd2Null_39897_rna	rna only	Vk38523	13			80.0489	150			Oligo-dT	NEBNext Ultra™ II RNA Library Prep Kit for Illumina	Illumina Novaseq 6000	MN894515.del(chr5:34026566-34035231)	MGI:6856586.7430804	MYC24.Nsd2null	MYC.Nsd2null	Tg(Igkv3-5*-MYC)24Plbe, Nsd2tm1Plbe -/-	39897	GSM8067078	SRR23619361	SAMN33443649	RNA-Seq of murine myeloma Vk38523 passaged in vivo harvested from spleen	MM	R	EM	M
Vk38525_MM_V_V_M_MYC_38923_wgs	wgs	Vk38525			5	794.751	150	171.9	16.1247	Random	NEB Ultra II	Illumina Novaseq 6000	OQ4285542	MGI:6856591	MDL4	MYC	Tg(Igkv3-5*-MYC)DLoxP4Plbe	38923	GSM8077933	SRR23619359	SAMN33443650	WGS of murine myeloma Vk38525 growing in vitro	MM	V	V	M
Vk38525_MM_V_V_M_MYC_39247_rna	rna	Vk38525	11			79.8995	150			Oligo-dT	NEBNext Ultra™ II RNA Library Prep Kit for Illumina	Illumina Novaseq 6000	OQ4285542	MGI:6856591	MDL4	MYC	Tg(Igkv3-5*-MYC)DLoxP4Plbe	39247	GSM8067079	SRR23619358	SAMN33443651	RNA-Seq of murine myeloma Vk38525 growing in vitro	MM	V	V	M
Vk38526_BL_O_EM_M_MYCfl_38546_rna	rna only	Vk38526	11			63.3068	150			Oligo-dT	NEBNext Ultra™ II RNA Library Prep Kit for Illumina	Illumina Novaseq 6000	OQ4285544	MGI:7430802	MYCfl782	MYCfl	Tg(Igkv3-5*-MYC_iFL)DLoxP782Plbe	38546	GSM8067080	SRR23619357	SAMN33443652	RNA-Seq of murine Burkitt Lymphoma Vk38526 de novo tumor harvested from spleen	BL	O	EM	M
Vk38862_MM_V_V_F_MYC_39623_rna	rna	Vk38862	12			59.6501	150			Oligo-dT	NEBNext Ultra™ II RNA Library Prep Kit for Illumina	Illumina Novaseq 6000	MN894515	MGI:6856586	MYC24	MYC	Tg(Igkv3-5*-MYC)24Plbe	39623	GSM8067081	SRR23619356	SAMN33443653	RNA-Seq of murine myeloma Vk38862 growing in vitro	MM	V	V	F
Vk38862_MM_V_V_F_MYC_39683_wgs	wgs	Vk38862			6	632.277	150	358.8	21.2165	Random	NEB Ultra II	Illumina Novaseq 6000	MN894515	MGI:6856586	MYC24	MYC	Tg(Igkv3-5*-MYC)24Plbe	39683	GSM8077934	SRR23619355	SAMN33443654	WGS of murine myeloma Vk38862 growing in vitro	MM	V	V	F
Vk38911_MM_R_EM_F_MYC.CrbnNull.CRBN_40602_rna	rna only	Vk38911	13			50.0155	150			Oligo-dT	NEBNext Ultra™ II RNA Library Prep Kit for Illumina	Illumina Novaseq 6000	OQ4285542.hg38(chr3:3061496-3226738).del(chr6:106793964-106795425)	MGI:6856591.7429136.5302192	MDL4.CRBN343.Crbn	MYC.Crbnnull.CRBN	Tg(Igkv3-5*-MYC)DLoxP4Plbe, Crbntm1.2Jjh -/-, Tg(CRBN)343Plbe	40602	GSM8067082	SRR23619354	SAMN33443655	RNA-Seq of murine myeloma Vk38911 passaged in vivo harvested from spleen	MM	R	EM	F
Vk38951_MM_R_EM_F_MYC_39876_rna	rna only	Vk38951	13			40.3069	150			Oligo-dT	NEBNext Ultra™ II RNA Library Prep Kit for Illumina	Illumina Novaseq 6000	OQ4285542	MGI:6856591	MDL4	MYC	Tg(Igkv3-5*-MYC)DLoxP4Plbe	39876	GSM8067083	SRR23619352	SAMN33443657	RNA-Seq of murine myeloma Vk38951 passaged in vivo harvested from spleen	MM	R	EM	F
Vk38951_MM_V_V_F_MYC_40241_rna	rna only	Vk38951	13			50.5719	150			Oligo-dT	NEBNext Ultra™ II RNA Library Prep Kit for Illumina	Illumina Novaseq 6000	OQ4285542	MGI:6856591	MDL4	MYC	Tg(Igkv3-5*-MYC)DLoxP4Plbe	40241	GSM8067084	SRR23619351	SAMN33443658	RNA-Seq of murine myeloma Vk38951 growing in vitro	MM	V	V	F
Vk38975_MM_R_EM_M_MYC_39671_rna	rna	Vk38975	13			66.3715	150			Oligo-dT	NEBNext Ultra™ II RNA Library Prep Kit for Illumina	Illumina Novaseq 6000	MN894515	MGI:6856586	MYC24	MYC	Tg(Igkv3-5*-MYC)24Plbe	39671	GSM8067085	SRR23619350	SAMN33443659	RNA-Seq of murine myeloma Vk38975 passaged in vivo harvested from spleen	MM	R	EM	M
Vk38975_MM_V_V_M_MYC_40065_rna	rna	Vk38975	12			57.4199	150			Oligo-dT	NEBNext Ultra™ II RNA Library Prep Kit for Illumina	Illumina Novaseq 6000	MN894515	MGI:6856586	MYC24	MYC	Tg(Igkv3-5*-MYC)24Plbe	40065	GSM8067086	SRR23619348	SAMN33443660	RNA-Seq of murine myeloma Vk38975 growing in vitro 1	MM	V	V	M
Vk38975_MM_V_V_M_MYC_40065.1_rna	rna	Vk38975	12			63.2043	150			Oligo-dT	NEBNext Ultra™ II RNA Library Prep Kit for Illumina	Illumina Novaseq 6000	MN894515	MGI:6856586	MYC24	MYC	Tg(Igkv3-5*-MYC)24Plbe	40065.1	GSM8067087	SRR23619347	SAMN33443661	RNA-Seq of murine myeloma Vk38975 growing in vitro 2	MM	V	V	M
Vk38975_MM_V_V_M_MYC_40066_wgs	wgs	Vk38975			6	614.673	150	329.8	20.0175	Random	NEB Ultra II	Illumina Novaseq 6000	MN894515	MGI:6856586	MYC24	MYC	Tg(Igkv3-5*-MYC)24Plbe	40066	GSM8077935	SRR23619346	SAMN33443662	WGS of murine myeloma Vk38975 growing in vitro	MM	V	V	M
Vk38975_MM_V_V_M_MYC_40653_rna	rna	Vk38975	13			84.6479	150			Oligo-dT	NEBNext Ultra™ II RNA Library Prep Kit for Illumina	Illumina Novaseq 6000	MN894515	MGI:6856586	MYC24	MYC	Tg(Igkv3-5*-MYC)24Plbe	40653	GSM8067088	SRR23619345	SAMN33443663	RNA-Seq of murine myeloma Vk38975 growing in vitro 3	MM	V	V	M
Vk39227_MM_V_V_M_MYC.CrbnNull.CRBN_39393_rna	rna	Vk39227	12			52.0568	150			Oligo-dT	NEBNext Ultra™ II RNA Library Prep Kit for Illumina	Illumina Novaseq 6000	OQ4285542.hg38(chr3:3061496-3226738).del(chr6:106793964-106795425)	MGI:6856591.7429136.5302192	MDL4.CRBN343.Crbn	MYC.Crbnnull.CRBN	Tg(Igkv3-5*-MYC)DLoxP4Plbe, Crbntm1.2Jjh -/-, Tg(CRBN)343Plbe	39393	GSM8067089	SRR23619344	SAMN33443664	RNA-Seq of murine myeloma Vk39227 growing in vitro	MM	V	V	M
Vk39227_MM_V_V_M_MYC.CrbnNull.CRBN_39482_wgs	wgs	Vk39227			6	567.576	150	333.8	19.3141	Random	NEB Ultra II	Illumina Novaseq 6000	OQ4285542.hg38(chr3:3061496-3226738).del(chr6:106793964-106795425)	MGI:6856591.7429136.5302192	MDL4.CRBN343.Crbn	MYC.Crbnnull.CRBN	Tg(Igkv3-5*-MYC)DLoxP4Plbe, Crbntm1.2Jjh -/-, Tg(CRBN)343Plbe	39482	GSM8077936	SRR23619307	SAMN33443665	WGS of murine myeloma Vk39227 growing in vitro	MM	V	V	M
Vk39336_MM_R_EM_M_MYC.CrbnNull.CRBN_39872_rna	rna only	Vk39336	12			58.2721	150			Oligo-dT	NEBNext Ultra™ II RNA Library Prep Kit for Illumina	Illumina Novaseq 6000	OQ4285542.hg38(chr3:3061496-3226738).del(chr6:106793964-106795425)	MGI:6856591.7429136.5302192	MDL4.CRBN343.Crbn	MYC.Crbnnull.CRBN	Tg(Igkv3-5*-MYC)DLoxP4Plbe, Crbntm1.2Jjh -/-, Tg(CRBN)343Plbe	39872	GSM8067090	SRR23619306	SAMN33443666	RNA-Seq of murine myeloma Vk39336 passaged in vivo harvested from spleen	MM	R	EM	M
Vk39337_MM_V_V_F_MYC.CrbnNull.CRBN_40022_wgs	wgs	Vk39337			6	728.284	150	369.5	22.8301	Random	NEB Ultra II	Illumina Novaseq 6000	MN894515.hg38(chr3:3061496-3226738).del(chr6:106793964-106795425)	MGI:6856586.7429136.5302192	MYC24.CRBN343.Crbn	MYC.Crbnnull.CRBN	Tg(Igkv3-5*-MYC)24Plbe, Crbntm1.2Jjh -/-, Tg(CRBN)343Plbe	40022	GSM8077937	SRR23619305	SAMN33443667	WGS of murine myeloma Vk39337 growing in vitro	MM	V	V	F
Vk39337_MM_V_V_F_MYC.CrbnNull.CRBN_40060_rna	rna	Vk39337	12			69.9128	150			Oligo-dT	NEBNext Ultra™ II RNA Library Prep Kit for Illumina	Illumina Novaseq 6000	MN894515.hg38(chr3:3061496-3226738).del(chr6:106793964-106795425)	MGI:6856586.7429136.5302192	MYC24.CRBN343.Crbn	MYC.Crbnnull.CRBN	Tg(Igkv3-5*-MYC)24Plbe, Crbntm1.2Jjh -/-, Tg(CRBN)343Plbe	40060	GSM8067091	SRR23619304	SAMN33443668	RNA-Seq of murine myeloma Vk39337 growing in vitro	MM	V	V	F
Vk39687_MM_V_V_F_MYC.CrbnNull.CRBN_40258_rna	rna only	Vk39687	13			52.4264	150			Oligo-dT	NEBNext Ultra™ II RNA Library Prep Kit for Illumina	Illumina Novaseq 6000	OQ4285542.hg38(chr3:3061496-3226738).del(chr6:106793964-106795425)	MGI:6856591.7429136.5302192	MDL4.CRBN343.Crbn	MYC.Crbnnull.CRBN	Tg(Igkv3-5*-MYC)DLoxP4Plbe, Crbntm1.2Jjh -/-, Tg(CRBN)343Plbe	40258	GSM8067092	SRR23619303	SAMN33443669	RNA-Seq of murine myeloma Vk39687 growing in 1	MM	V	V	F
Vk39687_MM_V_V_F_MYC.CrbnNull.CRBN_40590_rna	rna only	Vk39687	13			46.4597	150			Oligo-dT	NEBNext Ultra™ II RNA Library Prep Kit for Illumina	Illumina Novaseq 6000	OQ4285542.hg38(chr3:3061496-3226738).del(chr6:106793964-106795425)	MGI:6856591.7429136.5302192	MDL4.CRBN343.Crbn	MYC.Crbnnull.CRBN	Tg(Igkv3-5*-MYC)DLoxP4Plbe, Crbntm1.2Jjh -/-, Tg(CRBN)343Plbe	40590	GSM8067093	SRR23619301	SAMN33443670	RNA-Seq of murine myeloma Vk39687 growing in vitro 2	MM	V	V	F
Vk39885_MM_V_V_F_MYC.CrbnNull.CRBN_40054_rna	rna	Vk39885	12			67.1627	150			Oligo-dT	NEBNext Ultra™ II RNA Library Prep Kit for Illumina	Illumina Novaseq 6000	OQ4285542.hg38(chr3:3061496-3226738).del(chr6:106793964-106795425)	MGI:6856591.7429136.5302192	MDL4.CRBN343.Crbn	MYC.Crbnnull.CRBN	Tg(Igkv3-5*-MYC)DLoxP4Plbe, Crbntm1.2Jjh -/-, Tg(CRBN)343Plbe	40054	GSM8067094	SRR23619300	SAMN33443671	RNA-Seq of murine myeloma Vk39885 growing in vitro 1	MM	V	V	F
Vk39885_MM_V_V_F_MYC.CrbnNull.CRBN_40056_wgs	wgs	Vk39885			6	626.318	150	347.7	20.681	Random	NEB Ultra II	Illumina Novaseq 6000	OQ4285542.hg38(chr3:3061496-3226738).del(chr6:106793964-106795425)	MGI:6856591.7429136.5302192	MDL4.CRBN343.Crbn	MYC.Crbnnull.CRBN	Tg(Igkv3-5*-MYC)DLoxP4Plbe, Crbntm1.2Jjh -/-, Tg(CRBN)343Plbe	40056	GSM8077938	SRR23619299	SAMN33443672	WGS of murine myeloma Vk39885 growing in vitro	MM	V	V	F
Vk39885_MM_V_V_F_MYC.CrbnNull.CRBN_40199_rna	rna	Vk39885	13			44.7155	150			Oligo-dT	NEBNext Ultra™ II RNA Library Prep Kit for Illumina	Illumina Novaseq 6000	OQ4285542.hg38(chr3:3061496-3226738).del(chr6:106793964-106795425)	MGI:6856591.7429136.5302192	MDL4.CRBN343.Crbn	MYC.Crbnnull.CRBN	Tg(Igkv3-5*-MYC)DLoxP4Plbe, Crbntm1.2Jjh -/-, Tg(CRBN)343Plbe	40199	GSM8067095	SRR23619298	SAMN33443673	RNA-Seq of murine myeloma Vk39885 growing in vitro 2	MM	V	V	F
Vk40173_MM_V_V_M_MYC_40383_rna	rna only	Vk40173	13			41.9464	150			Oligo-dT	NEBNext Ultra™ II RNA Library Prep Kit for Illumina	Illumina Novaseq 6000	MN894515	MGI:6856586	MYC24	MYC	Tg(Igkv3-5*-MYC)24Plbe	40383	GSM8067096	SRR23619297	SAMN33443674	RNA-Seq of murine myeloma Vk40173 growing in vitro	MM	V	V	M
Vk40264_MM_V_V_F_MYC_40613_rna	rna only	Vk40264	13			41.316	150			Oligo-dT	NEBNext Ultra™ II RNA Library Prep Kit for Illumina	Illumina Novaseq 6000	MN894515	MGI:6856586	MYC24	MYC	Tg(Igkv3-5*-MYC)24Plbe	40613	GSM8067097	SRR23619296	SAMN33443675	RNA-Seq of murine myeloma Vk40264 growing in vitro	MM	V	V	F

## Sheet: Suppl. Data 3
Supplementary Data 3. Summary of mice strains
Gene	Vector - Genbank	Symbol	MGI ID	Synonym	PMID	Abbreviation	mm39 insertion or deletion	Molecular note
MYC without stop codon	MN894515 without stop codon	Tg(Igkv3-5*-MYC)#Plbe	5441309	VkMYC	15843816	MYC		The mouse promoter drives B cell-specific expression of the human MYC coding sequence (exons 2 and 3; Genbank vector MN894515 without stop codon). Lines 3 and 20 were generated. The pound symbol (#) is used when no line is specified and/or lines are pooled.
MYC without stop codon	MN894515 without stop codon	Tg(Igkv3-5-MYC)3Plbe	7433148	VkMYC	15843816	MYC		The mouse promoter drives B cell-specific expression of the human MYC coding sequence (exons 2 and 3; Genbank vector MN894515 without stop codon). Lines 3 and 20 were generated. The pound symbol (#) is used when no line is specified and/or lines are pooled.
MYC without stop codon	MN894515 without stop codon	Tg(Igkv3-5-MYC)20Plbe	7433150	VkMYC	15843816	MYC		The mouse promoter drives B cell-specific expression of the human MYC coding sequence (exons 2 and 3; Genbank vector MN894515 without stop codon). Lines 3 and 20 were generated. The pound symbol (#) is used when no line is specified and/or lines are pooled.
MYC	MN894515	Tg(Igkv3-5*-MYC)11Plbe	7430707	Vk*MYC, MYC11	18242516	MYC	Inserted at chr11:6965780-7030487 with duplication (interrupting Adcy1) and chr7:68557535-68718226 with duplication and t(7;11)	The mouse promoter drives B cell-specific expression of the human MYC coding sequence (exons 2 and 3; Genbank vector MN894515). A codon mutation generates a STOP codon at the third codon (TCG to TAG) and prevents expression of MYC. The codon substitution created a DGYW motif, a known preferential target sequence for somatic hypermutation, that can activate MYC translation following sporadic rever…
MYC	MN894515	Tg(Igkv3-5*-MYC)24Plbe	6856586	Vk*MYC, MYC24	18242516	MYC	inserted at chr17:91535994-91546658 with duplication.	The mouse promoter drives B cell-specific expression of the human MYC coding sequence (exons 2 and 3; Genbank vector MN894515). A codon mutation generates a STOP codon at the third codon (TCG to TAG) and prevents expression of MYC. The codon substitution created a DGYW motif, a known preferential target sequence for somatic hypermutation, that can activate MYC translation following sporadic rever…
MYC vector without loxP	OQ428542	Tg(Igkv3-5*-MYC)DLoxP4Plbe	6856591	Vk*MYCDLoxP, MDL4	34258584	MYC	inserted at chr14:74601465-76411173 with deletion	The mouse promoter drives B cell-specific expression of the human MYC coding sequence (exons 2 and 3; Genbank vector). A codon mutation generates a STOP codon at the third codon (TCG to TAG) and prevents expression of MYC. The codon substitution created a DGYW motif, a known preferential target sequence for somatic hypermutation, that can activate MYC translation following sporadic reversion. Thi…
MYC vector without loxP	OQ428542	Tg(Igkv3-5*-MYC)DLoxP5Plbe	7430789	Vk*MYCDLoxP, MDL5	34258584	MYC	Inserted at chr1:180288300-180308245 interrupting Stum	The mouse promoter drives B cell-specific expression of the human MYC coding sequence (exons 2 and 3; Genbank vector OQ428542). A codon mutation generates a STOP codon at the third codon (TCG to TAG) and prevents expression of MYC. The codon substitution created a DGYW motif, a known preferential target sequence for somatic hypermutation, that can activate MYC translation following sporadic rever…
MYC vector without loxP	OQ428542	Tg(Igkv3-5*-MYC)DLoxP10Plbe	7430791	Vk*MYCDLoxP, MDL10	34258584	MYC	inserted at chr4:120761207-120761748 with deletion and a translocation to chr7:31992321-31992780	The mouse promoter drives B cell-specific expression of the human MYC coding sequence (exons 2 and 3; Genbank vector OQ428542). A codon mutation generates a STOP codon at the third codon (TCG to TAG) and prevents expression of MYC. The codon substitution created a DGYW motif, a known preferential target sequence for somatic hypermutation, that can activate MYC translation following sporadic rever…
MYC vector without loxP	OQ428542	Tg(Igkv3-5*-MYC)DLoxP11Plbe	7430797	Vk*MYCDLoxP, MDL11	34258584	MYC	inserted between chr6:4020486-4025566 with deletion of chr6:3856340-4020485 (that includes Tfpi2, Gngt1 and Gng11) and deletion of chr6:4025566-4279599 (that includes Bet1).	The mouse promoter drives B cell-specific expression of the human MYC coding sequence (exons 2 and 3; Genbank vector OQ428542). A codon mutation generates a STOP codon at the third codon (TCG to TAG) and prevents expression of MYC. The codon substitution created a DGYW motif, a known preferential target sequence for somatic hypermutation, that can activate MYC translation following sporadic rever…
MYC replacing Y12X and L99X with amber stop codons to force translation of MYC-S	OQ428543	Tg(Igkv3-5*MYC_iS)DLoxP364Plbe	7432281	Vk*MYC_S	unpublished	MYCS		The mouse promoter drives B cell-specific expression of the short isoform of MYC gene. A codon mutation generates a STOP codon at the third codon (TCG to TAG) and prevents expression of MYC. Additional amber stop codons are introduced at Y12X and L99X to force translation of only MYCS. Line 364 was generated.
MYC replacing chr8:127738559-127738664 with aGAGcTtGTaACCGAGCTaCTaGGAGGAGACcTtGTaAACCAGAGTTTCATCTGCGACCCGGACGACGAGACCTTCATCAAAAACATCATCATCCAGGACTGTcTt to eliminate cryptic internal sites for initiation of translation	OQ428544	Tg(Igkv3-5*MYC_iFL)DLoxP782Plbe	7430802	Vk*MYC_FL	unpublished	MYCfl		The mouse promoter drives B cell-specific expression of the full-length MYC gene. A codon mutation generates a STOP codon at the third codon (TCG to TAG) and prevents expression of MYC. The codon substitution created a DGYW motif, a known preferential target sequence for somatic hypermutation, that can activate MYC translation following sporadic reversion (Genbank vector OQ428544). Non-canonical …
BCL6 with stop codon	OQ428546	Tg(Igkv3-5*-BCL6)2Plbe	7433157	Vk*BCL6	unpublished	BCL6		The mouse promoter drives B cell-specific expression of the human BCL6 genomic sequence. A codon mutation generates a STOP codon at the third codon (TCG to TAG) and prevents expression of BCL6. The codon substitution created a DGYW motif, a known preferential target sequence for somatic hypermutation, that can activate BCL6 translation following sporadic reversion (Genbank vector OQ428546). Lines…
BCL6 with stop codon	OQ428546	Tg(Igkv3-5*-BCL6)24Plbe	7433164	Vk*BCL6	unpublished	BCL6		The mouse promoter drives B cell-specific expression of the human BCL6 genomic sequence. A codon mutation generates a STOP codon at the third codon (TCG to TAG) and prevents expression of BCL6. The codon substitution created a DGYW motif, a known preferential target sequence for somatic hypermutation, that can activate BCL6 translation following sporadic reversion (Genbank vector OQ428546). Lines…
BCL6 with stop codon	OQ428546	Tg(Igkv3-5*-BCL6)29Plbe	7433166	Vk*BCL6	unpublished	BCL6		The mouse promoter drives B cell-specific expression of the human BCL6 genomic sequence. A codon mutation generates a STOP codon at the third codon (TCG to TAG) and prevents expression of BCL6. The codon substitution created a DGYW motif, a known preferential target sequence for somatic hypermutation, that can activate BCL6 translation following sporadic reversion (Genbank vector OQ428546). Lines…
BCL6 without stop codon	OQ428545	Tg(Igkv3-5*-BCL6)67Plbe	7433170	VkBCL6	unpublished	BCL6		The mouse promoter drives B cell-specific expression of the human BCL6 genomic sequence (Genbank vector OQ428545). Line 67 was generated.
cre with stop codon	OQ428548	Tg(Igkv3-5*-cre)DLoxP1Plbe	7429177	Vk*CRE	unpublished	CRE	inserted at chr4:133273024-133280800 with deletion (that includes parts of Nudc and Nr0b2).	The mouse promoter drives B cell-specific expression of the cre recombinase gene (Genbank vector OQ428548).
IL5RA, TRNT1, CRBN	Caltech D BAC CTD-2197P5 (165kb hg38 chr3: chr3:3061496-3226738) linearized with FspA1, cloned into Hind3 site of vector pBeloBAC11 (Genbank U51113). Please note we mistakenly reported in Blood Cancer Discovery that the BAC was RP11-1042H15	Tg(CRBN)343Plbe	7429136	CRBN343	34258584	CRBN	inserted chr1:107754206 to 107757282 with duplication	The transgene contains human BAC CTD-2197P5 (165kb hg38 chr3: chr3:3061496-3226738) containing CRBN, TRNT1 and IL5RA. Line 343 was generated.
CRBN	Caltech D BAC CTD-2335G19 (92kb hg38 chr3:3147091-3239264)	Tg(CRBN)123Plbe	7429138	CRBN123	34258584	CRBN	inserted at chr17:91535994-91546658 with duplication.	The transgene contains human CTD-2335G19 (92kb hg38 chr3:3147091-3239264) containing the entire CRBN with additional regulatory regions. Line 123 was generated.
FGFR3-IRES-EGFP	OQ428547 - BAC chr12:113176215-113394805 with insertion of Ighv1-74 promoter (chr12:115766706-115767229)-HA-tag 5' of chr12:113392131, and replacement of Ighg1 chr12:113294144-113292891 with FGFR3-IRES-EGFP	Tg(Igh-FGFR3,-EGFP)1Plbe	7430803	BAC-Igh-FGFR3-EGFP, BAC6, BAC7	unpublished	FGFR3, EGFP		The transgene contains mouse BAC chr12:113176215-113394805 containing the Igh locus. FGFR3-IRES-EGFP replaces Ighg1 and is translated following switch recombination (Genbank vector OQ428547).
Nsd2 deletion of exon 11		Nsd2tm1Plbe -/-	7430804	Nsd2	unpublished	Mmset1null	deletion of chr5:34026566-34035231 (alternatively spliced exon 11 that encodes Mmset1)	The targeting construct eliminated an alternatively spliced exon (chr5:34026566-34035231) creating an allele that encodes a dominant negative isoform.
Mice from others
	Vector - Genbank	Symbol	MGI ID	Synonym	PMID	Abbreviation	mm39 insertion or deletion
		Aicdatm1Hon +/-	2156156	AID	11007474	AIDhet	deletion of chr6:122558145-122561215
		Crbntm1.2Jjh -/-	5302192	Crbn	21995942	CrbnNull	deletion of chr6:106793964-106795425
		Del(14Trim13-Dleu2)4Rdf/J -/-	4437040	MDR	20060366	MDRnull	deletion of chr14:61835696-61919822
		Mirc30tm1Rdf -/-	4437043	miR15a/16-1	20060366	MIRnull	deletion of chr14:61869329-61869559
		Traf3tm1Bshp fl/fl	3722126	Traf3flox	17723217	Traf3null	deletion of chr12:111237352-111239314
		Kdm6atm1a(EUCOMM)Wtsi fl/fl	4434460	Kdm6aflox	21677750	Kdm6anull	deletion of chrX:18064967-18065789
		Tg(TetO-MYC*)4Gev	4366289	TRE-Omomyc	18716624	Omo
		Tg(CAG-rtTA)1Sear	4358902	Actin-rtTA	16107853	rtTA
	KR632635:520-2513	Gt(ROSA)26Sortm1(cre/ERT2)Tyj	3699244	R26-CreERT2	17251932	CRE
		B6.Cg-Tg(BCL2)22Wehi/J	3052827	EuBCL2	2073976	BCL2
		B6.Cg-Tg(Ccnd1)Wehi/J		EuCcnd1	8187765	Ccnd1

## Sheet: Suppl. Data 4
Supplementary Data 4. List of all nonsynonymous mutations across 81 VkMYC MM interrogated with either WES or WGS.
The SNV present in dbSNP142 have been removed from WES but not WGS, and are annotated in this table.
ID	Chr	Start	Ref	Alt	gene	strand	ref_cod	mut_cod	ref3_cod	mut3_cod	aachange	ntchange	codonsub	impact	pid	dbSNP142	Frequency
Vk35707_MM_V_F_MYC.mCRBNnull.hCRBN_37200_wgs	1	3670848	A	C	Xkr4	-1	T	G	ATG	AGG	H167Q	T501G	CAT>CAG	Missense	ENSMUSP00000070648
Vk35707_MM_V_F_MYC.mCRBNnull.hCRBN_37200_wgs	1	4350008	A	-	Rp1	-1	.	.	.	.	.	880-880-delfrshift	.	no-SNV	ENSMUSP00000027032
Vk29087_MM_R_M_MYC.CRE_29847b_wxs	1	5598733	T	A	Oprk1	1	T	A	GTC	GAC	V134D	T401A	GTC>GAC	Missense	ENSMUSP00000124030
Vk22284_MM_R_M_MYC.CRE_23185b_wxs	1	6803100	A	G	St18	1	A	G	AAT	AGT	N353S	A1058G	AAT>AGT	Missense	ENSMUSP00000131417
Vk28158_MM_R_M_MYC_29806_wgs	1	9699951	C	T	Mybl1	-1	G	A	GGC	GAC	A2T	G4A	GCG>ACG	Missense	ENSMUSP00000086034
Vk24095_MM_O_M_MYC.MDRhet_mc28332_wxs	1	9916551	T	A	Mcmdc2	1	T	A	ATA	AAA	D202E	T606A	GAT>GAA	Missense	ENSMUSP00000120577
Vk37783_MM_V_F_MYC.OMO.rtTA_39274_wgs	1	10142717	C	G	Arfgef1	-1	G	C	AGT	ACT	V1660L	G4978C	GTT>CTT	Missense	ENSMUSP00000085986
Vk34286_MM_V_F_MYC.OMO.rtTA_35681_wgs	1	10595658	-	T	Cpa6	-1	.	.	.	.	.	154-155-insfrshift	.	no-SNV	ENSMUSP00000035435
Vk31080_MM_V_F_MYC.CRE_35260_wgs	1	11185935	T	C	Prex2	1	T	C	CTT	CCT	F1177L	T3529C	TTT>CTT	Missense	ENSMUSP00000027056
Vk14750_MM_V_M_MYC_33411_wgs	1	12839899	G	A	Sulf1	1	G	A	GGA	GAA	D640N	G1918A	GAC>AAC	Missense	ENSMUSP00000136014
Vk32976_MM_R_F_MYC_34625_wgs	1	13152934	A	G	Ncoa2	-1	T	C	CTT	CCT	F1156L	T3466C	TTT>CTT	Missense	ENSMUSP00000006037
Vk39227_MM_V_M_MYC.mCRBNnull.hCRBN_39482_wgs	1	14889482	T	C	Trpa1	-1	A	G	AAT	AGT	N660S	A1979G	AAT>AGT	Missense	ENSMUSP00000043594
Vk37783_MM_V_F_MYC.OMO.rtTA_39274_wgs	1	15710459	T	A	Kcnb2	1	T	A	ATG	AAG	N518K	T1554A	AAT>AAA	Missense	ENSMUSP00000135382	rs31948579	AC=80;AN=86;AF=0.930233
Vk14750_MM_V_M_MYC_33411_wgs	1	15710725	C	A	Kcnb2	1	C	A	ACC	AAC	T607N	C1820A	ACC>AAC	Missense	ENSMUSP00000135382
Vk12598_MM_R_M_MYC.AIDhet_23916_wxs	1	16103334	-	TGTCTT	Rpl7	-1	.	.	.	.	.	190-191-insfrshift	.	no-SNV	ENSMUSP00000071616
Vk37783_MM_V_F_MYC.OMO.rtTA_39274_wgs	1	16667687	A	G	Tmem70	1	A	G	CAA	CGA	Q74R	A221G	CAA>CGA	Missense	ENSMUSP00000135483	rs47010824	AC=48;AN=86;AF=0.55814
Vk37783_MM_V_F_MYC.OMO.rtTA_39274_wgs	1	16769166	C	G	Gm5828	-1	G	C	AGC	ACC	A325P	G973C	GCA>CCA	Missense	ENSMUSP00000136559	rs30755204	AC=47;AN=86;AF=0.546512
Vk37783_MM_V_F_MYC.OMO.rtTA_39274_wgs	1	16769190	G	T	Gm5828	-1	C	A	ACC	AAC	P317T	C949A	CCT>ACT	Missense	ENSMUSP00000136559	rs31152226	AC=52;AN=86;AF=0.604651
Vk38862_MM_V_F_MYC_39683_wgs	1	17728738	A	C	Crispld1	1	A	C	TAA	TCA	N28H	A82C	AAT>CAT	Missense	ENSMUSP00000124095
Vk26784_MM_R_M_MYC_27456_wxs	1	17747589	T	G	Crispld1	1	T	G	CTT	CGT	L239V	T715G	TTG>GTG	Missense	ENSMUSP00000124095
Vk26784_MM_R_M_MYC_27456_wxs	1	18115731	T	G	Crisp4	-1	A	C	AAT	ACT	E260D	A780C	GAA>GAC	Missense	ENSMUSP00000111001
Vk25283_MM_O_M_MYC.MDRhet_mc31256_wxs	1	19104383	A	G	Tfap2d	1	A	G	AAC	AGC	N20S	A59G	AAC>AGC	Missense	ENSMUSP00000037699
Vk12598_MM_R_M_MYC.AIDhet_23916_wxs	1	19214314	G	A	Tfap2b	1	G	A	CGT	CAT	V149M	G445A	GTG>ATG	Missense	ENSMUSP00000027059
Vk39885_MM_V_F_MYC.mCRBNnull.hCRBN_40056_wgs	1	19234254	C	A	Tfap2b	1	C	A	ACA	AAA	D429E	C1287A	GAC>GAA	Missense	ENSMUSP00000027059
Vk38862_MM_V_F_MYC_39683_wgs	1	20117383	T	G	Pkhd1	-1	A	C	AAG	ACG	K3567T	A10700C	AAG>ACG	Missense	ENSMUSP00000085794
Vk39337_MM_V_F_MYC.mCRBNnull.hCRBN_40022_wgs	1	20117872	G	A	Pkhd1	-1	C	T	GCG	GTG	A3404V	C10211T	GCG>GTG	Missense	ENSMUSP00000085794
Vk37783_MM_V_F_MYC.OMO.rtTA_39274_wgs	1	20200552	C	T	Pkhd1	-1	G	A	CGT	CAT	R3259H	G9776A	CGT>CAT	Missense	ENSMUSP00000085794	rs31795842	AC=46;AN=86;AF=0.534884
Vk14750_MM_V_M_MYC_33411_wgs	1	20220034	C	A	Pkhd1	-1	G	T	AGA	ATA	.	.	.	Essential_Splice	ENSMUSP00000085794
Vk36040_MM_R_F_MYC.mCRBNnull.hCRBN_36724_wgs	1	22291058	T	C	Rims1	-1	A	G	CAG	CGG	R1291G	A3871G	AGA>GGA	Missense	ENSMUSP00000095420
Vk25283_MM_O_M_MYC.MDRhet_mc31256_wxs	1	24312511	T	G	Col19a1	-1	A	C	AAA	ACA	K701N	A2103C	AAA>AAC	Missense	ENSMUSP00000110899
Vk23631_MM_R_M_MYC_mc31901_wxs	1	24685454	G	A	Lmbrd1	1	G	A	TGA	TAA	E40K	G118A	GAG>AAG	Missense	ENSMUSP00000092672
Vk39885_MM_V_F_MYC.mCRBNnull.hCRBN_40056_wgs	1	24731811	T	C	Lmbrd1	1	T	C	CTA	CCA	L273P	T818C	CTA>CCA	Missense	ENSMUSP00000092672
Vk36973_MM_R_F_MYC.mCRBNnull.hCRBN_37409_wgs	1	26685088	A	G	4931408C20Rik	-1	T	C	GTC	GCC	V337A	T1010C	GTC>GCC	Missense	ENSMUSP00000095410
Vk36973_MM_R_F_MYC.mCRBNnull.hCRBN_37409_wgs	1	26685312	G	T	4931408C20Rik	-1	C	A	GCT	GAT	C262*	C786A	TGC>TGA	Nonsense	ENSMUSP00000095410
Vk37783_MM_V_F_MYC.OMO.rtTA_39274_wgs	1	28776782	G	C	Gm597	-1	C	G	ACA	AGA	T723R	C2168G	ACA>AGA	Missense	ENSMUSP00000058140	rs31531760	AC=78;AN=86;AF=0.906977
Vk37783_MM_V_F_MYC.OMO.rtTA_39274_wgs	1	28777184	A	G	Gm597	-1	T	C	CTC	CCC	L589P	T1766C	CTC>CCC	Missense	ENSMUSP00000058140	rs32278373	AC=78;AN=86;AF=0.906977
Vk37783_MM_V_F_MYC.OMO.rtTA_39274_wgs	1	28777401	G	A	Gm597	-1	C	T	CCC	CTC	P517S	C1549T	CCT>TCT	Missense	ENSMUSP00000058140	rs32615539	AC=2;AN=86;AF=0.0232558
Vk39227_MM_V_M_MYC.mCRBNnull.hCRBN_39482_wgs	1	30804664	A	G	Phf3	-1	T	C	TTT	TCT	F1738S	T5213C	TTT>TCT	Missense	ENSMUSP00000085650
Vk31159_MM_R_F_MYC_342935_wgs	1	32414908	C	G	Khdrbs2	1	C	G	GCC	GGC	A125G	C374G	GCC>GGC	Missense	ENSMUSP00000027226
Vk37783_MM_V_F_MYC.OMO.rtTA_39274_wgs	1	34169254	G	A	Dst	1	G	A	CGG	CAG	R1265Q	G3794A	CGG>CAG	Missense	ENSMUSP00000138308	rs39216094	AC=28;AN=86;AF=0.325581
Vk14750_MM_V_M_MYC_33411_wgs	1	34218508	A	G	Dst	1	A	G	CAG	CGG	S4646G	A13936G	AGC>GGC	Missense	ENSMUSP00000138308
Vk26784_MM_R_M_MYC_27456_wxs	1	34257806	T	A	Dst	1	T	A	GTC	GAC	S6046T	T18136A	TCC>ACC	Missense	ENSMUSP00000138308
Vk35707_MM_V_F_MYC.mCRBNnull.hCRBN_37200_wgs	1	34294400	A	G	Dst	1	A	G	AAC	AGC	N7290S	A21869G	AAC>AGC	Missense	ENSMUSP00000138308
Vk37783_MM_V_F_MYC.OMO.rtTA_39274_wgs	1	34552517	A	G	Prss40	-1	T	C	ATC	ACC	I359T	T1076C	ATC>ACC	Missense	ENSMUSP00000045118	rs16808053	AC=68;AN=86;AF=0.790698
Vk37783_MM_V_F_MYC.OMO.rtTA_39274_wgs	1	34559765	T	C	Prss40	-1	A	G	CAG	CGG	S106G	A316G	AGC>GGC	Missense	ENSMUSP00000045118	rs16807829	AC=62;AN=86;AF=0.72093
Vk39227_MM_V_M_MYC.mCRBNnull.hCRBN_39482_wgs	1	34819770	CTGTGGGGAAAACAGAGACAACTGCCAAAGGGTCCCAGGGCTGTAGGGAGATGATGGAGCCAGCCCTCCCCCAGGTGTAGGGCATGCCCAAGCATAC	-	Fam168b	-1	.	.	.	.	.	NA	.	no-SNV	ENSMUSP00000131720
Vk22284_MM_R_M_MYC.CRE_23185b_wxs	1	36424468	G	C	Lman2l	-1	C	G	TCT	TGT	L324V	C970G	CTC>GTC	Missense	ENSMUSP00000110663
Vk31507_MM_R_M_MYC.mCRBNnull.hCRBN_mc32510_wxs	1	40580576	C	T	Slc9a4	1	C	T	CCT	CTT	L21F	C61T	CTT>TTT	Missense	ENSMUSP00000027233
Vk39337_MM_V_F_MYC.mCRBNnull.hCRBN_40022_wgs	1	40629456	A	T	Slc9a4	1	A	T	TAT	TTT	Y753F	A2258T	TAT>TTT	Missense	ENSMUSP00000027233
Vk23589_MM_O_F_MYC.MIRnull_mc27636_wxs	1	40774199	A	C	Mfsd9	-1	T	G	CTA	CGA	Y319D	T955G	TAC>GAC	Missense	ENSMUSP00000035727
Vk31080_MM_V_F_MYC.CRE_35260_wgs	1	43960910	A	T	Tpp2	1	A	T	TAT	TTT	Y396F	A1187T	TAT>TTT	Missense	ENSMUSP00000085244
Vk31080_MM_V_F_MYC.CRE_35260_wgs	1	43960937	A	G	Tpp2	1	A	G	AAT	AGT	N405S	A1214G	AAT>AGT	Missense	ENSMUSP00000085244
Vk34286_MM_V_F_MYC.OMO.rtTA_35681_wgs	1	44744473	G	T	Gulp1	1	G	T	AGT	ATT	.	.	.	Essential_Splice	ENSMUSP00000125506
Vk39337_MM_V_F_MYC.mCRBNnull.hCRBN_40022_wgs	1	45340924	C	A	Col3a1	1	C	A	CCT	CAT	P906H	C2717A	CCT>CAT	Missense	ENSMUSP00000085192
Vk32908_MM_R_M_MYC.mCRBNnull.hCRBN_34444_wgs	1	46187329	G	T	Dnah7b	1	G	T	GGA	GTA	D1307Y	G3919T	GAC>TAC	Missense	ENSMUSP00000068738
Vk35707_MM_V_F_MYC.mCRBNnull.hCRBN_37200_wgs	1	46213394	G	T	Dnah7b	1	G	T	AGA	ATA	E1745D	G5235T	GAG>GAT	Missense	ENSMUSP00000068738
Vk31080_MM_V_F_MYC.CRE_35260_wgs	1	46289664	A	C	Dnah7b	1	A	C	AAA	ACA	K3185N	A9555C	AAA>AAC	Missense	ENSMUSP00000068738
Vk22304_MM_O_F_MYC.MIRnull_mc28336_wxs	1	51133096	T	G	Tmeff2	1	T	G	ATT	AGT	H241Q	T723G	CAT>CAG	Missense	ENSMUSP00000080533
Vk35707_MM_V_F_MYC.mCRBNnull.hCRBN_37200_wgs	1	51300995	C	A	Sdpr	1	C	A	CCC	CAC	P277H	C830A	CCC>CAC	Missense	ENSMUSP00000055694
Vk39227_MM_V_M_MYC.mCRBNnull.hCRBN_39482_wgs	1	53434114	T	C	Dnah7a	-1	A	G	CAG	CGG	.	.	.	Essential_Splice	ENSMUSP00000092571
Vk34286_MM_V_F_MYC.OMO.rtTA_35681_wgs	1	53544429	T	A	Dnah7a	-1	A	T	GAG	GTG	E1549V	A4646T	GAG>GTG	Missense	ENSMUSP00000092571
Vk12598_MM_R_M_MYC.AIDhet_23916_wxs	1	53913770	C	T	Hecw2	-1	G	A	CGC	CAC	A902T	G2704A	GCA>ACA	Missense	ENSMUSP00000113283
Vk12598_MM_V_M_MYC.AIDhet_35084_wgs	1	53913770	C	T	Hecw2	-1	G	A	CGC	CAC	A902T	G2704A	GCA>ACA	Missense	ENSMUSP00000113283
Vk39227_MM_V_M_MYC.mCRBNnull.hCRBN_39482_wgs	1	54040264	T	C	Hecw2	-1	A	G	CAT	CGT	I77V	A229G	ATT>GTT	Missense	ENSMUSP00000113283
Vk12598_MM_V_M_MYC.AIDhet_35084_wgs	1	55172045	T	C	Rftn2	-1	A	G	AAC	AGC	N423S	A1268G	AAC>AGC	Missense	ENSMUSP00000027121
Vk39227_MM_V_M_MYC.mCRBNnull.hCRBN_39482_wgs	1	55696039	G	C	Plcl1	1	G	C	TGG	TCG	G180R	G538C	GGC>CGC	Missense	ENSMUSP00000037854
Vk37296_MM_V_M_MYC.mCRBNnull.hCRBN_40057_wgs	1	55696565	T	C	Plcl1	1	T	C	TTA	TCA	L355S	T1064C	TTA>TCA	Missense	ENSMUSP00000037854
Vk14750_MM_V_M_MYC_33411_wgs	1	58019681	C	A	Sgol2	1	C	A	ACA	AAA	H1140N	C3418A	CAC>AAC	Missense	ENSMUSP00000027202
Vk32269_MM_R_F_MYC.mCRBNhet.hCRBN_36110_wgs	1	58159716	A	C	Aox3	1	A	C	AAG	ACG	K690T	A2069C	AAG>ACG	Missense	ENSMUSP00000049391
Vk12598_MM_R_M_MYC.AIDhet_23916_wxs	1	58993064	C	T	Stradb	1	C	T	GCC	GTC	P333S	C997T	CCA>TCA	Missense	ENSMUSP00000027185
Vk12598_MM_V_M_MYC.AIDhet_35084_wgs	1	58993064	C	T	Stradb	1	C	T	GCC	GTC	P333S	C997T	CCA>TCA	Missense	ENSMUSP00000027185
Vk31080_MM_V_F_MYC.CRE_35260_wgs	1	59258796	A	G	Cdk15	1	A	G	CAG	CGG	R123G	A367G	AGG>GGG	Missense	ENSMUSP00000124680
Vk28158_MM_R_M_MYC_29806_wgs	1	59541392	C	T	Gm973	1	C	T	GCC	GTC	P145S	C433T	CCT>TCT	Missense	ENSMUSP00000109881
Vk31159_MM_R_F_MYC_342935_wgs	1	62344939	A	C	Pard3b	1	A	C	AAC	ACC	N821T	A2462C	AAC>ACC	Missense	ENSMUSP00000074837
Vk31159_MM_V_F_MYC_38842_wgs	1	62344939	A	C	Pard3b	1	A	C	AAC	ACC	N821T	A2462C	AAC>ACC	Missense	ENSMUSP00000074837
Vk27181_MM_R_M_MYC_27401_wxs	1	63447926	G	T	Adam23	1	G	T	AGA	ATA	R134I	G401T	AGA>ATA	Missense	ENSMUSP00000138362
Vk37783_MM_V_F_MYC.OMO.rtTA_39274_wgs	1	63623085	A	G	Dytn	-1	T	C	GTC	GCC	V631A	T1892C	GTC>GCC	Missense	ENSMUSP00000087787	rs47776607	AC=68;AN=86;AF=0.790698
Vk12598_MM_V_M_MYC.AIDhet_35084_wgs	1	64938047	A	C	Plekhm3	-1	T	G	GTC	GGC	V88G	T263G	GTC>GGC	Missense	ENSMUSP00000138002
Vk32642_MM_R_M_MYC.mCRBNnull_34117_wgs	1	65171067	AATGTTTCGGA	-	Idh1	-1	.	.	.	.	.	296-306-delfrshift	.	no-SNV	ENSMUSP00000095316
Vk12598_MM_R_M_MYC.AIDhet_23916_wxs	1	66401474	C	T	Map2	1	C	T	TCG	TTG	S136L	C407T	TCG>TTG	Missense	ENSMUSP00000109646
Vk31507_MM_R_M_MYC.mCRBNnull.hCRBN_mc32510_wxs	1	66425368	T	C	Map2	1	T	C	GTG	GCG	V1639A	T4916C	GTG>GCG	Missense	ENSMUSP00000109646
Vk39227_MM_V_M_MYC.mCRBNnull.hCRBN_39482_wgs	1	66675001	G	A	Unc80	1	G	A	AGC	AAC	S2834N	G8501A	AGC>AAC	Missense	ENSMUSP00000053692
Vk32976_MM_R_F_MYC_34625_wgs	1	67007002	T	G	Lancl1	-1	A	C	CAG	CCG	S247R	A739C	AGT>CGT	Missense	ENSMUSP00000027149
Vk36679_MM_R_M_MYC.mCRBNnull.hCRBN_36984_wgs	1	67009269	C	-	Lancl1	-1	.	.	.	.	.	649-649-delfrshift	.	no-SNV	ENSMUSP00000027149
Vk37553_MM_R_M_MYC.mCRBNnull.hCRBN_38839_wgs	1	70750978	A	C	Vwc2l	1	A	C	AAG	ACG	E144D	A432C	GAA>GAC	Missense	ENSMUSP00000058142
Vk37553_MM_V_M_MYC.mCRBNnull.hCRBN_39481_wgs	1	70750978	A	C	Vwc2l	1	A	C	AAG	ACG	E144D	A432C	GAA>GAC	Missense	ENSMUSP00000058142
Vk38290_MM_V_F_MYC.mCRBNnull.hCRBN_39878_wgs	1	71244759	G	T	Abca12	-1	C	A	TCC	TAC	F2551L	C7653A	TTC>TTA	Missense	ENSMUSP00000084523
Vk39227_MM_V_M_MYC.mCRBNnull.hCRBN_39482_wgs	1	72711777	T	A	Rpl37a	1	T	A	GTA	GAA	Y37N	T109A	TAC>AAC	Missense	ENSMUSP00000058919
Vk32052_MM_R_F_MYC.mCRBNnull.hCRBN_mc32358_wxs	1	73925206	GGGTGTCGGCCCAGGCTTGGGCTTCCCGGAGTGGTGACCACACTGCTGTGGAGGCCTGGAACTTGATGGCTTCCCACT	-	Tns1	-1	.	.	.	.	.	4212-4289-delinframe	.	no-SNV	ENSMUSP00000127715
Vk37553_MM_R_M_MYC.mCRBNnull.hCRBN_38839_wgs	1	74461587	-	AGCGGCGTGGTCATCGTATTGGTGCTGGTGTTCTATCCCTATGTCTACCTGCTGGCGCGCAGCGCATTCCTGGCCCAGGGCAAAGGCTTGATGGAAGCGGCGCGGGTACTGGGGCAATCGCCATGG	Usp37	-1	.	.	.	.	.	1814-1815-insfrshift	.	no-SNV	ENSMUSP00000035445
Vk12598_MM_R_M_MYC.AIDhet_23916_wxs	1	74735622	G	A	Cyp27a1	1	G	A	CGC	CAC	A241T	G721A	GCC>ACC	Missense	ENSMUSP00000027356
Vk38975_MM_V_M_MYC_40066_wgs	1	74904021	C	T	Ccdc108	-1	G	A	CGG	CAG	R1615Q	G4844A	CGG>CAG	Missense	ENSMUSP00000092440
Vk14750_MM_V_M_MYC_33411_wgs	1	75190148	C	G	Atg9a	-1	G	C	GGC	GCC	W37C	G111C	TGG>TGC	Missense	ENSMUSP00000047449
Vk28158_MM_R_M_MYC_29806_wgs	1	75216425	C	A	Tuba4a	-1	G	T	AGT	ATT	V182L	G544T	GTG>TTG	Missense	ENSMUSP00000078429
Vk39227_MM_V_M_MYC.mCRBNnull.hCRBN_39482_wgs	1	75252845	CTGCACAGAACTCACAAATGACCTTCTGGCCCCAGGACTCTGCCACCCAGCCCGAACCAGGAGCCCCACTCCTCCCCATCCCCTACTCCCCACCCTCCACCTCCCACCCCCAGCCTCGAACTGCTCCTAGCAGAGTGTGGGGCCAAGTTGGCCCACGACTCGCTTAC	-	Ptprn	-1	.	.	.	.	.	NA	.	no-SNV	ENSMUSP00000027404
Vk38290_MM_V_F_MYC.mCRBNnull.hCRBN_39878_wgs	1	75255901	-	TTTCTTGACATCGGCTCCTCCAACATTTACAGCCCCTTCAAGATTTCTTCCTGTGC	Ptprn	-1	.	.	.	.	.	1168-1169-insfrshift	.	no-SNV	ENSMUSP00000027404
Vk33883_MM_R_M_MYC.mCRBNnull.hCRBN_38052_wgs	1	75422740	A	T	Speg	1	A	T	AAG	ATG	K2277M	A6830T	AAG>ATG	Missense	ENSMUSP00000084361
Vk38862_MM_V_F_MYC_39683_wgs	1	75429518	G	A	Speg	1	G	A	CGC	CAC	A3090T	G9268A	GCT>ACT	Missense	ENSMUSP00000084361
Vk12598_MM_V_M_MYC.AIDhet_35084_wgs	1	75524727	GC	TT	Stk11ip	1	.	.	.	.	.	106-107-mnv	.	no-SNV	ENSMUSP00000027414
Vk32269_MM_R_F_MYC.mCRBNhet.hCRBN_36110_wgs	1	77426742	T	C	Epha4	-1	A	G	AAG	AGG	K376R	A1127G	AAG>AGG	Missense	ENSMUSP00000027451
Vk31080_MM_V_F_MYC.CRE_35260_wgs	1	79709124	A	G	Wdfy1	-1	T	C	ATG	ACG	M301T	T902C	ATG>ACG	Missense	ENSMUSP00000109140
Vk14750_MM_V_M_MYC_33411_wgs	1	80578642	T	A	Dock10	-1	A	T	AAG	ATG	Q584H	A1752T	CAA>CAT	Missense	ENSMUSP00000077099
Vk39227_MM_V_M_MYC.mCRBNnull.hCRBN_39482_wgs	1	83277521	T	C	Sphkap	-1	A	G	CAA	CGA	N836D	A2506G	AAT>GAT	Missense	ENSMUSP00000124872
Vk37783_MM_V_F_MYC.OMO.rtTA_39274_wgs	1	83277859	T	A	Sphkap	-1	A	T	AAG	ATG	K723M	A2168T	AAG>ATG	Missense	ENSMUSP00000124872
Vk26784_MM_R_M_MYC_27456_wxs	1	83288809	T	G	Sphkap	-1	A	C	AAG	ACG	S130R	A388C	AGT>CGT	Missense	ENSMUSP00000124872
Vk32366_MM_O_F_MYC.MMSET1het_34522_wgs	1	84534967	A	G	Dner	-1	T	C	ATT	ACT	I293T	T878C	ATT>ACT	Missense	ENSMUSP00000042927
Vk39227_MM_V_M_MYC.mCRBNnull.hCRBN_39482_wgs	1	84762030	CTTCATGAATACAAAGAAGACAAATTATTATGCTGTGGTTTACCAATTCAACAATATGAAAAATGTATTATCAAAGATAACAGACTCAC	-	Trip12	-1	.	.	.	.	.	NA	.	no-SNV	ENSMUSP00000027421
Vk32976_MM_R_F_MYC_34625_wgs	1	85099620	G	A	A530032D15Rik	-1	C	T	GCC	GTC	A75V	C224T	GCC>GTC	Missense	ENSMUSP00000123750	rs46353707	AC=56;AN=86;AF=0.651163
Vk38525_MM_V_M_MYC_38923_wgs	1	85100449	T	C	Gm10553	1	T	C	GTC	GCC	S96P	T286C	TCT>CCT	Missense	ENSMUSP00000137265	rs49460044	AC=53;AN=86;AF=0.616279
Vk37783_MM_V_F_MYC.OMO.rtTA_39274_wgs	1	85929029	C	T	4933407L21Rik	1	C	T	CCC	CTC	P9L	C26T	CCC>CTC	Missense	ENSMUSP00000027426	rs46866984	AC=65;AN=86;AF=0.755814
Vk37783_MM_V_F_MYC.OMO.rtTA_39274_wgs	1	85941801	T	A	Gpr55	-1	A	T	GAA	GTA	R19S	A57T	AGA>AGT	Missense	ENSMUSP00000084196	rs31420064	AC=54;AN=86;AF=0.627907
Vk37783_MM_V_F_MYC.OMO.rtTA_39274_wgs	1	86306217	A	G	B3gnt7	1	A	G	CAG	CGG	Q395R	A1184G	CAG>CGG	Missense	ENSMUSP00000108931	rs31277682	AC=34;AN=86;AF=0.395349
Vk31159_MM_R_F_MYC_342935_wgs	1	86426620	C	T	1700019O17Rik	1	C	T	TCG	TTG	R84W	C250T	CGG>TGG	Missense	ENSMUSP00000136430
Vk31159_MM_V_F_MYC_38842_wgs	1	86426620	C	T	1700019O17Rik	1	C	T	TCG	TTG	R84W	C250T	CGG>TGG	Missense	ENSMUSP00000136430
Vk37783_MM_V_F_MYC.OMO.rtTA_39274_wgs	1	86426702	C	T	1700019O17Rik	1	C	T	GCG	GTG	A111V	C332T	GCG>GTG	Missense	ENSMUSP00000136430	rs30570951	AC=68;AN=86;AF=0.790698
Vk37783_MM_V_F_MYC.OMO.rtTA_39274_wgs	1	86426705	A	C	1700019O17Rik	1	A	C	TAC	TCC	Y112S	A335C	TAC>TCC	Missense	ENSMUSP00000136430	rs32222958	AC=68;AN=86;AF=0.790698
Vk37783_MM_V_F_MYC.OMO.rtTA_39274_wgs	1	86427266	A	C	1700019O17Rik	1	A	C	AAC	ACC	N299T	A896C	AAC>ACC	Missense	ENSMUSP00000136430	rs31720259	AC=64;AN=86;AF=0.744186
Vk37783_MM_V_F_MYC.OMO.rtTA_39274_wgs	1	87098683	C	T	Alpi	-1	G	A	CGG	CAG	G529S	G1585A	GGC>AGC	Missense	ENSMUSP00000108895	rs32670919	AC=36;AN=86;AF=0.418605
Vk31080_MM_V_F_MYC.CRE_35260_wgs	1	87484639	C	T	Ngef	-1	G	A	CGT	CAT	R436H	G1307A	CGT>CAT	Missense	ENSMUSP00000066894
Vk34286_MM_V_F_MYC.OMO.rtTA_35681_wgs	1	87796515	A	G	5830472F04Rik	1	A	G	AAT	AGT	I17V	A49G	ATT>GTT	Missense	ENSMUSP00000095265	rs50197409	AC=2;AN=86;AF=0.0232558
Vk37783_MM_V_F_MYC.OMO.rtTA_39274_wgs	1	87986124	T	A	Usp40	-1	A	T	TAC	TTC	T416S	A1246T	ACC>TCC	Missense	ENSMUSP00000038533	rs30305914	AC=48;AN=86;AF=0.55814
Vk37783_MM_V_F_MYC.OMO.rtTA_39274_wgs	1	88087996	A	G	Ugt1a8	1	A	G	GAT	GGT	I44V	A130G	ATT>GTT	Missense	ENSMUSP00000108764	rs30310537	AC=48;AN=86;AF=0.55814
Vk37783_MM_V_F_MYC.OMO.rtTA_39274_wgs	1	88095542	CT	GA	Ugt1a7c	1	.	.	.	.	.	422-423-mnv	.	no-SNV	ENSMUSP00000058683	rs30307126	AC=48;AN=86;AF=0.55814
Vk22182_MM_O_M_MYC.MIRnull_mc28333_wxs	1	88095896	TC	CT	Ugt1a7c	1	.	.	.	.	.	776-777-mnv	.	no-SNV	ENSMUSP00000058683	rs49554061	AC=56;AN=86;AF=0.651163
Vk37783_MM_V_F_MYC.OMO.rtTA_39274_wgs	1	88166064	A	G	Ugt1a5	1	A	G	CAT	CGT	M5V	A13G	ATG>GTG	Missense	ENSMUSP00000095263	rs30307998	AC=54;AN=86;AF=0.627907
Vk12653_MM_V_M_MYC.AIDhet_35960_wgs	1	88212136	G	A	Ugt1a1	1	G	A	TGC	TAC	M45I	G135A	ATG>ATA	Missense	ENSMUSP00000072803	rs108589229	AC=4;AN=86;AF=0.0465116
Vk12653_MM_V_M_MYC.AIDhet_35960_wgs	1	88212141	G	T	Ugt1a1	1	G	T	GGA	GTA	G47V	G140T	GGA>GTA	Missense	ENSMUSP00000072803	rs49882561	AC=49;AN=86;AF=0.569767
Vk31080_MM_V_F_MYC.CRE_35260_wgs	1	88265570	T	A	Hjurp	-1	A	T	AAG	ATG	S539C	A1615T	AGC>TGC	Missense	ENSMUSP00000054263	rs30301544	AC=54;AN=86;AF=0.627907
Vk31159_MM_R_F_MYC_342935_wgs	1	88503520	C	G	Glrp1	-1	G	C	GGA	GCA	D43H	G127C	GAC>CAC	Missense	ENSMUSP00000063883	rs232651745	AC=5;AN=80;AF=0.0625
Vk32245_MM_V_F_MYC_mc32579_wxs	1	88701267	T	G	Arl4c	-1	A	C	AAG	ACG	K133T	A398C	AAG>ACG	Missense	ENSMUSP00000057085
Vk32269_MM_R_F_MYC.mCRBNhet.hCRBN_36110_wgs	1	89143771	T	A	Sh3bp4	1	T	A	CTA	CAA	Y114N	T340A	TAC>AAC	Missense	ENSMUSP00000067581
Vk36574_MM_R_M_MYC.mCRBNnull.hCRBN_38943_wgs	1	89888709	G	T	Agap1	1	G	T	GGC	GTC	A797S	G2389T	GCC>TCC	Missense	ENSMUSP00000027521
Vk33369_MM_R_F_MYC.mCRBNnull.hCRBN_37289_wgs	1	90773667	A	G	Col6a3	-1	T	C	GTC	GCC	V3116A	T9347C	GTC>GCC	Missense	ENSMUSP00000057131
Vk37783_MM_V_F_MYC.OMO.rtTA_39274_wgs	1	90775615	T	C	Col6a3	-1	A	G	CAT	CGT	I3077V	A9229G	ATA>GTA	Missense	ENSMUSP00000057131	rs31375524	AC=58;AN=86;AF=0.674419
Vk37783_MM_V_F_MYC.OMO.rtTA_39274_wgs	1	90775877	A	-	Col6a3	-1	.	.	.	.	.	8967-8967-delfrshift	.	no-SNV	ENSMUSP00000057131
Vk38525_MM_V_M_MYC_38923_wgs	1	90802420	C	A	Col6a3	-1	G	T	AGC	ATC	E1721D	G5163T	GAG>GAT	Missense	ENSMUSP00000057131
Vk37783_MM_V_F_MYC.OMO.rtTA_39274_wgs	1	90964246	C	G	Rab17	-1	G	C	CGT	CCT	V19L	G55C	GTG>CTG	Missense	ENSMUSP00000027529	rs235416424	AC=30;AN=86;AF=0.348837
Vk37783_MM_V_F_MYC.OMO.rtTA_39274_wgs	1	91115186	G	A	Lrrfip1	1	G	A	CGA	CAA	E438K	G1312A	GAG>AAG	Missense	ENSMUSP00000095254	rs30758374	AC=49;AN=86;AF=0.569767
Vk37783_MM_V_F_MYC.OMO.rtTA_39274_wgs	1	91153115	C	G	Rbm44	1	C	G	CCG	CGG	R342G	C1024G	CGA>GGA	Missense	ENSMUSP00000092286	rs47700383	AC=68;AN=86;AF=0.790698
Vk37553_MM_R_M_MYC.mCRBNnull.hCRBN_38839_wgs	1	91344401	-	GGTGCGCAACGCCTGGGTGCGTTCTTCGACCAATTGCTCCAGCTCTTCTCGGCTGCGCTGGCGCAAGCGGGCCAGGCGCCAACGCTGGCTGAGAAACAGCACCAGAAATACCAGTGCCAGCCACGAA	Espnl	1	.	.	.	.	.	1481-1482-insfrshift	.	no-SNV	ENSMUSP00000086294
Vk37783_MM_V_F_MYC.OMO.rtTA_39274_wgs	1	91345761	G	A	Espnl	1	G	A	CGG	CAG	G948R	G2842A	GGG>AGG	Missense	ENSMUSP00000086294	rs50216142	AC=32;AN=86;AF=0.372093
Vk37783_MM_V_F_MYC.OMO.rtTA_39274_wgs	1	91445550	C	G	Per2	-1	G	C	AGC	ACC	S172T	G515C	AGC>ACC	Missense	ENSMUSP00000066620	rs32164384	AC=66;AN=86;AF=0.767442
Vk31422_MM_R_F_MYC.CRE_mc31734_wxs	1	92588846	T	C	Olfr1412	1	T	C	CTT	CCT	L172P	T515C	CTT>CCT	Missense	ENSMUSP00000060291
Vk37296_MM_V_M_MYC.mCRBNnull.hCRBN_40057_wgs	1	92596592	-	G	Olfr1411	1	.	.	.	.	.	71-72-insfrshift	.	no-SNV	ENSMUSP00000073422
Vk22633_MM_O_M_MYC.MDRnull_mc28330_wxs	1	92620289	G	A	Olfr12	1	G	A	TGA	TAA	D128N	G382A	GAT>AAT	Missense	ENSMUSP00000080027
Vk37553_MM_R_M_MYC.mCRBNnull.hCRBN_38839_wgs	1	93316884	-	GCGCTCACACCGAGCCAGGTTGAGGTATGGCCGATAAAACCAGCTATTTCGGCACCGTGGCGATACAGAAAGTCAGCCTCGTCCGGCGTCAGCGAATCCAGAGATGCGCTGACGTGTTGAGCAGCCTGCA	Pask	-1	.	.	.	.	.	3414-3415-insfrshift	.	no-SNV	ENSMUSP00000027493
Vk26784_MM_R_M_MYC_27456_wxs	1	93940843	T	-	Gm9994	1	.	.	.	.	.	795-795-delfrshift	.	no-SNV	ENSMUSP00000136311
Vk32269_MM_R_F_MYC.mCRBNhet.hCRBN_36110_wgs	1	94009272	A	G	Gm6086	1	A	G	CAG	CGG	Q313R	A938G	CAG>CGG	Missense	ENSMUSP00000095234
Vk33883_MM_R_M_MYC.mCRBNnull.hCRBN_38052_wgs	1	94024821	C	A	Neu4	1	C	A	GCT	GAT	A281D	C842A	GCT>GAT	Missense	ENSMUSP00000051151
Vk33982_MM_R_F_MYC.mCRBNnull.hCRBN_37049_wgs	1	94040128	T	G	Pdcd1	-1	A	C	CAG	CCG	.	.	.	Essential_Splice	ENSMUSP00000027507
Vk12653_MM_R_M_MYC.AIDhet_26382_wxs	1	96995263	C	T	Slco6b1	-1	G	A	CGT	CAT	R128H	G383A	CGT>CAT	Missense	ENSMUSP00000136663
Vk32052_MM_R_F_MYC.mCRBNnull.hCRBN_mc32358_wxs	1	97127951	C	T	Slco6c1	-1	G	A	GGG	GAG	G75E	G224A	GGG>GAG	Missense	ENSMUSP00000027569
Vk38525_MM_V_M_MYC_38923_wgs	1	105991567	A	T	Zcchc2	1	A	T	CAT	CTT	M260L	A778T	ATG>TTG	Missense	ENSMUSP00000113974
Vk14750_MM_V_M_MYC_33411_wgs	1	106881748	A	C	Serpinb5	1	A	C	AAG	ACG	S295R	A883C	AGT>CGT	Missense	ENSMUSP00000083908
Vk33369_MM_R_F_MYC.mCRBNnull.hCRBN_37289_wgs	1	116188262	A	C	Cntnap5a	1	A	C	CAG	CCG	.	.	.	Essential_Splice	ENSMUSP00000035732
Vk39227_MM_V_M_MYC.mCRBNnull.hCRBN_39482_wgs	1	116428537	A	C	Cntnap5a	1	A	C	GAT	GCT	D767A	A2300C	GAT>GCT	Missense	ENSMUSP00000035732
Vk25183_MM_O_M_MYC.MIRnull_mc28335_wxs	1	116442313	T	C	Cntnap5a	1	T	C	CTC	CCC	S888P	T2662C	TCA>CCA	Missense	ENSMUSP00000035732
Vk29087_MM_R_M_MYC.CRE_29847b_wxs	1	118462466	T	C	Clasp1	1	T	C	GTA	GCA	Y127H	T379C	TAT>CAT	Missense	ENSMUSP00000042266
Vk28158_MM_R_M_MYC_29806_wgs	1	118836582	C	T	Gli2	-1	G	A	TGG	TAG	G1280S	G3838A	GGC>AGC	Missense	ENSMUSP00000054837
Vk38291_MM_V_F_MYC_39684_wgs	1	119477988	G	A	Ralb	-1	C	T	CCG	CTG	R84*	C250T	CGA>TGA	Nonsense	ENSMUSP00000004565
Vk14750_MM_V_M_MYC_33411_wgs	1	120603162	G	C	En1	1	G	C	AGA	ACA	D44H	G130C	GAC>CAC	Missense	ENSMUSP00000078659
Vk38290_MM_V_F_MYC.mCRBNnull.hCRBN_39878_wgs	1	123353477	T	A	Dpp10	-1	A	T	AAG	ATG	K614N	A1842T	AAA>AAT	Missense	ENSMUSP00000108225
Vk22633_MM_O_M_MYC.MDRnull_mc28330_wxs	1	127365225	G	A	Mgat5	1	G	A	GGT	GAT	.	.	.	Essential_Splice	ENSMUSP00000038359
Vk39227_MM_V_M_MYC.mCRBNnull.hCRBN_39482_wgs	1	128178990	AGGTAATTTTGAGAAAAATGGACATTATTTTAGGTGCAAGCTTTAAATGTACCAATAGTTCATTTTCCTAATAATCAATTGGTTTTTTCCTCTTT	-	R3hdm1	1	.	.	.	.	.	806-807-delfrshift	.	no-SNV	ENSMUSP00000043103
Vk26784_MM_R_M_MYC_27456_wxs	1	128304010	A	G	Lct	-1	T	C	CTG	CCG	C701R	T2101C	TGC>CGC	Missense	ENSMUSP00000073190
Vk32245_MM_V_F_MYC_mc32579_wxs	1	130599164	A	C	Zp3r	-1	T	G	GTG	GGG	C153W	T459G	TGT>TGG	Missense	ENSMUSP00000045443
Vk39227_MM_V_M_MYC.mCRBNnull.hCRBN_39482_wgs	1	130706448	T	C	Pfkfb2	-1	A	G	GAT	GGT	D164G	A491G	GAT>GGT	Missense	ENSMUSP00000066426
Vk24094_MM_O_M_MYC.MDRhet_mc28331_wxs	1	130804642	C	T	Fcamr	1	C	T	ACA	ATA	T122I	C365T	ACA>ATA	Missense	ENSMUSP00000108096
Vk23117_MM_O_F_MYC.MIRnull_mc28334_wxs	1	131672284	-	C	Ctse	1	.	.	.	.	.	868-869-insfrshift	.	no-SNV	ENSMUSP00000073072
Vk39227_MM_V_M_MYC.mCRBNnull.hCRBN_39482_wgs	1	131763902	A	G	Slc26a9	1	A	G	CAG	CGG	S628G	A1882G	AGT>GGT	Missense	ENSMUSP00000036916
Vk38862_MM_V_F_MYC_39683_wgs	1	131830775	T	-	Slc41a1	1	.	.	.	.	.	154-154-delfrshift	.	no-SNV	ENSMUSP00000083747
Vk23053_MM_R_M_MYC.TRAF3null.CRE_34772_wgs	1	132584438	T	G	Nfasc	-1	A	C	AAC	ACC	N1021T	A3062C	AAC>ACC	Missense	ENSMUSP00000092148
Vk33883_MM_R_M_MYC.mCRBNnull.hCRBN_38052_wgs	1	133003848	C	T	Mdm4	-1	G	A	AGA	AAA	E153K	G457A	GAA>AAA	Missense	ENSMUSP00000068661
Vk39227_MM_V_M_MYC.mCRBNnull.hCRBN_39482_wgs	1	133098664	T	C	Pik3c2b	1	T	C	CTG	CCG	C1183R	T3547C	TGC>CGC	Missense	ENSMUSP00000076911
Vk32366_MM_O_F_MYC.MMSET1het_34522_wgs	1	133356580	A	G	Ren1	1	A	G	CAG	CGG	R228G	A682G	AGG>GGG	Missense	ENSMUSP00000092135
Vk37296_MM_V_M_MYC.mCRBNnull.hCRBN_40057_wgs	1	133623019	C	T	Zc3h11a	-1	G	A	TGT	TAT	V673I	G2017A	GTC>ATC	Missense	ENSMUSP00000027736
Vk31080_MM_V_F_MYC.CRE_35260_wgs	1	134407052	A	T	Cyb5r1	1	A	T	CAC	CTC	H82L	A245T	CAC>CTC	Missense	ENSMUSP00000027726
Vk31080_MM_V_F_MYC.CRE_35260_wgs	1	134407111	A	T	Cyb5r1	1	A	T	CAC	CTC	T102S	A304T	ACC>TCC	Missense	ENSMUSP00000027726
Vk12598_MM_V_M_MYC.AIDhet_35084_wgs	1	134973897	A	G	Ube2t	1	A	G	GAA	GGA	E189G	A566G	GAA>GGA	Missense	ENSMUSP00000027687
Vk36387_MM_R_F_MYC.mCRBNnull.hCRBN_39020_wgs	1	135827547	C	T	Lad1	1	C	T	ACG	ATG	T187M	C560T	ACG>ATG	Missense	ENSMUSP00000044630	rs250905194	AC=2;AN=86;AF=0.0232558
Vk31080_MM_V_F_MYC.CRE_35260_wgs	1	135882586	A	C	Pkp1	-1	T	G	GTT	GGT	S415R	T1245G	AGT>AGG	Missense	ENSMUSP00000027667
Vk39227_MM_V_M_MYC.mCRBNnull.hCRBN_39482_wgs	1	139040024	T	C	Dennd1b	1	T	C	GTT	GCT	F51L	T151C	TTC>CTC	Missense	ENSMUSP00000127580
Vk38525_MM_V_M_MYC_38923_wgs	1	139503804	CC	GT	F13b	1	.	.	.	.	.	111-112-mnv	.	no-SNV	ENSMUSP00000027615
Vk39337_MM_V_F_MYC.mCRBNnull.hCRBN_40022_wgs	1	139732420	C	T	Gm4788	-1	G	A	AGA	AAA	E656K	G1966A	GAG>AAG	Missense	ENSMUSP00000107620
Vk32052_MM_R_F_MYC.mCRBNnull.hCRBN_mc32358_wxs	1	140450244	A	T	Kcnt2	1	A	T	AAA	ATA	N412Y	A1234T	AAT>TAT	Missense	ENSMUSP00000054623
Vk31080_MM_V_F_MYC.CRE_35260_wgs	1	146751935	A	G	Brinp3	1	A	G	AAT	AGT	N302S	A905G	AAT>AGT	Missense	ENSMUSP00000074201
Vk35707_MM_V_F_MYC.mCRBNnull.hCRBN_37200_wgs	1	149871412	A	G	Pla2g4a	-1	T	C	CTG	CCG	L341P	T1022C	CTG>CCG	Missense	ENSMUSP00000070868
Vk14750_MM_V_M_MYC_33411_wgs	1	150102011	A	T	Ptgs2	1	A	T	CAG	CTG	S112C	A334T	AGT>TGT	Missense	ENSMUSP00000035065
Vk29087_MM_R_M_MYC.CRE_29847b_wxs	1	150627030	C	G	Hmcn1	-1	G	C	AGG	ACG	G3949R	G11845C	GGT>CGT	Missense	ENSMUSP00000074340
Vk22428_MM_O_F_MYC.MIRhet_mc31258_wxs	1	150719142	A	G	Hmcn1	-1	T	C	ATG	ACG	W1859R	T5575C	TGG>CGG	Missense	ENSMUSP00000074340
Vk14451_MM_R_M_MYC.EGFP_mc31644_wxs	1	150859207	C	A	Hmcn1	-1	G	T	AGT	ATT	V185F	G553T	GTC>TTC	Missense	ENSMUSP00000074340
Vk31507_MM_R_M_MYC.mCRBNnull.hCRBN_mc32510_wxs	1	153467095	A	G	Dhx9	-1	T	C	GTT	GCT	F554L	T1660C	TTC>CTC	Missense	ENSMUSP00000038135
Vk26784_MM_R_M_MYC_27456_wxs	1	153825355	G	A	Rgsl1	-1	C	T	ACC	ATC	T451I	C1352T	ACC>ATC	Missense	ENSMUSP00000135642
Vk26784_MM_R_M_MYC_27456_wxs	1	153892445	T	G	Teddm1	1	T	G	ATG	AGG	D218E	T654G	GAT>GAG	Missense	ENSMUSP00000062098
Vk33880_MM_R_M_MYC.mCRBNnull.hCRBN_36199_wgs	1	155953153	C	-	Cep350	-1	.	.	.	.	.	NA	.	no-SNV	ENSMUSP00000120085
Vk25183_MM_O_M_MYC.MIRnull_mc28335_wxs	1	156366192	G	A	Gm2000	1	G	A	CGG	CAG	G39S	G115A	GGT>AGT	Missense	ENSMUSP00000099843
Vk12598_MM_R_M_MYC.AIDhet_23916_wxs	1	156380837	T	G	Axdnd1	-1	A	C	AAA	ACA	K477T	A1430C	AAA>ACA	Missense	ENSMUSP00000137354
Vk12598_MM_V_M_MYC.AIDhet_35084_wgs	1	156380837	T	G	Axdnd1	-1	A	C	AAA	ACA	K477T	A1430C	AAA>ACA	Missense	ENSMUSP00000137354
Vk34286_MM_V_F_MYC.OMO.rtTA_35681_wgs	1	158783956	T	C	Pappa2	-1	A	G	GAG	GGG	E1479G	A4436G	GAG>GGG	Missense	ENSMUSP00000124022
Vk37296_MM_V_M_MYC.mCRBNnull.hCRBN_40057_wgs	1	160930138	A	C	Rc3h1	1	A	C	GAC	GCC	T9P	A25C	ACG>CCG	Missense	ENSMUSP00000124871
Vk33369_MM_R_F_MYC.mCRBNnull.hCRBN_37289_wgs	1	162916955	T	C	Fmo6	-1	A	G	CAG	CGG	Q456R	A1367G	CAG>CGG	Missense	ENSMUSP00000136378
Vk26784_MM_R_M_MYC_27456_wxs	1	162968789	G	T	Fmo3	-1	C	A	ACT	AAT	D71E	C213A	GAC>GAA	Missense	ENSMUSP00000028010
Vk39227_MM_V_M_MYC.mCRBNnull.hCRBN_39482_wgs	1	163024687	A	C	Mroh9	-1	T	G	CTT	CGT	L811R	T2432G	CTT>CGT	Missense	ENSMUSP00000094365
Vk14750_MM_V_M_MYC_33411_wgs	1	164053899	A	T	Sele	1	A	T	GAG	GTG	E525V	A1574T	GAG>GTG	Missense	ENSMUSP00000027874
Vk22284_MM_R_M_MYC.CRE_23185b_wxs	1	164282514	C	A	Ccdc181	1	C	A	GCA	GAA	Q397K	C1189A	CAG>AAG	Missense	ENSMUSP00000027867
Vk23631_MM_R_M_MYC_mc31901_wxs	1	166307928	G	T	Ildr2	1	G	T	GGC	GTC	R416S	G1248T	AGG>AGT	Missense	ENSMUSP00000107047
Vk21598_MM_O_M_MYC.MDRnull_mc27635_wxs	1	166309400	G	A	Ildr2	1	G	A	GGC	GAC	A603T	G1807A	GCG>ACG	Missense	ENSMUSP00000107047
Vk39227_MM_V_M_MYC.mCRBNnull.hCRBN_39482_wgs	1	168431347	A	G	Pbx1	-1	T	C	ATC	ACC	I53T	T158C	ATC>ACC	Missense	ENSMUSP00000135516
Vk32269_MM_R_F_MYC.mCRBNhet.hCRBN_36110_wgs	1	169676841	A	G	Rgs5	1	A	G	AAG	AGG	K20R	A59G	AAG>AGG	Missense	ENSMUSP00000027997
Vk28158_MM_R_M_MYC_29806_wgs	1	169682756	C	A	Rgs5	1	C	A	GCC	GAC	P53T	C157A	CCC>ACC	Missense	ENSMUSP00000027997
Vk32052_MM_R_F_MYC.mCRBNnull.hCRBN_mc32358_wxs	1	171150557	A	G	Sdhc	-1	T	C	GTG	GCG	.	.	.	Essential_Splice	ENSMUSP00000106968
Vk31080_MM_V_F_MYC.CRE_35260_wgs	1	171917766	T	C	Slamf6	1	T	C	TTT	TCT	F20S	T59C	TTT>TCT	Missense	ENSMUSP00000130610
Vk32829_MM_R_F_MYC.MMSET1null_33590_wgs	1	172598248	-	A	Fcrl6	-1	.	.	.	.	.	685-686-insfrshift	.	no-SNV	ENSMUSP00000091861
Vk34286_MM_V_F_MYC.OMO.rtTA_35681_wgs	1	172631774	G	A	Dusp23	-1	C	T	GCC	GTC	A107V	C320T	GCC>GTC	Missense	ENSMUSP00000027826
Vk22428_MM_O_F_MYC.MIRhet_mc31258_wxs	1	172957173	T	G	Olfr16	1	T	G	ATT	AGT	I126S	T377G	ATT>AGT	Missense	ENSMUSP00000041524
Vk28158_MM_R_M_MYC_29806_wgs	1	173480447	T	G	Gm4955	-1	A	C	AAT	ACT	N661T	A1982C	AAT>ACT	Missense	ENSMUSP00000134646
Vk31507_MM_R_M_MYC.mCRBNnull.hCRBN_mc32510_wxs	1	173683219	A	C	Pydc3	1	A	C	AAC	ACC	Q313H	A939C	CAA>CAC	Missense	ENSMUSP00000083039
Vk31507_MM_R_M_MYC.mCRBNnull.hCRBN_mc32510_wxs	1	174179798	T	G	Spta1	1	T	G	TTT	TGT	F198C	T593G	TTT>TGT	Missense	ENSMUSP00000027817
Vk12653_MM_R_M_MYC.AIDhet_26382_wxs	1	174231336	A	T	Spta1	1	A	T	AAG	ATG	S1946C	A5836T	AGC>TGC	Missense	ENSMUSP00000027817
Vk36973_MM_R_F_MYC.mCRBNnull.hCRBN_37409_wgs	1	174369324	A	T	Olfr417	1	A	T	CAA	CTA	N136Y	A406T	AAT>TAT	Missense	ENSMUSP00000083024
Vk39337_MM_V_F_MYC.mCRBNnull.hCRBN_40022_wgs	1	175888832	T	C	Exo1	1	T	C	CTC	CCC	S172P	T514C	TCT>CCT	Missense	ENSMUSP00000039376
Vk12653_MM_R_M_MYC.AIDhet_26382_wxs	1	175978647	T	C	B020018G12Rik	-1	A	G	GAC	GGC	D88G	A263G	GAC>GGC	Missense	ENSMUSP00000100599
Vk14451_MM_R_M_MYC.EGFP_mc31644_wxs	1	175993925	A	T	Pld5	-1	T	A	CTC	CAC	L287H	T860A	CTC>CAC	Missense	ENSMUSP00000069326
Vk29400_MM_R_F_MYC.CRE_mc29977_wxs	1	178530755	C	T	Kif26b	1	C	T	TCT	TTT	L144F	C430T	CTC>TTC	Missense	ENSMUSP00000124462
Vk12653_MM_R_M_MYC.AIDhet_26382_wxs	1	178915470	C	T	Kif26b	1	C	T	TCT	TTT	L1044F	C3130T	CTC>TTC	Missense	ENSMUSP00000124462
Vk12653_MM_V_M_MYC.AIDhet_35960_wgs	1	178915470	C	T	Kif26b	1	C	T	TCT	TTT	L1044F	C3130T	CTC>TTC	Missense	ENSMUSP00000124462
Vk26784_MM_R_M_MYC_27456_wxs	1	179780889	A	G	Ahctf1	-1	T	C	GTT	GCT	F673L	T2017C	TTC>CTC	Missense	ENSMUSP00000027768
Vk39227_MM_V_M_MYC.mCRBNnull.hCRBN_39482_wgs	1	180235924	A	G	Psen2	-1	T	C	CTA	CCA	Y185H	T553C	TAC>CAC	Missense	ENSMUSP00000106735
Vk31159_MM_R_F_MYC_342935_wgs	1	180904518	T	C	Pycr2	1	T	C	CTT	CCT	F19L	T55C	TTC>CTC	Missense	ENSMUSP00000027802
Vk31159_MM_V_F_MYC_38842_wgs	1	180904518	T	C	Pycr2	1	T	C	CTT	CCT	F19L	T55C	TTC>CTC	Missense	ENSMUSP00000027802
Vk38525_MM_V_M_MYC_38923_wgs	1	181821558	T	A	Lbr	-1	A	T	TAC	TTC	Y332F	A995T	TAC>TTC	Missense	ENSMUSP00000005003
Vk12653_MM_R_M_MYC.AIDhet_26382_wxs	1	182597040	A	C	Capn8	1	A	C	AAC	ACC	N134T	A401C	AAC>ACC	Missense	ENSMUSP00000047164
Vk38862_MM_V_F_MYC_39683_wgs	1	186704736	A	C	Tgfb2	-1	T	G	ATC	AGC	H13Q	T39G	CAT>CAG	Missense	ENSMUSP00000043849
Vk31422_MM_R_F_MYC.CRE_mc31734_wxs	1	186968777	G	A	D1Pas1	1	G	A	GGT	GAT	G301D	G902A	GGT>GAT	Missense	ENSMUSP00000035261
Vk38150_MM_V_M_MYC.mCRBNnull.hCRBN_39515_wgs	1	188550173	T	C	Ush2a	1	T	C	GTA	GCA	Y1920H	T5758C	TAT>CAT	Missense	ENSMUSP00000050454
Vk31080_MM_V_F_MYC.CRE_35260_wgs	1	188782414	A	G	Ush2a	1	A	G	AAC	AGC	T3147A	A9439G	ACC>GCC	Missense	ENSMUSP00000050454
Vk14750_MM_V_M_MYC_33411_wgs	1	188947119	-	C	Ush2a	1	.	.	.	.	.	14522-14523-insfrshift	.	no-SNV	ENSMUSP00000050454
Vk25283_MM_O_M_MYC.MDRhet_mc31256_wxs	1	189856662	A	C	Ptpn14	1	A	C	GAT	GCT	D908A	A2723C	GAT>GCT	Missense	ENSMUSP00000027898
Vk21598_MM_O_M_MYC.MDRnull_mc27635_wxs	1	191718461	CCGCTCGCGCCGCGCCTCGGGCCGCCTGGGCCGCCGCAGCCGCGTCCATGACCGCGACCCCCGGGCCAGGGACTCCCGCCGCCGCCGCCGCCGCCGGCCCTCGGCCCTGTCGCCGCTCG	-	Lpgat1	1	.	.	.	.	.	1-72-delinframe	.	no-SNV	ENSMUSP00000106480
Vk33369_MM_R_F_MYC.mCRBNnull.hCRBN_37289_wgs	1	191909069	T	A	Slc30a1	1	T	A	CTT	CAT	F276I	T826A	TTT>ATT	Missense	ENSMUSP00000042410
Vk31803_MM_R_F_MYC_35001_wgs	1	192986830	C	A	Syt14	-1	G	T	TGA	TTA	L38F	G114T	TTG>TTT	Missense	ENSMUSP00000016344
Vk31080_MM_V_F_MYC.CRE_35260_wgs	1	193123739	G	A	Diexf	-1	C	T	TCA	TTA	S166L	C497T	TCA>TTA	Missense	ENSMUSP00000082691
Vk35707_MM_V_F_MYC.mCRBNnull.hCRBN_37200_wgs	1	193242262	T	C	Hsd11b1	-1	A	G	GAT	GGT	M1V	A1G	ATG>GTG	Missense	ENSMUSP00000125620
Vk33369_MM_R_F_MYC.mCRBNnull.hCRBN_37289_wgs	1	193330750	T	G	Lamb3	1	T	G	CTG	CGG	C428G	T1282G	TGT>GGT	Missense	ENSMUSP00000016315
Vk26784_MM_R_M_MYC_27456_wxs	1	193359848	C	T	Camk1g	-1	G	A	AGA	AAA	.	.	.	Essential_Splice	ENSMUSP00000016323
Vk32366_MM_O_F_MYC.MMSET1het_34522_wgs	1	194644429	T	C	Plxna2	1	T	C	CTC	CCC	S224P	T670C	TCC>CCC	Missense	ENSMUSP00000027952
Vk33369_MM_R_F_MYC.mCRBNnull.hCRBN_37289_wgs	1	194644553	G	A	Plxna2	1	G	A	GGC	GAC	G265D	G794A	GGC>GAC	Missense	ENSMUSP00000027952
Vk34635_MM_R_M_MYC.mCRBNnull.hCRBN_36608_wgs	1	194788890	G	A	Plxna2	1	G	A	GGG	GAG	G990S	G2968A	GGC>AGC	Missense	ENSMUSP00000027952
Vk38150_MM_V_M_MYC.mCRBNnull.hCRBN_39515_wgs	2	12230144	T	G	Itga8	-1	A	C	AAG	ACG	Q434H	A1302C	CAA>CAC	Missense	ENSMUSP00000028106
Vk21598_MM_O_M_MYC.MDRnull_mc27635_wxs	2	13004407	T	A	C1ql3	-1	A	T	AAT	ATT	N209I	A626T	AAT>ATT	Missense	ENSMUSP00000056188
Vk36574_MM_R_M_MYC.mCRBNnull.hCRBN_38943_wgs	2	18047988	G	A	Skida1	-1	C	T	GCC	GTC	P118S	C352T	CCG>TCG	Missense	ENSMUSP00000088982
Vk39885_MM_V_F_MYC.mCRBNnull.hCRBN_40056_wgs	2	18101463	T	G	Mllt10	1	T	G	GTG	GGG	C82W	T246G	TGT>TGG	Missense	ENSMUSP00000110328
Vk39885_MM_V_F_MYC.mCRBNnull.hCRBN_40056_wgs	2	18101492	T	G	Mllt10	1	T	G	TTA	TGA	L92*	T275G	TTA>TGA	Nonsense	ENSMUSP00000110328
Vk12598_MM_R_M_MYC.AIDhet_23916_wxs	2	19446229	GTGTGCCGCGG	-	Ptf1a	1	.	.	.	.	.	369-379-delfrshift	.	no-SNV	ENSMUSP00000028068
Vk12653_MM_R_M_MYC.AIDhet_26382_wxs	2	21213238	G	A	Thnsl1	1	G	A	CGG	CAG	R601Q	G1802A	CGG>CAG	Missense	ENSMUSP00000052452
Vk12653_MM_V_M_MYC.AIDhet_35960_wgs	2	21213238	G	A	Thnsl1	1	G	A	CGG	CAG	R601Q	G1802A	CGG>CAG	Missense	ENSMUSP00000052452
Vk32052_MM_R_F_MYC.mCRBNnull.hCRBN_mc32358_wxs	2	21826319	A	C	Gpr158	1	A	C	AAC	ACC	K743N	A2229C	AAA>AAC	Missense	ENSMUSP00000049708
Vk39227_MM_V_M_MYC.mCRBNnull.hCRBN_39482_wgs	2	22399792	A	G	Myo3a	1	A	G	GAG	GGG	E653G	A1958G	GAG>GGG	Missense	ENSMUSP00000046329
Vk25214_MM_O_F_MYC.MIRnull_mc31255_wxs	2	22823554	-	CCTCCTCCT	Apbb1ip	1	.	.	.	.	.	419-420-insfrshift	.	no-SNV	ENSMUSP00000014290	.	AC=10,4;AN=86;AF=0.116279,0.0465116
Vk39227_MM_V_M_MYC.mCRBNnull.hCRBN_39482_wgs	2	23186247	A	G	Yme1l1	1	A	G	GAC	GGC	D339G	A1016G	GAC>GGC	Missense	ENSMUSP00000028117
Vk39227_MM_V_M_MYC.mCRBNnull.hCRBN_39482_wgs	2	23207912	C	T	4931423N10Rik	1	C	T	CCC	CTC	P34L	C101T	CCC>CTC	Missense	ENSMUSP00000028113
Vk33883_MM_R_M_MYC.mCRBNnull.hCRBN_38052_wgs	2	24935023	C	G	Arrdc1	-1	G	C	GGC	GCC	.	.	.	Essential_Splice	ENSMUSP00000028349
Vk27181_MM_R_M_MYC_27401_wxs	2	24951476	A	T	Zmynd19	1	A	T	CAA	CTA	K19*	A55T	AAA>TAA	Nonsense	ENSMUSP00000028350
Vk26784_MM_R_M_MYC_27456_wxs	2	25052620	A	C	Pnpla7	1	A	C	AAG	ACG	K1272T	A3815C	AAG>ACG	Missense	ENSMUSP00000044078
Vk39227_MM_V_M_MYC.mCRBNnull.hCRBN_39482_wgs	2	25061361	GAAGGTAGGGACTCGAGAGGTGCGTGTGGGAAGGGGGGGACCGAAGAGGGCTCTCAGGCCGCTCGAGGGTCCTAAGCAAGGAGGGTGGGTCATGCCCTTAACCCCAGACTCATGGCCTTACCCTTCCT	-	Nsmf	1	.	.	.	.	.	1422-1425-delfrshift	.	no-SNV	ENSMUSP00000097908
Vk33883_MM_R_M_MYC.mCRBNnull.hCRBN_38052_wgs	2	25303808	ACCTGGGGGTGGGAGTATGAGATGGAGGGTGGCCACGCAGGGGTCTTGGCCCCAGGACCCTAAGGCCCCAGCCCCCACCCCCTCATGACCCCCACCT	-	Grin1	-1	.	.	.	.	.	1177-1178-delfrshift	.	no-SNV	ENSMUSP00000109949
Vk38290_MM_V_F_MYC.mCRBNnull.hCRBN_39878_wgs	2	25305212	CCTGCGCGGGACCCTGGAGCTTAGAGACTGGACTGGCCTACAGTCCCAGGCGACCCCACAGCCCAGCACTCA	-	Grin1	-1	.	.	.	.	.	857-857-delfrshift	.	no-SNV	ENSMUSP00000109949
Vk12653_MM_V_M_MYC.AIDhet_35960_wgs	2	25437903	C	T	Abca2	1	C	T	ACG	ATG	T739M	C2216T	ACG>ATG	Missense	ENSMUSP00000099983
Vk39227_MM_V_M_MYC.mCRBNnull.hCRBN_39482_wgs	2	25468909	CCTGTGGGTAGATTGCCCTTGAAGTAAGGGACCAAGCCCCAGGATGTCTCCCAGAATTTGCCATAACCCCTTGTCTCA	-	Ptgds	-1	.	.	.	.	.	255-255-delfrshift	.	no-SNV	ENSMUSP00000109897
Vk12653_MM_R_M_MYC.AIDhet_26382_wxs	2	25503527	G	A	Fbxw5	1	G	A	TGA	TAA	D256N	G766A	GAC>AAC	Missense	ENSMUSP00000015239
Vk12653_MM_V_M_MYC.AIDhet_35960_wgs	2	25503527	G	A	Fbxw5	1	G	A	TGA	TAA	D256N	G766A	GAC>AAC	Missense	ENSMUSP00000015239
Vk38862_MM_V_F_MYC_39683_wgs	2	25569081	G	A	Mamdc4	-1	C	T	CCT	CTT	P230L	C689T	CCT>CTT	Missense	ENSMUSP00000092735
Vk31422_MM_R_F_MYC.CRE_mc31734_wxs	2	25624855	T	A	Fcna	-1	A	T	AAT	ATT	I331F	A991T	ATC>TTC	Missense	ENSMUSP00000028307
Vk14451_MM_R_M_MYC.EGFP_mc31644_wxs	2	25912722	T	G	Kcnt1	1	T	G	ATT	AGT	.	.	.	Essential_Splice	ENSMUSP00000039058
Vk33369_MM_R_F_MYC.mCRBNnull.hCRBN_37289_wgs	2	25915790	G	A	Kcnt1	1	G	A	CGA	CAA	D1174N	G3520A	GAT>AAT	Missense	ENSMUSP00000039058
Vk39227_MM_V_M_MYC.mCRBNnull.hCRBN_39482_wgs	2	26203016	G	A	Lhx3	-1	C	T	CCG	CTG	R143W	C427T	CGG>TGG	Missense	ENSMUSP00000028302
Vk32908_MM_R_M_MYC.mCRBNnull.hCRBN_34444_wgs	2	26293457	C	T	4932418E24Rik	-1	G	A	AGC	AAC	S177N	G530A	AGC>AAC	Missense	ENSMUSP00000054283
Vk39337_MM_V_F_MYC.mCRBNnull.hCRBN_40022_wgs	2	26365362	A	G	Snapc4	-1	T	C	GTC	GCC	V1050A	T3149C	GTC>GCC	Missense	ENSMUSP00000109750
Vk33369_MM_R_F_MYC.mCRBNnull.hCRBN_37289_wgs	2	26389188	G	C	Sdccag3	-1	C	G	GCC	GGC	P11A	C31G	CCC>GCC	Missense	ENSMUSP00000109737
Vk31422_MM_R_F_MYC.CRE_mc31734_wxs	2	26916814	A	C	Surf2	1	A	C	GAT	GCT	D63A	A188C	GAT>GCT	Missense	ENSMUSP00000015017
Vk32829_MM_R_F_MYC.MMSET1null_33590_wgs	2	26935393	T	A	Gm711	1	T	A	ATA	AAA	I24K	T71A	ATA>AAA	Missense	ENSMUSP00000062967
Vk39227_MM_V_M_MYC.mCRBNnull.hCRBN_39482_wgs	2	26990591	T	C	Adamts13	1	T	C	GTG	GCG	C729R	T2185C	TGC>CGC	Missense	ENSMUSP00000099955
Vk38291_MM_V_F_MYC_39684_wgs	2	27108424	-	C	Adamtsl2	1	.	.	.	.	.	2858-2859-insfrshift	.	no-SNV	ENSMUSP00000088774
Vk39227_MM_V_M_MYC.mCRBNnull.hCRBN_39482_wgs	2	27174940	T	G	Dbh	1	T	G	CTT	CGT	F388V	T1162G	TTT>GTT	Missense	ENSMUSP00000000910
Vk23053_MM_R_M_MYC.TRAF3null.CRE_34772_wgs	2	28212679	C	T	Olfm1	1	C	T	GCA	GTA	Q150*	C448T	CAG>TAG	Nonsense	ENSMUSP00000028177
Vk14451_MM_R_M_MYC.EGFP_mc31644_wxs	2	28676459	G	A	Tsc1	1	G	A	GGA	GAA	G630E	G1889A	GGA>GAA	Missense	ENSMUSP00000109500
Vk32269_MM_R_F_MYC.mCRBNhet.hCRBN_36110_wgs	2	28812829	T	G	Ak8	1	T	G	GTT	GGT	F402V	T1204G	TTC>GTC	Missense	ENSMUSP00000073789
Vk34286_MM_V_F_MYC.OMO.rtTA_35681_wgs	2	29922327	A	T	Odf2	1	A	T	GAA	GTA	K623*	A1867T	AAG>TAG	Nonsense	ENSMUSP00000109394
Vk39227_MM_V_M_MYC.mCRBNnull.hCRBN_39482_wgs	2	30010796	CAGGTAGGTCCTGCTGGCCTAGTGGCCTTACCCGTCCCCGTCTTGGGAACCAGGGCTTGACACTAGTATGGGCATCTTCAGCAAGTTATCTAATCCCTTTACTCCTCTTGG	-	Sptan1	1	.	.	.	.	.	4084-4086-delinframe	.	no-SNV	ENSMUSP00000109348
Vk39227_MM_V_M_MYC.mCRBNnull.hCRBN_39482_wgs	2	30013549	GGTAGGTGTCCTGCGATGGTGACAGTCCCCAGCTCTGAGAGGATGAATGTCCACATGTGAGAAGCCATACCTATTCCAGCTTCTTCTCTTATTGGAAAGAACACTCATATTTGGTCTTCACACTCA	-	Sptan1	1	.	.	.	.	.	4535-4535-delfrshift	.	no-SNV	ENSMUSP00000109348
Vk39337_MM_V_F_MYC.mCRBNnull.hCRBN_40022_wgs	2	30819686	A	G	Ntmt1	1	A	G	GAT	GGT	I6V	A16G	ATT>GTT	Missense	ENSMUSP00000035303
Vk39337_MM_V_F_MYC.mCRBNnull.hCRBN_40022_wgs	2	31054095	C	A	Fnbp1	-1	G	T	AGA	ATA	E305*	G913T	GAA>TAA	Nonsense	ENSMUSP00000109190
Vk12598_MM_V_M_MYC.AIDhet_35084_wgs	2	31346614	C	A	Hmcn2	1	C	A	GCC	GAC	P390T	C1168A	CCA>ACA	Missense	ENSMUSP00000109160
Vk22182_MM_O_M_MYC.MIRnull_mc28333_wxs	2	31383691	T	C	Hmcn2	1	T	C	GTC	GCC	S1352P	T4054C	TCG>CCG	Missense	ENSMUSP00000109160
Vk38862_MM_V_F_MYC_39683_wgs	2	31405790	G	A	Hmcn2	1	G	A	GGA	GAA	G2630E	G7889A	GGA>GAA	Missense	ENSMUSP00000109160
Vk23631_MM_R_M_MYC_mc31901_wxs	2	31642382	C	T	Prdm12	1	C	T	CCT	CTT	L135F	C403T	CTC>TTC	Missense	ENSMUSP00000109098
Vk31803_MM_R_F_MYC_35001_wgs	2	32312227	C	-	Dnm1	-1	.	.	.	.	.	2434-2434-delfrshift	.	no-SNV	ENSMUSP00000122679
Vk37783_MM_V_F_MYC.OMO.rtTA_39274_wgs	2	32589619	C	T	St6galnac4	1	C	T	GCC	GTC	P63S	C187T	CCA>TCA	Missense	ENSMUSP00000099882
Vk37296_MM_V_M_MYC.mCRBNnull.hCRBN_40057_wgs	2	32746043	G	A	Sh2d3c	1	G	A	CGC	CAC	R293H	G878A	CGC>CAC	Missense	ENSMUSP00000073866
Vk37296_MM_V_M_MYC.mCRBNnull.hCRBN_40057_wgs	2	33340711	A	T	Ralgps1	-1	T	A	GTA	GAA	.	.	.	Essential_Splice	ENSMUSP00000088563
Vk34286_MM_V_F_MYC.OMO.rtTA_35681_wgs	2	35303178	A	G	Gsn	1	A	G	AAG	AGG	K582R	A1745G	AAG>AGG	Missense	ENSMUSP00000028239
Vk33982_MM_R_F_MYC.mCRBNnull.hCRBN_37049_wgs	2	35390487	C	T	4930402F06Rik	-1	G	A	AGA	AAA	E22K	G64A	GAA>AAA	Missense	ENSMUSP00000108633
Vk23631_MM_R_M_MYC_mc31901_wxs	2	36090983	T	C	Lhx6	-1	A	G	CAC	CGC	T345A	A1033G	ACC>GCC	Missense	ENSMUSP00000108584
Vk12598_MM_V_M_MYC.AIDhet_35084_wgs	2	36734685	C	A	Olfr347	1	C	A	ACA	AAA	D121E	C363A	GAC>GAA	Missense	ENSMUSP00000077819
Vk34286_MM_V_F_MYC.OMO.rtTA_35681_wgs	2	36787433	A	G	Olfr348	1	A	G	GAG	GGG	R303G	A907G	AGA>GGA	Missense	ENSMUSP00000108572
Vk33369_MM_R_F_MYC.mCRBNnull.hCRBN_37289_wgs	2	36890819	A	G	Olfr353	-1	T	C	ATT	ACT	F10L	T28C	TTT>CTT	Missense	ENSMUSP00000097726
Vk32908_MM_R_M_MYC.mCRBNnull.hCRBN_34444_wgs	2	37473747	C	T	Rabgap1	1	C	T	ACC	ATC	T180I	C539T	ACC>ATC	Missense	ENSMUSP00000108542
Vk36679_MM_R_M_MYC.mCRBNnull.hCRBN_36984_wgs	2	37787346	-	CGGTAGCAAGTCCTGCACGTGGCCGATATTGGCCTTGAGCTGCTGCGCCCAGCCGTTGAGCACCTGGCTCATGCGCACCGGCATGGCGTCCATCAAATGCGTGCGGCCGGTCTTGATGAACGGA	Crb2	1	.	.	.	.	.	848-849-insfrshift	.	no-SNV	ENSMUSP00000058007
Vk38525_MM_V_M_MYC_38923_wgs	2	37800046	G	A	Dennd1a	-1	C	T	ACC	ATC	T1014I	C3041T	ACC>ATC	Missense	ENSMUSP00000099848
Vk12653_MM_R_M_MYC.AIDhet_26382_wxs	2	37858426	C	T	Dennd1a	-1	G	A	CGC	CAC	R347H	G1040A	CGC>CAC	Missense	ENSMUSP00000099848
Vk12653_MM_V_M_MYC.AIDhet_35960_wgs	2	37858426	C	T	Dennd1a	-1	G	A	CGC	CAC	R347H	G1040A	CGC>CAC	Missense	ENSMUSP00000099848
Vk38975_MM_V_M_MYC_40066_wgs	2	38354711	G	A	Lhx2	1	G	A	AGC	AAC	A196T	G586A	GCT>ACT	Missense	ENSMUSP00000000253
Vk31080_MM_V_F_MYC.CRE_35260_wgs	2	39008199	G	A	Arpc5l	1	G	A	GGC	GAC	A2T	G4A	GCC>ACC	Missense	ENSMUSP00000108483
Vk25214_MM_O_F_MYC.MIRnull_mc31255_wxs	2	40661499	C	T	Lrp1b	-1	G	A	AGA	AAA	E4229K	G12685A	GAG>AAG	Missense	ENSMUSP00000054275
Vk38862_MM_V_F_MYC_39683_wgs	2	40903070	T	C	Lrp1b	-1	A	G	TAG	TGG	R2676G	A8026G	AGG>GGG	Missense	ENSMUSP00000054275
Vk31080_MM_V_F_MYC.CRE_35260_wgs	2	41312556	A	G	Lrp1b	-1	T	C	TTT	TCT	F1326S	T3977C	TTT>TCT	Missense	ENSMUSP00000054275
Vk26784_MM_R_M_MYC_27456_wxs	2	52207673	T	G	Neb	-1	A	C	AAC	ACC	K4933N	A14799C	AAA>AAC	Missense	ENSMUSP00000047763
Vk33883_MM_R_M_MYC.mCRBNnull.hCRBN_38052_wgs	2	52292878	T	G	Neb	-1	A	C	AAT	ACT	I1019L	A3055C	ATT>CTT	Missense	ENSMUSP00000047763
Vk39337_MM_V_F_MYC.mCRBNnull.hCRBN_40022_wgs	2	53105480	T	G	Fmnl2	1	T	G	TTG	TGG	L405W	T1214G	TTG>TGG	Missense	ENSMUSP00000088472
Vk32245_MM_V_F_MYC_mc32579_wxs	2	53144822	-	TCTTCTTCCCCTCCCTCCCTCCCCTCCCTCCTTTCCCTTCC	Prpf40a	-1	.	.	.	.	.	2353-2354-insfrshift	.	no-SNV	ENSMUSP00000075655
Vk37553_MM_V_M_MYC.mCRBNnull.hCRBN_39481_wgs	2	58052478	T	C	Ermn	-1	A	G	AAT	AGT	N80S	A239G	AAT>AGT	Missense	ENSMUSP00000088458
Vk39227_MM_V_M_MYC.mCRBNnull.hCRBN_39482_wgs	2	59347803	AGGTAACAAACACCCAAGGGTAGCTGCGGCTCATGGCCTGATGAGCGATCCTCATAGCCCGAGTTCCTAATTGCAGTTAAGTGCTGGTTTTCATTTTGAGCTGTCTCTTTTAACTCCAC	-	Pkp4	1	.	.	.	.	.	3005-3006-delfrshift	.	no-SNV	ENSMUSP00000099815
Vk31422_MM_R_F_MYC.CRE_mc31734_wxs	2	59843375	G	A	Tanc1	1	G	A	CGC	CAC	R1608H	G4823A	CGC>CAC	Missense	ENSMUSP00000123345
Vk29400_MM_R_F_MYC.CRE_mc29977_wxs	2	60314190	C	A	Ly75	-1	G	T	TGC	TTC	A1310S	G3928T	GCC>TCC	Missense	ENSMUSP00000108152
Vk14750_MM_V_M_MYC_33411_wgs	2	61811714	C	G	Tbr1	1	C	G	GCC	GGC	A441G	C1322G	GCC>GGC	Missense	ENSMUSP00000046787
Vk39885_MM_V_F_MYC.mCRBNnull.hCRBN_40056_wgs	2	63978691	A	C	Fign	-1	T	G	CTT	CGT	L745R	T2234G	CTT>CGT	Missense	ENSMUSP00000122855
Vk39227_MM_V_M_MYC.mCRBNnull.hCRBN_39482_wgs	2	63979360	A	G	Fign	-1	T	C	ATC	ACC	I522T	T1565C	ATC>ACC	Missense	ENSMUSP00000122855
Vk14750_MM_V_M_MYC_33411_wgs	2	64929974	G	-	Grb14	-1	.	.	.	.	.	943-943-delfrshift	.	no-SNV	ENSMUSP00000028252
Vk35707_MM_V_F_MYC.mCRBNnull.hCRBN_37200_wgs	2	64930222	T	-	Grb14	-1	.	.	.	.	.	885-885-delfrshift	.	no-SNV	ENSMUSP00000028252
Vk31422_MM_R_F_MYC.CRE_mc31734_wxs	2	65102109	A	C	Cobll1	-1	T	G	GTA	GGA	S554R	T1662G	AGT>AGG	Missense	ENSMUSP00000108050
Vk39227_MM_V_M_MYC.mCRBNnull.hCRBN_39482_wgs	2	65125964	C	A	Cobll1	-1	G	T	GGG	GTG	G317C	G949T	GGT>TGT	Missense	ENSMUSP00000108050
Vk33369_MM_R_F_MYC.mCRBNnull.hCRBN_37289_wgs	2	65460590	T	G	Scn3a	-1	A	C	AAC	ACC	K1937N	A5811C	AAA>AAC	Missense	ENSMUSP00000097647
Vk31080_MM_V_F_MYC.CRE_35260_wgs	2	65506043	T	G	Scn3a	-1	A	C	CAG	CCG	S740R	A2218C	AGC>CGC	Missense	ENSMUSP00000097647
Vk38525_MM_V_M_MYC_38923_wgs	2	65514630	T	C	Scn3a	-1	A	G	GAA	GGA	K505E	A1513G	AAG>GAG	Missense	ENSMUSP00000097647
Vk38525_MM_V_M_MYC_38923_wgs	2	66002489	A	G	Csrnp3	1	A	G	GAG	GGG	E124G	A371G	GAG>GGG	Missense	ENSMUSP00000117533
Vk31422_MM_R_F_MYC.CRE_mc31734_wxs	2	66093620	T	C	Galnt3	-1	A	G	TAA	TGA	N435D	A1303G	AAC>GAC	Missense	ENSMUSP00000028378
Vk14750_MM_V_M_MYC_33411_wgs	2	66107295	C	G	Galnt3	-1	G	C	GGG	GCG	G24R	G70C	GGT>CGT	Missense	ENSMUSP00000028378
Vk32976_MM_R_F_MYC_34625_wgs	2	66188258	A	G	Ttc21b	-1	T	C	GTG	GCG	.	.	.	Essential_Splice	ENSMUSP00000099779
Vk32269_MM_R_F_MYC.mCRBNhet.hCRBN_36110_wgs	2	66217259	G	A	Ttc21b	-1	C	T	GCG	GTG	R831W	C2491T	CGG>TGG	Missense	ENSMUSP00000099779
Vk14451_MM_R_M_MYC.EGFP_mc31644_wxs	2	66277610	T	C	Scn1a	-1	A	G	CAT	CGT	I1602V	A4804G	ATT>GTT	Missense	ENSMUSP00000107985
Vk12598_MM_V_M_MYC.AIDhet_35084_wgs	2	66328464	C	G	Scn1a	-1	G	C	GGC	GCC	A371P	G1111C	GCA>CCA	Missense	ENSMUSP00000107985
Vk31080_MM_V_F_MYC.CRE_35260_wgs	2	66337948	T	C	Scn1a	-1	A	G	CAC	CGC	T105A	A313G	ACC>GCC	Missense	ENSMUSP00000107985
Vk22633_MM_O_M_MYC.MDRnull_mc28330_wxs	2	66337960	G	A	Scn1a	-1	C	T	CCG	CTG	R101W	C301T	CGG>TGG	Missense	ENSMUSP00000107985
Vk31422_MM_R_F_MYC.CRE_mc31734_wxs	2	66540386	T	C	Scn9a	-1	A	G	GAT	GGT	M617V	A1849G	ATG>GTG	Missense	ENSMUSP00000097642
Vk39885_MM_V_F_MYC.mCRBNnull.hCRBN_40056_wgs	2	66676257	T	A	Scn7a	-1	A	T	AAG	ATG	Q1429H	A4287T	CAA>CAT	Missense	ENSMUSP00000042405
Vk38525_MM_V_M_MYC_38923_wgs	2	66684017	C	T	Scn7a	-1	G	A	AGT	AAT	V1138M	G3412A	GTG>ATG	Missense	ENSMUSP00000042405
Vk38525_MM_V_M_MYC_38923_wgs	2	67508042	T	A	Xirp2	1	T	A	CTG	CAG	L209Q	T626A	CTG>CAG	Missense	ENSMUSP00000028410
Vk29400_MM_R_F_MYC.CRE_mc29977_wxs	2	67509099	G	T	Xirp2	1	G	T	AGG	ATG	K561N	G1683T	AAG>AAT	Missense	ENSMUSP00000028410
Vk29400_MM_R_F_MYC.CRE_mc29977_wxs	2	67509166	G	A	Xirp2	1	G	A	TGA	TAA	E584K	G1750A	GAA>AAA	Missense	ENSMUSP00000028410
Vk26784_MM_R_M_MYC_27456_wxs	2	67510283	A	G	Xirp2	1	A	G	GAA	GGA	E956G	A2867G	GAA>GGA	Missense	ENSMUSP00000028410
Vk32269_MM_R_F_MYC.mCRBNhet.hCRBN_36110_wgs	2	67514233	A	G	Xirp2	1	A	G	AAG	AGG	S2273G	A6817G	AGT>GGT	Missense	ENSMUSP00000028410
Vk39337_MM_V_F_MYC.mCRBNnull.hCRBN_40022_wgs	2	67515107	A	G	Xirp2	1	A	G	GAC	GGC	D2564G	A7691G	GAC>GGC	Missense	ENSMUSP00000028410
Vk33880_MM_R_M_MYC.mCRBNnull.hCRBN_36199_wgs	2	69245855	T	A	Abcb11	-1	A	T	CAT	CTT	I1170L	A3508T	ATA>TTA	Missense	ENSMUSP00000099771
Vk31080_MM_V_F_MYC.CRE_35260_wgs	2	69287633	A	G	Abcb11	-1	T	C	CTC	CCC	L467P	T1400C	CTC>CCC	Missense	ENSMUSP00000099771
Vk38150_MM_V_M_MYC.mCRBNnull.hCRBN_39515_wgs	2	69448165	A	G	Lrp2	-1	T	C	GTG	GCG	V3948A	T11843C	GTG>GCG	Missense	ENSMUSP00000079752
Vk32245_MM_V_F_MYC_mc32579_wxs	2	69749435	-	CAGGTTAAACAATCAAGCAT	Ppig	1	.	.	.	.	.	1311-1312-insfrshift	.	no-SNV	ENSMUSP00000088370
Vk25283_MM_O_M_MYC.MDRhet_mc31256_wxs	2	69867537	T	A	Ssb	1	T	A	CTG	CAG	L180Q	T539A	CTG>CAG	Missense	ENSMUSP00000088365
Vk39227_MM_V_M_MYC.mCRBNnull.hCRBN_39482_wgs	2	70314431	C	G	Myo3b	1	C	G	TCC	TGC	I1110M	C3330G	ATC>ATG	Missense	ENSMUSP00000055362
Vk23053_MM_R_M_MYC.TRAF3null.CRE_34772_wgs	2	71247061	C	T	Dync1i2	1	C	T	TCA	TTA	S219L	C656T	TCA>TTA	Missense	ENSMUSP00000107768
Vk38150_MM_V_M_MYC.mCRBNnull.hCRBN_39515_wgs	2	72205743	-	ATTCGGTTTTAAATGACTTTGTTATGATGCACTGTGTTTTTATGCCAAATACCCA	Rapgef4	1	.	.	.	.	.	1578-1579-insfrshift	.	no-SNV	ENSMUSP00000088336
Vk31159_MM_R_F_MYC_342935_wgs	2	72979534	G	A	Sp3	-1	C	T	GCA	GTA	Q36*	C106T	CAG>TAG	Nonsense	ENSMUSP00000099750
Vk32245_MM_V_F_MYC_mc32579_wxs	2	76586184	A	G	Osbpl6	1	A	G	AAT	AGT	N682S	A2045G	AAT>AGT	Missense	ENSMUSP00000077123
Vk39337_MM_V_F_MYC.mCRBNnull.hCRBN_40022_wgs	2	76708539	T	C	Ttn	-1	A	G	GAT	GGT	D34649G	A103946G	GAT>GGT	Missense	ENSMUSP00000097561
Vk12653_MM_R_M_MYC.AIDhet_26382_wxs	2	76718435	G	T	Ttn	-1	C	A	ACC	AAC	T31874N	C95621A	ACC>AAC	Missense	ENSMUSP00000097561
Vk12653_MM_V_M_MYC.AIDhet_35960_wgs	2	76718435	G	T	Ttn	-1	C	A	ACC	AAC	T31874N	C95621A	ACC>AAC	Missense	ENSMUSP00000097561
Vk36973_MM_R_F_MYC.mCRBNnull.hCRBN_37409_wgs	2	76723010	A	C	Ttn	-1	T	G	ATC	AGC	I31045S	T93134G	ATC>AGC	Missense	ENSMUSP00000097561
Vk31159_MM_R_F_MYC_342935_wgs	2	76724059	C	T	Ttn	-1	G	A	CGT	CAT	R30804H	G92411A	CGT>CAT	Missense	ENSMUSP00000097561
Vk31159_MM_V_F_MYC_38842_wgs	2	76724059	C	T	Ttn	-1	G	A	CGT	CAT	R30804H	G92411A	CGT>CAT	Missense	ENSMUSP00000097561
Vk32269_MM_R_F_MYC.mCRBNhet.hCRBN_36110_wgs	2	76730689	C	G	Ttn	-1	G	C	AGT	ACT	V29123L	G87367C	GTC>CTC	Missense	ENSMUSP00000097561
Vk28158_MM_R_M_MYC_29806_wgs	2	76739745	C	G	Ttn	-1	G	C	AGG	ACG	G26935R	G80803C	GGC>CGC	Missense	ENSMUSP00000097561
Vk32829_MM_R_F_MYC.MMSET1null_33590_wgs	2	76746233	A	C	Ttn	-1	T	G	ATC	AGC	I24772S	T74315G	ATC>AGC	Missense	ENSMUSP00000097561
Vk31507_MM_R_M_MYC.mCRBNnull.hCRBN_mc32510_wxs	2	76755739	T	G	Ttn	-1	A	C	GAC	GCC	T21883P	A65647C	ACC>CCC	Missense	ENSMUSP00000097561
Vk31507_MM_R_M_MYC.mCRBNnull.hCRBN_mc32510_wxs	2	76768148	C	A	Ttn	-1	G	T	GGG	GTG	G19474C	G58420T	GGT>TGT	Missense	ENSMUSP00000097561
Vk14750_MM_V_M_MYC_33411_wgs	2	76771129	A	C	Ttn	-1	T	G	GTT	GGT	V18697G	T56090G	GTT>GGT	Missense	ENSMUSP00000097561
Vk27181_MM_R_M_MYC_27401_wxs	2	76775644	T	G	Ttn	-1	A	C	AAT	ACT	I18241L	A54721C	ATC>CTC	Missense	ENSMUSP00000097561
Vk12653_MM_R_M_MYC.AIDhet_26382_wxs	2	76775834	C	A	Ttn	-1	G	T	AGA	ATA	.	.	.	Essential_Splice	ENSMUSP00000097561
Vk12653_MM_V_M_MYC.AIDhet_35960_wgs	2	76775834	C	A	Ttn	-1	G	T	AGA	ATA	.	.	.	Essential_Splice	ENSMUSP00000097561
Vk37783_MM_V_F_MYC.OMO.rtTA_39274_wgs	2	76778555	C	A	Ttn	-1	G	T	AGA	ATA	D17706Y	G53116T	GAT>TAT	Missense	ENSMUSP00000097561
Vk38525_MM_V_M_MYC_38923_wgs	2	76800567	T	G	Ttn	-1	A	C	AAT	ACT	E14164D	A42492C	GAA>GAC	Missense	ENSMUSP00000097561
Vk29087_MM_R_M_MYC.CRE_29847b_wxs	2	76832113	G	A	Ttn	-1	C	T	TCC	TTC	P11867S	C35599T	CCT>TCT	Missense	ENSMUSP00000097561
Vk26784_MM_R_M_MYC_27456_wxs	2	76888050	T	G	Ttn	-1	A	C	AAG	ACG	K7262N	A21786C	AAA>AAC	Missense	ENSMUSP00000097561
Vk23631_MM_R_M_MYC_mc31901_wxs	2	76888975	T	G	Ttn	-1	A	C	AAA	ACA	K7220T	A21659C	AAA>ACA	Missense	ENSMUSP00000097561
Vk32829_MM_R_F_MYC.MMSET1null_33590_wgs	2	76908465	A	G	Ttn	-1	T	C	GTC	GCC	V3956A	T11867C	GTC>GCC	Missense	ENSMUSP00000097561
Vk25283_MM_O_M_MYC.MDRhet_mc31256_wxs	2	76942441	T	C	Ttn	-1	A	G	CAG	CGG	.	.	.	Essential_Splice	ENSMUSP00000097561
Vk32269_MM_R_F_MYC.mCRBNhet.hCRBN_36110_wgs	2	76945344	C	T	Ttn	-1	G	A	CGA	CAA	E1831K	G5491A	GAA>AAA	Missense	ENSMUSP00000097561
Vk39337_MM_V_F_MYC.mCRBNnull.hCRBN_40022_wgs	2	77011636	C	A	Ccdc141	-1	G	T	AGC	ATC	A1484S	G4450T	GCC>TCC	Missense	ENSMUSP00000128736
Vk33369_MM_R_F_MYC.mCRBNnull.hCRBN_37289_wgs	2	77411963	G	A	Zfp385b	-1	C	T	CCG	CTG	R471W	C1411T	CGG>TGG	Missense	ENSMUSP00000107462
Vk32976_MM_R_F_MYC_34625_wgs	2	82258161	T	G	Zfp804a	1	T	G	TTA	TGA	L778*	T2333G	TTA>TGA	Nonsense	ENSMUSP00000041941
Vk25214_MM_O_F_MYC.MIRnull_mc31255_wxs	2	82258635	G	C	Zfp804a	1	G	C	AGT	ACT	S936T	G2807C	AGT>ACT	Missense	ENSMUSP00000041941
Vk26784_MM_R_M_MYC_27456_wxs	2	82990627	A	G	Fsip2	1	A	G	CAG	CGG	Q5568R	A16703G	CAG>CGG	Missense	ENSMUSP00000120314
Vk31159_MM_R_F_MYC_342935_wgs	2	82991306	T	G	Fsip2	1	T	G	ATT	AGT	D5794E	T17382G	GAT>GAG	Missense	ENSMUSP00000120314
Vk31159_MM_V_F_MYC_38842_wgs	2	82991306	T	G	Fsip2	1	T	G	ATT	AGT	D5794E	T17382G	GAT>GAG	Missense	ENSMUSP00000120314
Vk12653_MM_R_M_MYC.AIDhet_26382_wxs	2	82992795	G	A	Fsip2	1	G	A	AGG	AAG	G6291S	G18871A	GGC>AGC	Missense	ENSMUSP00000120314
Vk12653_MM_V_M_MYC.AIDhet_35960_wgs	2	82992795	G	A	Fsip2	1	G	A	AGG	AAG	G6291S	G18871A	GGC>AGC	Missense	ENSMUSP00000120314
Vk35707_MM_V_F_MYC.mCRBNnull.hCRBN_37200_wgs	2	83923697	T	G	Zswim2	-1	A	C	AAG	ACG	K206N	A618C	AAA>AAC	Missense	ENSMUSP00000044913
Vk39337_MM_V_F_MYC.mCRBNnull.hCRBN_40022_wgs	2	84725708	G	A	Clp1	-1	C	T	CCG	CTG	R143C	C427T	CGC>TGC	Missense	ENSMUSP00000028475
Vk37296_MM_V_M_MYC.mCRBNnull.hCRBN_40057_wgs	2	84946933	C	-	Slc43a3	1	.	.	.	.	.	625-625-delfrshift	.	no-SNV	ENSMUSP00000088227
Vk39337_MM_V_F_MYC.mCRBNnull.hCRBN_40022_wgs	2	85430340	G	A	Olfr994	-1	C	T	ACA	ATA	T163I	C488T	ACA>ATA	Missense	ENSMUSP00000097509
Vk33369_MM_R_F_MYC.mCRBNnull.hCRBN_37289_wgs	2	85508368	T	G	4833423E24Rik	-1	A	C	AAC	ACC	E142D	A426C	GAA>GAC	Missense	ENSMUSP00000097507
Vk36387_MM_R_F_MYC.mCRBNnull.hCRBN_39020_wgs	2	85664339	G	A	Olfr154	-1	C	T	TCT	TTT	L32F	C94T	CTC>TTC	Missense	ENSMUSP00000097502
Vk12598_MM_R_M_MYC.AIDhet_23916_wxs	2	85769928	C	A	Olfr1013	1	C	A	GCT	GAT	S42R	C126A	AGC>AGA	Missense	ENSMUSP00000068173
Vk31080_MM_V_F_MYC.CRE_35260_wgs	2	85800009	T	A	Olfr1016	-1	A	T	GAA	GTA	E87V	A260T	GAA>GTA	Missense	ENSMUSP00000097499
Vk39227_MM_V_M_MYC.mCRBNnull.hCRBN_39482_wgs	2	85918770	A	G	Olfr1025-ps1	1	A	G	AAG	AGG	S282G	A844G	AGC>GGC	Missense	ENSMUSP00000076311
Vk31080_MM_V_F_MYC.CRE_35260_wgs	2	85923537	A	-	Olfr1026	1	.	.	.	.	.	268-268-delfrshift	.	no-SNV	ENSMUSP00000049887
Vk39227_MM_V_M_MYC.mCRBNnull.hCRBN_39482_wgs	2	85924135	T	C	Olfr1026	1	T	C	ATC	ACC	I289T	T866C	ATC>ACC	Missense	ENSMUSP00000049887
Vk32908_MM_R_M_MYC.mCRBNnull.hCRBN_34444_wgs	2	85975314	C	T	Olfr1029	1	C	T	CCA	CTA	Q24*	C70T	CAG>TAG	Nonsense	ENSMUSP00000080828
Vk32269_MM_R_F_MYC.mCRBNhet.hCRBN_36110_wgs	2	85984293	T	G	Olfr1030	1	T	G	ATT	AGT	I151S	T452G	ATT>AGT	Missense	ENSMUSP00000053309
Vk33369_MM_R_F_MYC.mCRBNnull.hCRBN_37289_wgs	2	85992737	A	-	Olfr1031	1	.	.	.	.	.	919-919-delfrshift	.	no-SNV	ENSMUSP00000059256
Vk37553_MM_V_M_MYC.mCRBNnull.hCRBN_39481_wgs	2	86041917	G	T	Olfr1033	1	G	T	TGC	TTC	A201S	G601T	GCA>TCA	Missense	ENSMUSP00000107216
Vk12598_MM_R_M_MYC.AIDhet_23916_wxs	2	86346905	G	T	Olfr1055	-1	C	A	CCT	CAT	P287H	C860A	CCT>CAT	Missense	ENSMUSP00000097479
Vk12598_MM_V_M_MYC.AIDhet_35084_wgs	2	86346905	G	T	Olfr1055	-1	C	A	CCT	CAT	P287H	C860A	CCT>CAT	Missense	ENSMUSP00000097479
Vk26784_MM_R_M_MYC_27456_wxs	2	86422798	T	C	Olfr1062	-1	A	G	GAG	GGG	R293G	A877G	AGA>GGA	Missense	ENSMUSP00000100848
Vk39885_MM_V_F_MYC.mCRBNnull.hCRBN_40056_wgs	2	86423257	C	G	Olfr1062	-1	G	C	GGT	GCT	V140L	G418C	GTC>CTC	Missense	ENSMUSP00000100848
Vk32976_MM_R_F_MYC_34625_wgs	2	86423521	C	A	Olfr1062	-1	G	T	GGA	GTA	D52Y	G154T	GAC>TAC	Missense	ENSMUSP00000100848
Vk35707_MM_V_F_MYC.mCRBNnull.hCRBN_37200_wgs	2	86445692	A	C	Olfr1065	-1	T	G	TTG	TGG	C97G	T289G	TGT>GGT	Missense	ENSMUSP00000097471
Vk12598_MM_V_M_MYC.AIDhet_35084_wgs	2	86455644	G	A	Olfr1066	-1	C	T	TCG	TTG	S209L	C626T	TCG>TTG	Missense	ENSMUSP00000097470
Vk32245_MM_V_F_MYC_mc32579_wxs	2	86456143	A	C	Olfr1066	-1	T	G	CTT	CGT	L43V	T127G	TTG>GTG	Missense	ENSMUSP00000097470
Vk22633_MM_O_M_MYC.MDRnull_mc28330_wxs	2	86677072	T	G	Olfr1086	-1	A	C	AAG	ACG	K87T	A260C	AAG>ACG	Missense	ENSMUSP00000097463
Vk24095_MM_O_M_MYC.MDRhet_mc28332_wxs	2	86690661	-	A	Olfr1087	-1	.	.	.	.	.	313-314-insfrshift	.	no-SNV	ENSMUSP00000097462
Vk12653_MM_R_M_MYC.AIDhet_26382_wxs	2	86733340	T	C	Olfr1089	-1	A	G	TAC	TGC	T91A	A271G	ACA>GCA	Missense	ENSMUSP00000097461
Vk12653_MM_V_M_MYC.AIDhet_35960_wgs	2	86733340	T	C	Olfr1089	-1	A	G	TAC	TGC	T91A	A271G	ACA>GCA	Missense	ENSMUSP00000097461
Vk34286_MM_V_F_MYC.OMO.rtTA_35681_wgs	2	86733408	A	G	Olfr1089	-1	T	C	GTC	GCC	V68A	T203C	GTC>GCC	Missense	ENSMUSP00000097461
Vk31159_MM_R_F_MYC_342935_wgs	2	86786441	T	C	Olfr1093	1	T	C	ATT	ACT	I237T	T710C	ATT>ACT	Missense	ENSMUSP00000049733
Vk31159_MM_V_F_MYC_38842_wgs	2	86786441	T	C	Olfr1093	1	T	C	ATT	ACT	I237T	T710C	ATT>ACT	Missense	ENSMUSP00000049733
Vk14750_MM_V_M_MYC_33411_wgs	2	86851447	T	A	Olfr1095	-1	A	T	TAT	TTT	M84L	A250T	ATG>TTG	Missense	ENSMUSP00000097459
Vk38862_MM_V_F_MYC_39683_wgs	2	86890384	T	C	Olfr1097	-1	A	G	TAC	TGC	T264A	A790G	ACG>GCG	Missense	ENSMUSP00000107202
Vk31080_MM_V_F_MYC.CRE_35260_wgs	2	86890662	G	T	Olfr1097	-1	C	A	TCC	TAC	S171Y	C512A	TCC>TAC	Missense	ENSMUSP00000107202
Vk38290_MM_V_F_MYC.mCRBNnull.hCRBN_39878_wgs	2	86890783	G	C	Olfr1097	-1	C	G	ACA	AGA	H131D	C391G	CAC>GAC	Missense	ENSMUSP00000107202
Vk25183_MM_O_M_MYC.MIRnull_mc28335_wxs	2	86959354	A	C	Olfr1099	-1	T	G	ATA	AGA	Y35D	T103G	TAC>GAC	Missense	ENSMUSP00000097456
Vk36973_MM_R_F_MYC.mCRBNnull.hCRBN_37409_wgs	2	87002875	A	C	Olfr1102	1	A	C	TAC	TCC	Y302S	A905C	TAC>TCC	Missense	ENSMUSP00000052861
Vk12598_MM_R_M_MYC.AIDhet_23916_wxs	2	87033919	A	G	Olfr1105	-1	T	C	GTA	GCA	Y101H	T301C	TAT>CAT	Missense	ENSMUSP00000097453
Vk12598_MM_V_M_MYC.AIDhet_35084_wgs	2	87033919	A	G	Olfr1105	-1	T	C	GTA	GCA	Y101H	T301C	TAT>CAT	Missense	ENSMUSP00000097453
Vk35707_MM_V_F_MYC.mCRBNnull.hCRBN_37200_wgs	2	87033991	A	C	Olfr1105	-1	T	G	CTT	CGT	F77V	T229G	TTT>GTT	Missense	ENSMUSP00000097453
Vk31507_MM_R_M_MYC.mCRBNnull.hCRBN_mc32510_wxs	2	87092986	G	T	Olfr1109	-1	C	A	ACA	AAA	T137K	C410A	ACA>AAA	Missense	ENSMUSP00000097449
Vk32908_MM_R_M_MYC.mCRBNnull.hCRBN_34444_wgs	2	87135611	C	T	Olfr1110	-1	G	A	AGC	AAC	A237T	G709A	GCT>ACT	Missense	ENSMUSP00000097447
Vk22633_MM_O_M_MYC.MDRnull_mc28330_wxs	2	87150465	A	T	Olfr1111	-1	T	A	ATC	AAC	N65K	T195A	AAT>AAA	Missense	ENSMUSP00000097446
Vk31080_MM_V_F_MYC.CRE_35260_wgs	2	87213569	TT	GC	Olfr1113	1	.	.	.	.	.	676-677-mnv	.	no-SNV	ENSMUSP00000078883
Vk32269_MM_R_F_MYC.mCRBNhet.hCRBN_36110_wgs	2	87252771	A	C	Olfr1115	1	A	C	AAG	ACG	K278T	A833C	AAG>ACG	Missense	ENSMUSP00000080647
Vk39227_MM_V_M_MYC.mCRBNnull.hCRBN_39482_wgs	2	87371601	T	G	Olfr1121	1	T	G	TTT	TGT	F23C	T68G	TTT>TGT	Missense	ENSMUSP00000058201
Vk39227_MM_V_M_MYC.mCRBNnull.hCRBN_39482_wgs	2	87435443	T	G	Olfr1124	1	T	G	ATA	AGA	*319E	T955G	TAA>GAA	Stop_loss	ENSMUSP00000062513
Vk29400_MM_R_F_MYC.CRE_mc29977_wxs	2	87457303	T	C	Olfr1126	1	T	C	ATT	ACT	I46T	T137C	ATT>ACT	Missense	ENSMUSP00000071313
Vk37296_MM_V_M_MYC.mCRBNnull.hCRBN_40057_wgs	2	87457393	A	G	Olfr1126	1	A	G	GAA	GGA	E76G	A227G	GAA>GGA	Missense	ENSMUSP00000071313
Vk31080_MM_V_F_MYC.CRE_35260_wgs	2	87544890	T	A	Olfr1128	-1	A	T	TAC	TTC	Y218F	A653T	TAC>TTC	Missense	ENSMUSP00000099684
Vk32269_MM_R_F_MYC.mCRBNhet.hCRBN_36110_wgs	2	87608143	C	T	Olfr1130	1	C	T	GCT	GTT	L252F	C754T	CTT>TTT	Missense	ENSMUSP00000078649
Vk38525_MM_V_M_MYC_38923_wgs	2	87628471	A	C	Olfr1131	1	A	C	TAT	TCT	I3L	A7C	ATA>CTA	Missense	ENSMUSP00000088214
Vk34635_MM_R_M_MYC.mCRBNnull.hCRBN_36608_wgs	2	87635121	T	G	Olfr1132	-1	A	C	GAG	GCG	S209R	A625C	AGT>CGT	Missense	ENSMUSP00000088213
Vk31080_MM_V_F_MYC.CRE_35260_wgs	2	87645237	A	T	Olfr1133	-1	T	A	ATA	AAA	N295K	T885A	AAT>AAA	Missense	ENSMUSP00000097441
Vk24095_MM_O_M_MYC.MDRhet_mc28332_wxs	2	87645907	A	G	Olfr1133	-1	T	C	ATC	ACC	I72T	T215C	ATC>ACC	Missense	ENSMUSP00000097441
Vk26784_MM_R_M_MYC_27456_wxs	2	87693765	A	C	Olfr1136	-1	T	G	CTT	CGT	L39R	T116G	CTT>CGT	Missense	ENSMUSP00000097438
Vk26784_MM_R_M_MYC_27456_wxs	2	87711333	T	C	Olfr1137	-1	A	G	GAC	GGC	D191G	A572G	GAC>GGC	Missense	ENSMUSP00000097437
Vk27181_MM_R_M_MYC_27401_wxs	2	87782582	T	G	Olfr152	1	T	G	TTT	TGT	F16C	T47G	TTT>TGT	Missense	ENSMUSP00000088211
Vk39227_MM_V_M_MYC.mCRBNnull.hCRBN_39482_wgs	2	87896674	T	A	Olfr1153	1	T	A	ATA	AAA	H166Q	T498A	CAT>CAA	Missense	ENSMUSP00000057839
Vk26784_MM_R_M_MYC_27456_wxs	2	87949645	T	C	Olfr1156	-1	A	G	GAG	GGG	E196G	A587G	GAG>GGG	Missense	ENSMUSP00000097430
Vk39227_MM_V_M_MYC.mCRBNnull.hCRBN_39482_wgs	2	88005841	A	C	Olfr1160	-1	T	G	TTA	TGA	I312M	T936G	ATT>ATG	Missense	ENSMUSP00000097427
Vk38150_MM_V_M_MYC.mCRBNnull.hCRBN_39515_wgs	2	88006225	A	C	Olfr1160	-1	T	G	ATT	AGT	H184Q	T552G	CAT>CAG	Missense	ENSMUSP00000097427
Vk25283_MM_O_M_MYC.MDRhet_mc31256_wxs	2	88071101	T	G	Olfr1163	-1	A	C	TAT	TCT	I94L	A280C	ATA>CTA	Missense	ENSMUSP00000097423
Vk32269_MM_R_F_MYC.mCRBNhet.hCRBN_36110_wgs	2	88093311	T	G	Olfr1164	-1	A	C	AAA	ACA	Q208H	A624C	CAA>CAC	Missense	ENSMUSP00000097422
Vk33369_MM_R_F_MYC.mCRBNnull.hCRBN_37289_wgs	2	88224154	T	A	Olfr1170	-1	A	T	TAG	TTG	S293C	A877T	AGC>TGC	Missense	ENSMUSP00000097419
Vk12598_MM_R_M_MYC.AIDhet_23916_wxs	2	88224841	A	C	Olfr1170	-1	T	G	TTT	TGT	F64V	T190G	TTT>GTT	Missense	ENSMUSP00000097419
Vk12598_MM_V_M_MYC.AIDhet_35084_wgs	2	88224841	A	C	Olfr1170	-1	T	G	TTT	TGT	F64V	T190G	TTT>GTT	Missense	ENSMUSP00000097419
Vk31080_MM_V_F_MYC.CRE_35260_wgs	2	88412329	G	T	Olfr1180	-1	C	A	TCT	TAT	L110I	C328A	CTC>ATC	Missense	ENSMUSP00000097412
Vk31080_MM_V_F_MYC.CRE_35260_wgs	2	88412335	A	T	Olfr1180	-1	T	A	CTT	CAT	F108I	T322A	TTC>ATC	Missense	ENSMUSP00000097412
Vk36040_MM_O_F_MYC.mCRBNnull.hCRBN_36064_wgs	2	88461934	C	G	Olfr1183	1	C	G	TCT	TGT	S198C	C593G	TCT>TGT	Missense	ENSMUSP00000099678
Vk12653_MM_R_M_MYC.AIDhet_26382_wxs	2	88525842	A	C	Olfr1186	1	A	C	AAA	ACA	K86N	A258C	AAA>AAC	Missense	ENSMUSP00000074542
Vk12653_MM_V_M_MYC.AIDhet_35960_wgs	2	88525842	A	C	Olfr1186	1	A	C	AAA	ACA	K86N	A258C	AAA>AAC	Missense	ENSMUSP00000074542
Vk31080_MM_V_F_MYC.CRE_35260_wgs	2	88592499	C	T	Olfr1189	1	C	T	ACG	ATG	R232C	C694T	CGC>TGC	Missense	ENSMUSP00000088201
Vk31507_MM_R_M_MYC.mCRBNnull.hCRBN_mc32510_wxs	2	88592641	TGTTAAATCCTTT	-	Olfr1189	1	.	.	.	.	.	836-848-delfrshift	.	no-SNV	ENSMUSP00000088201
Vk32366_MM_O_F_MYC.MMSET1het_34522_wgs	2	88682868	C	A	Olfr1195	-1	G	T	AGG	ATG	R288M	G863T	AGG>ATG	Missense	ENSMUSP00000097406
Vk26784_MM_R_M_MYC_27456_wxs	2	88700544	T	G	Olfr1196	-1	A	C	AAG	ACG	S262R	A784C	AGT>CGT	Missense	ENSMUSP00000100488
Vk33369_MM_R_F_MYC.mCRBNnull.hCRBN_37289_wgs	2	88700908	A	C	Olfr1196	-1	T	G	ATA	AGA	D140E	T420G	GAT>GAG	Missense	ENSMUSP00000100488
Vk35707_MM_V_F_MYC.mCRBNnull.hCRBN_37200_wgs	2	88767566	-	A	Olfr1200	-1	.	.	.	.	.	748-749-insfrshift	.	no-SNV	ENSMUSP00000097399
Vk32366_MM_O_F_MYC.MMSET1het_34522_wgs	2	88767700	A	C	Olfr1200	-1	T	G	CTT	CGT	L205R	T614G	CTT>CGT	Missense	ENSMUSP00000097399
Vk28158_MM_R_M_MYC_29806_wgs	2	88817777	G	T	Olfr1202	1	G	T	GGT	GTT	G202V	G605T	GGT>GTT	Missense	ENSMUSP00000071935
Vk32908_MM_R_M_MYC.mCRBNnull.hCRBN_34444_wgs	2	88852441	T	G	Olfr1204	1	T	G	ATT	AGT	L164V	T490G	TTA>GTA	Missense	ENSMUSP00000077701
Vk36973_MM_R_F_MYC.mCRBNnull.hCRBN_37409_wgs	2	88852759	G	A	Olfr1204	1	G	A	CGC	CAC	A270T	G808A	GCT>ACT	Missense	ENSMUSP00000077701
Vk26784_MM_R_M_MYC_27456_wxs	2	88896943	A	C	Olfr1208	-1	T	G	ATT	AGT	I218S	T653G	ATT>AGT	Missense	ENSMUSP00000097398
Vk31507_MM_R_M_MYC.mCRBNnull.hCRBN_mc32510_wxs	2	88929869	T	C	Olfr1211	-1	A	G	GAC	GGC	T149A	A445G	ACA>GCA	Missense	ENSMUSP00000097396
Vk38290_MM_V_F_MYC.mCRBNnull.hCRBN_39878_wgs	2	88958867	A	T	Olfr1212	1	A	T	CAT	CTT	I134L	A400T	ATA>TTA	Missense	ENSMUSP00000052837
Vk31080_MM_V_F_MYC.CRE_35260_wgs	2	88973084	T	-	Olfr1213	-1	.	.	.	.	.	806-806-delfrshift	.	no-SNV	ENSMUSP00000097394
Vk31080_MM_V_F_MYC.CRE_35260_wgs	2	88973128	T	C	Olfr1213	-1	A	G	TAA	TGA	I254M	A762G	ATA>ATG	Missense	ENSMUSP00000097394
Vk29087_MM_R_M_MYC.CRE_29847b_wxs	2	88987725	A	T	Olfr1214	-1	T	A	ATT	AAT	I159N	T476A	ATT>AAT	Missense	ENSMUSP00000097392
Vk35707_MM_V_F_MYC.mCRBNnull.hCRBN_37200_wgs	2	89002053	G	-	Olfr1215	-1	.	.	.	.	.	234-234-delfrshift	.	no-SNV	ENSMUSP00000097390
Vk26784_MM_R_M_MYC_27456_wxs	2	89023785	A	G	Olfr1217	-1	T	C	TTC	TCC	S73P	T217C	TCT>CCT	Missense	ENSMUSP00000097387
Vk34286_MM_V_F_MYC.OMO.rtTA_35681_wgs	2	89054856	T	C	Olfr1218	-1	A	G	GAC	GGC	D190G	A569G	GAC>GGC	Missense	ENSMUSP00000097386
Vk37553_MM_R_M_MYC.mCRBNnull.hCRBN_38839_wgs	2	89097028	T	-	Olfr1220	-1	.	.	.	.	.	898-898-delfrshift	.	no-SNV	ENSMUSP00000097384
Vk37553_MM_V_M_MYC.mCRBNnull.hCRBN_39481_wgs	2	89097028	T	-	Olfr1220	-1	.	.	.	.	.	898-898-delfrshift	.	no-SNV	ENSMUSP00000097384
Vk22633_MM_O_M_MYC.MDRnull_mc28330_wxs	2	89156255	T	C	Olfr1224-ps1	-1	A	G	TAT	TGT	I307V	A919G	ATT>GTT	Missense	ENSMUSP00000097380
Vk31422_MM_R_F_MYC.CRE_mc31734_wxs	2	89157121	T	C	Olfr1224-ps1	-1	A	G	AAC	AGC	N18S	A53G	AAC>AGC	Missense	ENSMUSP00000097380
Vk12598_MM_V_M_MYC.AIDhet_35084_wgs	2	89249142	A	G	Olfr1228	-1	T	C	GTC	GCC	V184A	T551C	GTC>GCC	Missense	ENSMUSP00000097377
Vk34635_MM_R_M_MYC.mCRBNnull.hCRBN_36608_wgs	2	89282779	G	C	Olfr1229	-1	C	G	GCC	GGC	A139G	C416G	GCC>GGC	Missense	ENSMUSP00000107174
Vk14750_MM_V_M_MYC_33411_wgs	2	89296979	G	A	Olfr1230	-1	C	T	ACC	ATC	T97I	C290T	ACC>ATC	Missense	ENSMUSP00000097375
Vk27181_MM_R_M_MYC_27401_wxs	2	89418002	C	A	Olfr1239	-1	G	T	CGT	CTT	R137L	G410T	CGT>CTT	Missense	ENSMUSP00000097368
Vk32642_MM_R_M_MYC.mCRBNnull_34117_wgs	2	89439943	A	G	Olfr1240	-1	T	C	CTT	CCT	L112P	T335C	CTT>CCT	Missense	ENSMUSP00000097367
Vk32908_MM_R_M_MYC.mCRBNnull.hCRBN_34444_wgs	2	89574808	G	T	Olfr1245	-1	C	A	GCA	GAA	A306E	C917A	GCA>GAA	Missense	ENSMUSP00000097361
Vk23631_MM_R_M_MYC_mc31901_wxs	2	89617365	A	C	Olfr1248	-1	T	G	TTT	TGT	F276V	T826G	TTT>GTT	Missense	ENSMUSP00000097358
Vk25214_MM_O_F_MYC.MIRnull_mc31255_wxs	2	89656869	A	G	Olfr1250	-1	T	C	CTA	CCA	Y191H	T571C	TAT>CAT	Missense	ENSMUSP00000107152
Vk14451_MM_R_M_MYC.EGFP_mc31644_wxs	2	89751914	T	G	Olfr1253	-1	A	C	AAG	ACG	S305R	A913C	AGT>CGT	Missense	ENSMUSP00000097353
Vk26784_MM_R_M_MYC_27456_wxs	2	89943377	A	T	Olfr1259	-1	T	A	GTT	GAT	V246D	T737A	GTT>GAT	Missense	ENSMUSP00000088194
Vk12653_MM_R_M_MYC.AIDhet_26382_wxs	2	90037180	A	C	Olfr1265	1	A	C	AAA	ACA	K87T	A260C	AAA>ACA	Missense	ENSMUSP00000079190
Vk27181_MM_R_M_MYC_27401_wxs	2	90149269	C	T	Olfr1270	-1	G	A	CGT	CAT	V246I	G736A	GTC>ATC	Missense	ENSMUSP00000097343
Vk26784_MM_R_M_MYC_27456_wxs	2	90149893	A	C	Olfr1270	-1	T	G	GTT	GGT	L38V	T112G	TTG>GTG	Missense	ENSMUSP00000097343
Vk12598_MM_V_M_MYC.AIDhet_35084_wgs	2	90801338	C	T	Agbl2	1	C	T	TCC	TTC	P347S	C1039T	CCT>TCT	Missense	ENSMUSP00000107106
Vk39337_MM_V_F_MYC.mCRBNnull.hCRBN_40022_wgs	2	91688696	T	G	Atg13	-1	A	C	GAC	GCC	T135P	A403C	ACA>CCA	Missense	ENSMUSP00000028678
Vk32829_MM_R_F_MYC.MMSET1null_33590_wgs	2	91773126	G	A	Ambra1	1	G	A	GGG	GAG	G485E	G1454A	GGG>GAG	Missense	ENSMUSP00000049258
Vk33883_MM_R_M_MYC.mCRBNnull.hCRBN_38052_wgs	2	91940875	CTGGAAGACAGCCAGGGGCAAGGCTGAGCTGGGTCAGGATAATTCTGGGGACCCAAAAGCGCCCAGTACAGGCTCACAGGGACTACTTAC	-	Dgkz	-1	.	.	.	.	.	NA	.	no-SNV	ENSMUSP00000106934
Vk33883_MM_R_M_MYC.mCRBNnull.hCRBN_38052_wgs	2	92384821	ACCTGTGGAAGGCAGGCATCTGTGAGATAAGATTCTGAGCCCTACTCACCCACCATGTCTGAAGATGTCCAATGGGACTCTCATGACTGCTCCTTGTACTC	-	Mapk8ip1	-1	.	.	.	.	.	1953-1954-delfrshift	.	no-SNV	ENSMUSP00000050773
Vk31803_MM_R_F_MYC_35001_wgs	2	97629266	G	A	Lrrc4c	1	G	A	AGG	AAG	R79K	G236A	AGG>AAG	Missense	ENSMUSP00000130984
Vk37783_MM_V_F_MYC.OMO.rtTA_39274_wgs	2	98662238	C	T	Gm10801	1	C	T	CCT	CTT	P1L	C2T	CCT>CTT	Missense	ENSMUSP00000097276
Vk37783_MM_V_F_MYC.OMO.rtTA_39274_wgs	2	98666556	C	G	Gm10800	-1	G	C	AGT	ACT	Q217H	G651C	CAG>CAC	Missense	ENSMUSP00000097275
Vk12598_MM_V_M_MYC.AIDhet_35084_wgs	2	98666606	C	-	Gm10800	-1	.	.	.	.	.	601-601-delfrshift	.	no-SNV	ENSMUSP00000097275
Vk31159_MM_V_F_MYC_38842_wgs	2	98666663	G	A	Gm10800	-1	C	T	TCC	TTC	P182S	C544T	CCA>TCA	Missense	ENSMUSP00000097275
Vk22633_MM_O_M_MYC.MDRnull_mc28330_wxs	2	101630406	G	A	Rag2	1	G	A	GGA	GAA	D354N	G1060A	GAT>AAT	Missense	ENSMUSP00000038204
Vk29400_MM_R_F_MYC.CRE_mc29977_wxs	2	102834330	-	TGTA	Cd44	-1	.	.	.	.	.	1525-1526-insfrshift	.	no-SNV	ENSMUSP00000005218
Vk25283_MM_O_M_MYC.MDRhet_mc31256_wxs	2	104780218	T	G	Qser1	-1	A	C	GAG	GCG	E1240A	A3719C	GAG>GCG	Missense	ENSMUSP00000114062
Vk38975_MM_V_M_MYC_40066_wgs	2	105394739	C	A	Rcn1	-1	G	T	GGA	GTA	D124Y	G370T	GAC>TAC	Missense	ENSMUSP00000006128
Vk37296_MM_V_M_MYC.mCRBNnull.hCRBN_40057_wgs	2	109274464	C	G	Mettl15	-1	G	C	TGG	TCG	L65F	G195C	TTG>TTC	Missense	ENSMUSP00000080337
Vk38862_MM_V_F_MYC_39683_wgs	2	110620393	T	C	Slc5a12	1	T	C	GTT	GCT	V311A	T932C	GTT>GCT	Missense	ENSMUSP00000047340
Vk25283_MM_O_M_MYC.MDRhet_mc31256_wxs	2	110681840	A	G	Ano3	-1	T	C	CTT	CCT	L673P	T2018C	CTT>CCT	Missense	ENSMUSP00000097219
Vk12598_MM_R_M_MYC.AIDhet_23916_wxs	2	110697996	T	G	Ano3	-1	A	C	AAA	ACA	K491T	A1472C	AAA>ACA	Missense	ENSMUSP00000097219
Vk12598_MM_V_M_MYC.AIDhet_35084_wgs	2	110697996	T	G	Ano3	-1	A	C	AAA	ACA	K491T	A1472C	AAA>ACA	Missense	ENSMUSP00000097219
Vk36973_MM_R_F_MYC.mCRBNnull.hCRBN_37409_wgs	2	110950066	T	C	Ano3	-1	A	G	CAG	CGG	Q13R	A38G	CAG>CGG	Missense	ENSMUSP00000097219
Vk39337_MM_V_F_MYC.mCRBNnull.hCRBN_40022_wgs	2	111225456	T	G	4930430A15Rik	-1	A	C	AAG	ACG	K195T	A584C	AAG>ACG	Missense	ENSMUSP00000028577
Vk31159_MM_R_F_MYC_342935_wgs	2	111292696	A	C	Olfr1278	1	A	C	TAT	TCT	M143L	A427C	ATG>CTG	Missense	ENSMUSP00000087802
Vk31159_MM_V_F_MYC_38842_wgs	2	111292696	A	C	Olfr1278	1	A	C	TAT	TCT	M143L	A427C	ATG>CTG	Missense	ENSMUSP00000087802
Vk14451_MM_R_M_MYC.EGFP_mc31644_wxs	2	111335777	C	A	Olfr1282	-1	G	T	AGA	ATA	Q100H	G300T	CAG>CAT	Missense	ENSMUSP00000097213
Vk39337_MM_V_F_MYC.mCRBNnull.hCRBN_40022_wgs	2	111368788	A	G	Olfr1283	1	A	G	GAT	GGT	D52G	A155G	GAT>GGT	Missense	ENSMUSP00000080805
Vk22428_MM_O_F_MYC.MIRhet_mc31258_wxs	2	111379530	T	G	Olfr1284	1	T	G	CTT	CGT	F177V	T529G	TTT>GTT	Missense	ENSMUSP00000052153
Vk32269_MM_R_F_MYC.mCRBNhet.hCRBN_36110_wgs	2	111484132	T	A	Olfr1289	1	T	A	CTT	CAT	L234H	T701A	CTT>CAT	Missense	ENSMUSP00000099611
Vk32642_MM_R_M_MYC.mCRBNnull_34117_wgs	2	111489828	C	G	Olfr1290	-1	G	C	GGA	GCA	G110A	G329C	GGA>GCA	Missense	ENSMUSP00000097211
Vk26784_MM_R_M_MYC_27456_wxs	2	111489900	A	T	Olfr1290	-1	T	A	CTC	CAC	L86H	T257A	CTC>CAC	Missense	ENSMUSP00000097211
Vk25214_MM_O_F_MYC.MIRnull_mc31255_wxs	2	111564817	G	T	Olfr1295	-1	C	A	ACT	AAT	T209N	C626A	ACT>AAT	Missense	ENSMUSP00000097208
Vk39227_MM_V_M_MYC.mCRBNnull.hCRBN_39482_wgs	2	111621603	A	G	Olfr1297	-1	T	C	ATA	ACA	I157T	T470C	ATA>ACA	Missense	ENSMUSP00000097207
Vk39337_MM_V_F_MYC.mCRBNnull.hCRBN_40022_wgs	2	111755133	A	G	Olfr1301	1	A	G	GAG	GGG	R295G	A883G	AGA>GGA	Missense	ENSMUSP00000078993
Vk33883_MM_R_M_MYC.mCRBNnull.hCRBN_38052_wgs	2	111960485	T	C	Olfr1308	-1	A	G	AAG	AGG	K196R	A587G	AAG>AGG	Missense	ENSMUSP00000097200
Vk39227_MM_V_M_MYC.mCRBNnull.hCRBN_39482_wgs	2	111983784	A	G	Olfr1309	-1	T	C	ATG	ACG	C105R	T313C	TGT>CGT	Missense	ENSMUSP00000097199
Vk31507_MM_R_M_MYC.mCRBNnull.hCRBN_mc32510_wxs	2	112008968	A	C	Olfr1310	-1	T	G	ATT	AGT	F73V	T217G	TTT>GTT	Missense	ENSMUSP00000097197
Vk39227_MM_V_M_MYC.mCRBNnull.hCRBN_39482_wgs	2	112242586	CAGGTGGGTAAAAGATATCTTGAAGCTCTGCCTCACGTGCCCAACGGTTGCTCTTTCCTCCCCACTTCACTCTGTGCTTTGGGTTTTTTGTTTTTGTTTTCTTTTTTTCACC	-	Lpcat4	1	.	.	.	.	.	589-591-delinframe	.	no-SNV	ENSMUSP00000028554
Vk31080_MM_V_F_MYC.CRE_35260_wgs	2	112781161	T	G	Ryr3	-1	A	C	CAG	CCG	.	.	.	Essential_Splice	ENSMUSP00000089426
Vk23589_MM_O_F_MYC.MIRnull_mc27636_wxs	2	112841833	A	C	Ryr3	-1	T	G	CTT	CGT	L1451R	T4352G	CTT>CGT	Missense	ENSMUSP00000089426
Vk35707_MM_V_F_MYC.mCRBNnull.hCRBN_37200_wgs	2	118112700	C	T	Thbs1	1	C	T	CCG	CTG	R20C	C58T	CGC>TGC	Missense	ENSMUSP00000044903
Vk31080_MM_V_F_MYC.CRE_35260_wgs	2	119643820	A	G	Nusap1	1	A	G	CAG	CGG	Q333R	A998G	CAG>CGG	Missense	ENSMUSP00000068713
Vk12653_MM_R_M_MYC.AIDhet_26382_wxs	2	120038980	A	C	Pla2g4b	1	A	C	AAC	ACC	Q608H	A1824C	CAA>CAC	Missense	ENSMUSP00000115498
Vk12653_MM_R_M_MYC.AIDhet_26382_wxs	2	120038980	A	C	PLA2G4B	1	A	C	AAC	ACC	Q385H	A1155C	CAA>CAC	Missense	ENSMUSP00000118458
Vk12653_MM_V_M_MYC.AIDhet_35960_wgs	2	120038980	A	C	Pla2g4b	1	A	C	AAC	ACC	Q608H	A1824C	CAA>CAC	Missense	ENSMUSP00000115498
Vk12653_MM_V_M_MYC.AIDhet_35960_wgs	2	120038980	A	C	PLA2G4B	1	A	C	AAC	ACC	Q385H	A1155C	CAA>CAC	Missense	ENSMUSP00000118458
Vk32245_MM_V_F_MYC_mc32579_wxs	2	120154376	G	A	Ehd4	-1	C	T	GCG	GTG	R34C	C100T	CGC>TGC	Missense	ENSMUSP00000028755
Vk33369_MM_R_F_MYC.mCRBNnull.hCRBN_37289_wgs	2	120977308	A	G	Tmem62	1	A	G	AAT	AGT	M4V	A10G	ATG>GTG	Missense	ENSMUSP00000064310
Vk32269_MM_R_F_MYC.mCRBNhet.hCRBN_36110_wgs	2	121140530	T	C	Lcmt2	-1	A	G	AAA	AGA	K24R	A71G	AAA>AGA	Missense	ENSMUSP00000106302
Vk39337_MM_V_F_MYC.mCRBNnull.hCRBN_40022_wgs	2	121299431	G	C	Map1a	1	G	C	GGC	GCC	A243P	G727C	GCC>CCC	Missense	ENSMUSP00000092223
Vk32642_MM_R_M_MYC.mCRBNnull_34117_wgs	2	121457254	C	T	Hypk	1	C	T	GCG	GTG	A50V	C149T	GCG>GTG	Missense	ENSMUSP00000106242
Vk38525_MM_V_M_MYC_38923_wgs	2	122118275	C	G	Spg11	-1	G	C	AGC	ACC	A32P	G94C	GCT>CCT	Missense	ENSMUSP00000037543
Vk37296_MM_V_M_MYC.mCRBNnull.hCRBN_40057_wgs	2	122324045	G	A	Duox1	1	G	A	AGG	AAG	R377K	G1130A	AGG>AAG	Missense	ENSMUSP00000097060
Vk31080_MM_V_F_MYC.CRE_35260_wgs	2	124665028	T	G	Sema6d	1	T	G	CTT	CGT	L981V	T2941G	TTA>GTA	Missense	ENSMUSP00000099529
Vk38862_MM_V_F_MYC_39683_wgs	2	125579690	A	C	Cep152	-1	T	G	CTT	CGT	L1040R	T3119G	CTT>CGT	Missense	ENSMUSP00000087208
Vk38290_MM_V_F_MYC.mCRBNnull.hCRBN_39878_wgs	2	125723115	G	A	Shc4	-1	C	T	CCC	CTC	P88L	C263T	CCC>CTC	Missense	ENSMUSP00000043146
Vk32908_MM_R_M_MYC.mCRBNnull.hCRBN_34444_wgs	2	125896655	G	T	Galk2	1	G	T	GGC	GTC	G123V	G368T	GGC>GTC	Missense	ENSMUSP00000092186
Vk31080_MM_V_F_MYC.CRE_35260_wgs	2	127336332	T	C	Dusp2	1	T	C	CTG	CCG	L32P	T95C	CTG>CCG	Missense	ENSMUSP00000028846
Vk39885_MM_V_F_MYC.mCRBNnull.hCRBN_40056_wgs	2	127336397	C	A	Dusp2	1	C	A	GCC	GAC	P54T	C160A	CCC>ACC	Missense	ENSMUSP00000028846
Vk38290_MM_V_F_MYC.mCRBNnull.hCRBN_39878_wgs	2	127336434	CC	TA	Dusp2	1	.	.	.	.	.	197-198-mnv	.	no-SNV	ENSMUSP00000028846
Vk33369_MM_R_F_MYC.mCRBNnull.hCRBN_37289_wgs	2	127336467	-	CCGCGCACTCCGGGCGCGCCTGGGCCGCGGGGAGTTGGC	Dusp2	1	.	.	.	.	.	229-230-insfrshift	.	no-SNV	ENSMUSP00000028846
Vk36387_MM_R_F_MYC.mCRBNnull.hCRBN_39020_wgs	2	127336501	G	C	Dusp2	1	G	C	AGC	ACC	E88D	G264C	GAG>GAC	Missense	ENSMUSP00000028846
Vk32642_MM_R_M_MYC.mCRBNnull_34117_wgs	2	127336526	GAAAGCA	-	Dusp2	1	.	.	.	.	.	289-295-delfrshift	.	no-SNV	ENSMUSP00000028846
Vk34286_MM_V_F_MYC.OMO.rtTA_35681_wgs	2	127336584	C	G	Dusp2	1	C	G	GCC	GGC	A116G	C347G	GCC>GGC	Missense	ENSMUSP00000028846
Vk31803_MM_R_F_MYC_35001_wgs	2	127336593	AG	TC	Dusp2	1	.	.	.	.	.	356-357-mnv	.	no-SNV	ENSMUSP00000028846
Vk32829_MM_R_F_MYC.MMSET1null_33590_wgs	2	127336600	G	C	Dusp2	1	G	C	AGA	ACA	E121D	G363C	GAG>GAC	Missense	ENSMUSP00000028846
Vk32976_MM_R_F_MYC_34625_wgs	2	127336626	G	T	Dusp2	1	G	T	TGC	TTC	C130F	G389T	TGC>TTC	Missense	ENSMUSP00000028846
Vk12598_MM_V_M_MYC.AIDhet_35084_wgs	2	127336642	G	A	Dusp2	1	G	A	AGC	AAC	.	.	.	Essential_Splice	ENSMUSP00000028846
Vk38525_MM_V_M_MYC_38923_wgs	2	127336789	G	C	Dusp2	1	G	C	AGC	ACC	S138T	G413C	AGC>ACC	Missense	ENSMUSP00000028846
Vk35707_MM_V_F_MYC.mCRBNnull.hCRBN_37200_wgs	2	127336790	C	G	Dusp2	1	C	G	GCT	GGT	S138R	C414G	AGC>AGG	Missense	ENSMUSP00000028846
Vk34286_MM_V_F_MYC.OMO.rtTA_35681_wgs	2	127336827	CC	TA	Dusp2	1	.	.	.	.	.	451-452-mnv	.	no-SNV	ENSMUSP00000028846
Vk32976_MM_R_F_MYC_34625_wgs	2	127336881	G	A	Dusp2	1	G	A	GGT	GAT	V169I	G505A	GTT>ATT	Missense	ENSMUSP00000028846
Vk39885_MM_V_F_MYC.mCRBNnull.hCRBN_40056_wgs	2	127337275	C	A	Dusp2	1	C	A	ACC	AAC	Y183*	C549A	TAC>TAA	Nonsense	ENSMUSP00000028846
Vk22428_MM_O_F_MYC.MIRhet_mc31258_wxs	2	127337289	G	A	Dusp2	1	G	A	AGC	AAC	S188N	G563A	AGC>AAC	Missense	ENSMUSP00000028846
Vk38291_MM_V_F_MYC_39684_wgs	2	127337345	C	T	Dusp2	1	C	T	TCT	TTT	L207F	C619T	CTC>TTC	Missense	ENSMUSP00000028846
Vk34286_MM_V_F_MYC.OMO.rtTA_35681_wgs	2	127337349	A	G	Dusp2	1	A	G	AAT	AGT	N208S	A623G	AAT>AGT	Missense	ENSMUSP00000028846
Vk39227_MM_V_M_MYC.mCRBNnull.hCRBN_39482_wgs	2	127337362	C	G	Dusp2	1	C	G	GCT	GGT	S212R	C636G	AGC>AGG	Missense	ENSMUSP00000028846
Vk14451_MM_R_M_MYC.EGFP_mc31644_wxs	2	127337408	G	C	Dusp2	1	G	C	AGT	ACT	V228L	G682C	GTA>CTA	Missense	ENSMUSP00000028846
Vk38291_MM_V_F_MYC_39684_wgs	2	127337456	A	T	Dusp2	1	A	T	TAT	TTT	I244F	A730T	ATC>TTC	Missense	ENSMUSP00000028846
Vk31080_MM_V_F_MYC.CRE_35260_wgs	2	127337661	T	G	Dusp2	1	T	G	ATA	AGA	Y275D	T823G	TAC>GAC	Missense	ENSMUSP00000028846
Vk12598_MM_V_M_MYC.AIDhet_35084_wgs	2	130048267	G	A	Tgm3	1	G	A	CGC	CAC	R650H	G1949A	CGC>CAC	Missense	ENSMUSP00000105928
Vk39227_MM_V_M_MYC.mCRBNnull.hCRBN_39482_wgs	2	130281541	CTGGGTGAGAGGGAAGTAGCTTGTGACACTAGGGAAGAAGCAAGGAAGCCCACCTCCCACTTGCCTCTCCTTGTCCTCCGTAGTTTCTAAGCCTCAC	-	Idh3b	-1	.	.	.	.	.	NA	.	no-SNV	ENSMUSP00000028892
Vk14750_MM_V_M_MYC_33411_wgs	2	130419243	A	G	Pced1a	-1	T	C	GTC	GCC	V398A	T1193C	GTC>GCC	Missense	ENSMUSP00000087009
Vk26784_MM_R_M_MYC_27456_wxs	2	134523021	T	G	Hao1	-1	A	C	GAC	GCC	T229P	A685C	ACA>CCA	Missense	ENSMUSP00000028704
Vk32829_MM_R_F_MYC.MMSET1null_33590_wgs	2	135967080	G	A	Plcb4	1	G	A	GGT	GAT	G556D	G1667A	GGT>GAT	Missense	ENSMUSP00000105736
Vk39227_MM_V_M_MYC.mCRBNnull.hCRBN_39482_wgs	2	137085999	A	C	Jag1	-1	T	G	CTT	CGT	F831V	T2491G	TTT>GTT	Missense	ENSMUSP00000028735
Vk34635_MM_R_M_MYC.mCRBNnull.hCRBN_36608_wgs	2	138283634	C	A	Btbd3	1	C	A	CCG	CAG	P246Q	C737A	CCG>CAG	Missense	ENSMUSP00000074864
Vk12653_MM_R_M_MYC.AIDhet_26382_wxs	2	140230877	T	C	Sel1l2	-1	A	G	AAG	AGG	R613G	A1837G	AGA>GGA	Missense	ENSMUSP00000113800
Vk12653_MM_V_M_MYC.AIDhet_35960_wgs	2	140230877	T	C	Sel1l2	-1	A	G	AAG	AGG	R613G	A1837G	AGA>GGA	Missense	ENSMUSP00000113800
Vk39227_MM_V_M_MYC.mCRBNnull.hCRBN_39482_wgs	2	142318478	A	G	Macrod2	1	A	G	GAT	GGT	D418G	A1253G	GAT>GGT	Missense	ENSMUSP00000105691
Vk39885_MM_V_F_MYC.mCRBNnull.hCRBN_40056_wgs	2	143827576	C	T	Bfsp1	-1	G	A	AGC	AAC	S367N	G1100A	AGC>AAC	Missense	ENSMUSP00000096899
Vk28158_MM_R_M_MYC_29806_wgs	2	144270393	T	C	Snx5	-1	A	G	GAG	GGG	E12G	A35G	GAG>GGG	Missense	ENSMUSP00000105657
Vk14451_MM_R_M_MYC.EGFP_mc31644_wxs	2	144527872	GG	AA	Polr3f	1	.	.	.	.	.	9-10-mnv	.	no-SNV	ENSMUSP00000028914
Vk39337_MM_V_F_MYC.mCRBNnull.hCRBN_40022_wgs	2	145606860	C	-	Slc24a3	1	.	.	.	.	.	1323-1323-delfrshift	.	no-SNV	ENSMUSP00000105634
Vk26784_MM_R_M_MYC_27456_wxs	2	146421683	C	T	Ralgapa2	-1	G	A	TGT	TAT	V705M	G2113A	GTG>ATG	Missense	ENSMUSP00000105613
Vk29400_MM_R_F_MYC.CRE_mc29977_wxs	2	150589013	C	T	Apmap	-1	G	A	CGA	CAA	R142Q	G425A	CGA>CAA	Missense	ENSMUSP00000040840
Vk32245_MM_V_F_MYC_mc32579_wxs	2	150930892	-	AGCACGTGCTGTCCTGACTGTGTCCTGTGGTGACACAGTCAGGACACAGTCAGGAC	Gins1	1	.	.	.	.	.	573-574-insfrshift	.	no-SNV	ENSMUSP00000028948
Vk12598_MM_V_M_MYC.AIDhet_35084_wgs	2	151511016	A	C	Nsfl1c	1	A	C	AAC	ACC	T356P	A1066C	ACC>CCC	Missense	ENSMUSP00000086542
Vk32052_MM_R_F_MYC.mCRBNnull.hCRBN_mc32358_wxs	2	152984209	C	T	Ttll9	1	C	T	ACG	ATG	T113M	C338T	ACG>ATG	Missense	ENSMUSP00000099444
Vk32269_MM_R_F_MYC.mCRBNhet.hCRBN_36110_wgs	2	153957754	A	C	Bpifb4	1	A	C	AAC	ACC	N561T	A1682C	AAC>ACC	Missense	ENSMUSP00000105379
Vk39337_MM_V_F_MYC.mCRBNnull.hCRBN_40022_wgs	2	154628948	C	G	Zfp341	1	C	G	CCA	CGA	P295R	C884G	CCA>CGA	Missense	ENSMUSP00000080596
Vk31159_MM_R_F_MYC_342935_wgs	2	154857432	C	T	Raly	1	C	T	TCT	TTT	S52F	C155T	TCT>TTT	Missense	ENSMUSP00000112090
Vk31159_MM_V_F_MYC_38842_wgs	2	154857432	C	T	Raly	1	C	T	TCT	TTT	S52F	C155T	TCT>TTT	Missense	ENSMUSP00000112090
Vk37296_MM_V_M_MYC.mCRBNnull.hCRBN_40057_wgs	2	154872840	C	G	Eif2s2	-1	G	C	CGA	CCA	R294P	G881C	CGA>CCA	Missense	ENSMUSP00000128257
Vk26784_MM_R_M_MYC_27456_wxs	2	155798099	T	A	Mmp24	1	T	A	ATC	AAC	D116E	T348A	GAT>GAA	Missense	ENSMUSP00000029141
Vk12598_MM_V_M_MYC.AIDhet_35084_wgs	2	156096823	T	C	Rbm12	-1	A	G	TAT	TGT	M510V	A1528G	ATG>GTG	Missense	ENSMUSP00000050461
Vk12598_MM_V_M_MYC.AIDhet_35084_wgs	2	156096823	T	C	RP23-220D12.12	-1	A	G	TAT	TGT	M510V	A1528G	ATG>GTG	Missense	ENSMUSP00000139175
Vk28158_MM_R_M_MYC_29806_wgs	2	157279424	C	T	Mroh8	-1	G	A	GGT	GAT	V18I	G52A	GTC>ATC	Missense	ENSMUSP00000124362
Vk32829_MM_R_F_MYC.MMSET1null_33590_wgs	2	158319720	C	T	Lbp	1	C	T	GCG	GTG	A234V	C701T	GCG>GTG	Missense	ENSMUSP00000016168
Vk39227_MM_V_M_MYC.mCRBNnull.hCRBN_39482_wgs	2	158437152	GTAAGAACTTTGAGCCTTGTTGTTTTGCTATATGGAGGGTAAGTCCTACAGCCTTAACTTTCTCCAACTTATCACGTCTGTGGACACTTACTTGTATTCTTCTGGTAG	-	Ralgapb	1	.	.	.	.	.	NA	.	no-SNV	ENSMUSP00000105111
Vk38290_MM_V_F_MYC.mCRBNnull.hCRBN_39878_wgs	2	160908776	C	T	Emilin3	-1	G	A	CGA	CAA	R351Q	G1052A	CGA>CAA	Missense	ENSMUSP00000059732
Vk39885_MM_V_F_MYC.mCRBNnull.hCRBN_40056_wgs	2	160977484	T	C	Chd6	-1	A	G	AAG	AGG	K1347R	A4040G	AAG>AGG	Missense	ENSMUSP00000042291
Vk37553_MM_R_M_MYC.mCRBNnull.hCRBN_38839_wgs	2	161810593	T	C	Ptprt	-1	A	G	CAC	CGC	T612A	A1834G	ACG>GCG	Missense	ENSMUSP00000105067
Vk37553_MM_V_M_MYC.mCRBNnull.hCRBN_39481_wgs	2	161810593	T	C	Ptprt	-1	A	G	CAC	CGC	T612A	A1834G	ACG>GCG	Missense	ENSMUSP00000105067
Vk32052_MM_R_F_MYC.mCRBNnull.hCRBN_mc32358_wxs	2	163315849	AAGAAG	-	Tox2	1	.	.	.	.	.	832-837-delinframe	.	no-SNV	ENSMUSP00000096710
Vk34286_MM_V_F_MYC.OMO.rtTA_35681_wgs	2	164777493	C	T	Tnnc2	-1	G	A	CGA	CAA	D144N	G430A	GAC>AAC	Missense	ENSMUSP00000099384
Vk25183_MM_O_M_MYC.MIRnull_mc28335_wxs	2	164777801	G	A	Tnnc2	-1	C	T	GCG	GTG	R82C	C244T	CGC>TGC	Missense	ENSMUSP00000099384
Vk31422_MM_R_F_MYC.CRE_mc31734_wxs	2	164824986	C	T	Zswim1	1	C	T	CCG	CTG	R53W	C157T	CGG>TGG	Missense	ENSMUSP00000017908
Vk38975_MM_V_M_MYC_40066_wgs	2	164837256	AGGTATGCGGGGGTATGAGCTCTCCCTTGGGGGAGCTGGTGGGCTAGAGAATTAAAGCCCCTCTCATCCTATGTCCATGCCCTCCCTACCCCCCCCCCC	-	Ctsa	1	.	.	.	.	.	983-984-delfrshift	.	no-SNV	ENSMUSP00000017904
Vk36574_MM_R_M_MYC.mCRBNnull.hCRBN_38943_wgs	2	165055749	G	T	Cd40	1	G	T	TGT	TTT	L14F	G42T	TTG>TTT	Missense	ENSMUSP00000017799
Vk14451_MM_R_M_MYC.EGFP_mc31644_wxs	2	165380413	GGCCGCTCGCCCGTGTGCGTCTTCTGGTGGTGCCTGAGAGCTGACTTCCTGCAGTAGGTCCGCCCACACTCCTCACACTCGTAA	-	Zfp334	-1	.	.	.	.	.	1626-1709-delinframe	.	no-SNV	ENSMUSP00000099373
Vk32366_MM_O_F_MYC.MMSET1het_34522_wgs	2	165445516	G	A	Slc13a3	-1	C	T	TCC	TTC	P173S	C517T	CCC>TCC	Missense	ENSMUSP00000029208
Vk14750_MM_V_M_MYC_33411_wgs	2	166580496	T	C	Prex1	-1	A	G	GAT	GGT	D1193G	A3578G	GAT>GGT	Missense	ENSMUSP00000037180
Vk38150_MM_V_M_MYC.mCRBNnull.hCRBN_39515_wgs	2	166927779	G	A	Cse1l	1	G	A	TGA	TAA	E335K	G1003A	GAG>AAG	Missense	ENSMUSP00000002790
Vk32642_MM_R_M_MYC.mCRBNnull_34117_wgs	2	167207256	G	A	Ptgis	-1	C	T	TCG	TTG	R379*	C1135T	CGA>TGA	Nonsense	ENSMUSP00000085357
Vk35707_MM_V_F_MYC.mCRBNnull.hCRBN_37200_wgs	2	168268817	C	-	Kcng1	-1	.	.	.	.	.	426-426-delfrshift	.	no-SNV	ENSMUSP00000104815
Vk31507_MM_R_M_MYC.mCRBNnull.hCRBN_mc32510_wxs	2	170732135	T	A	Dok5	1	T	A	TTT	TAT	F5I	T13A	TTT>ATT	Missense	ENSMUSP00000029075
Vk22304_MM_O_F_MYC.MIRnull_mc28336_wxs	2	172445341	A	G	Rtfdc1	1	A	G	GAC	GGC	D60G	A179G	GAC>GGC	Missense	ENSMUSP00000029005
Vk26784_MM_R_M_MYC_27456_wxs	2	172985937	T	G	Spo11	1	T	G	CTT	CGT	L182V	T544G	TTG>GTG	Missense	ENSMUSP00000059056
Vk35707_MM_V_F_MYC.mCRBNnull.hCRBN_37200_wgs	2	173022905	C	G	Rbm38	1	C	G	GCT	GGT	S115R	C345G	AGC>AGG	Missense	ENSMUSP00000133816
Vk35707_MM_V_F_MYC.mCRBNnull.hCRBN_37200_wgs	2	173022907	T	A	Rbm38	1	T	A	TTA	TAA	L116*	T347A	TTA>TAA	Nonsense	ENSMUSP00000133816
Vk32269_MM_R_F_MYC.mCRBNhet.hCRBN_36110_wgs	2	174298298	C	-	Gnas	1	.	.	.	.	.	437-437-delfrshift	.	no-SNV	ENSMUSP00000079341
Vk39227_MM_V_M_MYC.mCRBNnull.hCRBN_39482_wgs	2	174345560	CAGGTGCGTGGGGTCTCCCTGACTTGGCTCAACCTGTAGGTCTGCAGCTTGCTCTGGCCCCAGCTCTCACCTGGCCCCTCTCTCCT	-	Gm20721	-1	.	.	.	.	.	323-325-delinframe	.	no-SNV	ENSMUSP00000127452
Vk39227_MM_V_M_MYC.mCRBNnull.hCRBN_39482_wgs	2	174345560	CAGGTGCGTGGGGTCTCCCTGACTTGGCTCAACCTGTAGGTCTGCAGCTTGCTCTGGCCCCAGCTCTCACCTGGCCCCTCTCTCCT	-	Gnas	1	.	.	.	.	.	3054-3056-delinframe	.	no-SNV	ENSMUSP00000079341
Vk37296_MM_V_M_MYC.mCRBNnull.hCRBN_40057_wgs	2	174423449	A	G	Nelfcd	1	A	G	CAG	CGG	Q270R	A809G	CAG>CGG	Missense	ENSMUSP00000016397
Vk32829_MM_R_F_MYC.MMSET1null_33590_wgs	2	174646805	A	C	Zfp831	1	A	C	GAA	GCA	E1091A	A3272C	GAA>GCA	Missense	ENSMUSP00000060255
Vk12653_MM_V_M_MYC.AIDhet_35960_wgs	2	175169951	T	G	Gm14443	-1	A	C	AAG	ACG	K234T	A701C	AAG>ACG	Missense	ENSMUSP00000104682
Vk32829_MM_R_F_MYC.MMSET1null_33590_wgs	2	177314702	A	G	Gm14412	-1	T	C	CTA	CCA	Y467H	T1399C	TAT>CAT	Missense	ENSMUSP00000104587
Vk34286_MM_V_F_MYC.OMO.rtTA_35681_wgs	2	177475924	ACGAACACATACAGGAGAGAAACCCTATGAATGTAAACAATGTGGTAAAGCCTTTGC	-	Gm14420	1	.	.	.	.	.	1290-1346-delinframe	.	no-SNV	ENSMUSP00000104580
Vk32269_MM_R_F_MYC.mCRBNhet.hCRBN_36110_wgs	2	177945577	T	-	Gm14326	-1	.	.	.	.	.	1625-1625-delfrshift	.	no-SNV	ENSMUSP00000104558
Vk37783_MM_V_F_MYC.OMO.rtTA_39274_wgs	2	178067948	TAGGGTTTCTCTCCTGTATGTGTTCGTTTATGGTTTTGGAGGTCATCACTTCTTGCAAAGGCTTTTCCACATTGGTTACATTCA	-	Zfp931	-1	.	.	.	.	.	561-644-delinframe	.	no-SNV	ENSMUSP00000104552
Vk12653_MM_V_M_MYC.AIDhet_35960_wgs	2	180037411	A	C	Psma7	-1	T	G	ATC	AGC	I188S	T563G	ATC>AGC	Missense	ENSMUSP00000029082	.	AC=4;AN=86;AF=0.0465116
Vk21598_MM_O_M_MYC.MDRnull_mc27635_wxs	2	181028248	C	A	Chrna4	-1	G	T	AGG	ATG	G572C	G1714T	GGC>TGC	Missense	ENSMUSP00000104479
Vk39337_MM_V_F_MYC.mCRBNnull.hCRBN_40022_wgs	2	181233991	T	C	Helz2	-1	A	G	TAC	TGC	Y1570C	A4709G	TAC>TGC	Missense	ENSMUSP00000091756
Vk32976_MM_R_F_MYC_34625_wgs	2	181238441	CTGCCGAAGGCGACAGC	-	Helz2	-1	.	.	.	.	.	1465-1481-delfrshift	.	no-SNV	ENSMUSP00000091756
Vk31080_MM_V_F_MYC.CRE_35260_wgs	2	181366087	G	A	Zgpat	1	G	A	AGC	AAC	S139N	G416A	AGC>AAC	Missense	ENSMUSP00000029105
Vk31507_MM_R_M_MYC.mCRBNnull.hCRBN_mc32510_wxs	2	181573362	G	A	Uckl1	-1	C	T	CCG	CTG	R233*	C697T	CGA>TGA	Nonsense	ENSMUSP00000050398
Vk14750_MM_V_M_MYC_33411_wgs	2	181810311	T	A	Myt1	1	T	A	CTT	CAT	F814I	T2440A	TTT>ATT	Missense	ENSMUSP00000079900
Vk37553_MM_R_M_MYC.mCRBNnull.hCRBN_38839_wgs	3	5398669	C	T	Zfhx4	1	C	T	CCC	CTC	P1321S	C3961T	CCA>TCA	Missense	ENSMUSP00000135827
Vk37553_MM_V_M_MYC.mCRBNnull.hCRBN_39481_wgs	3	5398669	C	T	Zfhx4	1	C	T	CCC	CTC	P1321S	C3961T	CCA>TCA	Missense	ENSMUSP00000135827
Vk14750_MM_V_M_MYC_33411_wgs	3	10438172	T	A	Snx16	-1	A	T	TAT	TTT	Y5F	A14T	TAT>TTT	Missense	ENSMUSP00000029047
Vk38525_MM_V_M_MYC_38923_wgs	3	14545648	T	G	Lrrcc1	1	T	G	TTC	TGC	I354M	T1062G	ATT>ATG	Missense	ENSMUSP00000126560
Vk36679_MM_R_M_MYC.mCRBNnull.hCRBN_36984_wgs	3	14550456	-	GCCACACGACGCTTCTCACCACCGGACAGGTGCTCAACCTTGGCGTCCCAGGCTGGCAGGCGCAGCGCATCGGCGGCGACTTCCAGTTGGCGCTCCAGGTTGTGGCCATCGCCCGCTTGCAGGATCGCT	Lrrcc1	1	.	.	.	.	.	1608-1608-insfrshift	.	no-SNV	ENSMUSP00000126560
Vk23117_MM_O_F_MYC.MIRnull_mc28334_wxs	3	20225175	T	-	Cpa3	-1	.	.	.	.	.	599-599-delfrshift	.	no-SNV	ENSMUSP00000001921
Vk31803_MM_R_F_MYC_35001_wgs	3	25434249	G	A	Nlgn1	-1	C	T	TCA	TTA	Q641*	C1921T	CAG>TAG	Nonsense	ENSMUSP00000074565
Vk12598_MM_V_M_MYC.AIDhet_35084_wgs	3	27115518	G	C	Ect2	-1	C	G	GCC	GGC	P760A	C2278G	CCA>GCA	Missense	ENSMUSP00000103935
Vk38975_MM_V_M_MYC_40066_wgs	3	27226126	G	A	Nceh1	1	G	A	CGT	CAT	V141I	G421A	GTC>ATC	Missense	ENSMUSP00000045864
Vk38862_MM_V_F_MYC_39683_wgs	3	27429003	G	T	Fndc3b	-1	C	A	GCC	GAC	S1015R	C3045A	AGC>AGA	Missense	ENSMUSP00000041495
Vk31803_MM_R_F_MYC_35001_wgs	3	28099675	A	C	Pld1	1	A	C	AAG	ACG	S748R	A2242C	AGC>CGC	Missense	ENSMUSP00000113810
Vk39227_MM_V_M_MYC.mCRBNnull.hCRBN_39482_wgs	3	29980193	T	G	Mecom	-1	A	C	AAC	ACC	T445P	A1333C	ACT>CCT	Missense	ENSMUSP00000134626
Vk23117_MM_O_F_MYC.MIRnull_mc28334_wxs	3	33809359	G	T	Ttc14	1	G	T	TGT	TTT	V691F	G2071T	GTC>TTC	Missense	ENSMUSP00000103845
Vk25283_MM_O_M_MYC.MDRhet_mc31256_wxs	3	35782556	C	G	Atp11b	1	C	G	TCA	TGA	F63L	C189G	TTC>TTG	Missense	ENSMUSP00000029257
Vk26784_MM_R_M_MYC_27456_wxs	3	36020064	T	C	Ccdc144b	-1	A	G	AAG	AGG	K312R	A935G	AAG>AGG	Missense	ENSMUSP00000058450
Vk32366_MM_O_F_MYC.MMSET1het_34522_wgs	3	36179957	G	A	Qrfpr	-1	C	T	GCG	GTG	R412*	C1234T	CGA>TGA	Nonsense	ENSMUSP00000088768
Vk32269_MM_R_F_MYC.mCRBNhet.hCRBN_36110_wgs	3	37309379	T	A	Cetn4	-1	A	T	GAG	GTG	E128V	A383T	GAG>GTG	Missense	ENSMUSP00000100020
Vk27181_MM_R_M_MYC_27401_wxs	3	37642946	A	C	Spry1	1	A	C	AAG	ACG	S113R	A337C	AGC>CGC	Missense	ENSMUSP00000103742
Vk31080_MM_V_F_MYC.CRE_35260_wgs	3	38887909	G	A	Fat4	1	G	A	CGA	CAA	R317Q	G950A	CGA>CAA	Missense	ENSMUSP00000061836
Vk32052_MM_R_F_MYC.mCRBNnull.hCRBN_mc32358_wxs	3	39009706	G	A	Fat4	1	G	A	AGA	AAA	E4604K	G13810A	GAG>AAG	Missense	ENSMUSP00000061836
Vk31080_MM_V_F_MYC.CRE_35260_wgs	3	41711083	T	G	Sclt1	-1	A	C	AAG	ACG	K183N	A549C	AAA>AAC	Missense	ENSMUSP00000026866
Vk38525_MM_V_M_MYC_38923_wgs	3	45379433	A	C	Pcdh10	1	A	C	GAC	GCC	T61P	A181C	ACC>CCC	Missense	ENSMUSP00000131073
Vk38150_MM_V_M_MYC.mCRBNnull.hCRBN_39515_wgs	3	45379472	T	G	Pcdh10	1	T	G	GTA	GGA	Y74D	T220G	TAC>GAC	Missense	ENSMUSP00000131073
Vk33369_MM_R_F_MYC.mCRBNnull.hCRBN_37289_wgs	3	45381192	A	G	Pcdh10	1	A	G	AAG	AGG	K647R	A1940G	AAG>AGG	Missense	ENSMUSP00000131073
Vk32269_MM_R_F_MYC.mCRBNhet.hCRBN_36110_wgs	3	46446135	C	G	Pabpc4l	-1	G	C	GGC	GCC	G358A	G1073C	GGC>GCC	Missense	ENSMUSP00000126224
Vk26784_MM_R_M_MYC_27456_wxs	3	50443191	A	G	Slc7a11	-1	T	C	CTG	CCG	L24P	T71C	CTG>CCG	Missense	ENSMUSP00000029297
Vk38862_MM_V_F_MYC_39683_wgs	3	51493426	T	A	Rab33b	1	T	A	GTG	GAG	V107E	T320A	GTG>GAG	Missense	ENSMUSP00000063054
Vk39227_MM_V_M_MYC.mCRBNnull.hCRBN_39482_wgs	3	51560547	T	C	Setd7	-1	A	G	GAC	GGC	D4G	A11G	GAC>GGC	Missense	ENSMUSP00000043492
Vk34286_MM_V_F_MYC.OMO.rtTA_35681_wgs	3	51664574	C	T	Mgst2	1	C	T	ACG	ATG	T41M	C122T	ACG>ATG	Missense	ENSMUSP00000096705
Vk36973_MM_R_F_MYC.mCRBNnull.hCRBN_37409_wgs	3	51855626	G	A	Maml3	-1	C	T	CCG	CTG	P639L	C1916T	CCG>CTG	Missense	ENSMUSP00000112637
Vk35707_MM_V_F_MYC.mCRBNnull.hCRBN_37200_wgs	3	53652253	T	C	Frem2	-1	A	G	GAC	GGC	D1611G	A4832G	GAC>GGC	Missense	ENSMUSP00000088670
Vk38975_MM_V_M_MYC_40066_wgs	3	53654229	T	A	Frem2	-1	A	T	AAG	ATG	E952D	A2856T	GAA>GAT	Missense	ENSMUSP00000088670
Vk32366_MM_O_F_MYC.MMSET1het_34522_wgs	3	53655023	G	C	Frem2	-1	C	G	TCT	TGT	L688V	C2062G	CTC>GTC	Missense	ENSMUSP00000088670
Vk29790_MM_R_F_MYC.mCRBNhet.hCRBN_mc32184_wxs	3	53656226	C	T	Frem2	-1	G	A	GGG	GAG	G287S	G859A	GGC>AGC	Missense	ENSMUSP00000088670
Vk39227_MM_V_M_MYC.mCRBNnull.hCRBN_39482_wgs	3	54266358	A	G	Trpc4	1	A	G	GAC	GGC	D391G	A1172G	GAC>GGC	Missense	ENSMUSP00000029311
Vk14451_MM_R_M_MYC.EGFP_mc31644_wxs	3	54361174	T	C	Postn	1	T	C	CTG	CCG	L11P	T32C	CTG>CCG	Missense	ENSMUSP00000080276
Vk36574_MM_R_M_MYC.mCRBNnull.hCRBN_38943_wgs	3	54389337	A	-	Postn	1	.	.	.	.	.	NA	.	no-SNV	ENSMUSP00000080276
Vk25283_MM_O_M_MYC.MDRhet_mc31256_wxs	3	55256032	T	C	Dclk1	1	T	C	TTT	TCT	F182L	T544C	TTC>CTC	Missense	ENSMUSP00000050034
Vk38290_MM_V_F_MYC.mCRBNnull.hCRBN_39878_wgs	3	55256202	T	A	Dclk1	1	T	A	ATG	AAG	D238E	T714A	GAT>GAA	Missense	ENSMUSP00000050034
Vk39337_MM_V_F_MYC.mCRBNnull.hCRBN_40022_wgs	3	55680978	C	G	Nbea	-1	G	C	GGA	GCA	E2447Q	G7339C	GAG>CAG	Missense	ENSMUSP00000029374
Vk23589_MM_O_F_MYC.MIRnull_mc27636_wxs	3	55681010	A	C	Nbea	-1	T	G	GTC	GGC	V2436G	T7307G	GTC>GGC	Missense	ENSMUSP00000029374
Vk38525_MM_V_M_MYC_38923_wgs	3	57651652	A	C	Commd2	-1	T	G	ATG	AGG	M1R	T2G	ATG>AGG	Missense	ENSMUSP00000124819
Vk25183_MM_O_M_MYC.MIRnull_mc28335_wxs	3	58525462	T	C	Serp1	-1	A	G	AAC	AGC	N11S	A32G	AAC>AGC	Missense	ENSMUSP00000029385
Vk26784_MM_R_M_MYC_27456_wxs	3	59331659	T	G	Igsf10	-1	A	C	AAT	ACT	N367T	A1100C	AAT>ACT	Missense	ENSMUSP00000037246
Vk39337_MM_V_F_MYC.mCRBNnull.hCRBN_40022_wgs	3	59972451	G	T	Gm9696	1	G	T	AGA	ATA	D206Y	G616T	GAT>TAT	Missense	ENSMUSP00000091780
Vk32245_MM_V_F_MYC_mc32579_wxs	3	60877244	G	A	Gm8325	1	G	A	AGC	AAC	S34N	G101A	AGC>AAC	Missense	ENSMUSP00000096685
Vk31507_MM_R_M_MYC.mCRBNnull.hCRBN_mc32510_wxs	3	61004487	A	C	P2ry1	1	A	C	AAT	ACT	N349T	A1046C	AAT>ACT	Missense	ENSMUSP00000029331
Vk31507_MM_R_M_MYC.mCRBNnull.hCRBN_mc32510_wxs	3	63343836	-	CCCTTTATGGTACAACCTCAGAAACAGCAACTTGGAGACGT	Mme	1	.	.	.	.	.	1188-1188-insfrshift	.	no-SNV	ENSMUSP00000029400
Vk22633_MM_O_M_MYC.MDRnull_mc28330_wxs	3	63698545	T	A	Plch1	-1	A	T	CAC	CTC	T1313S	A3937T	ACC>TCC	Missense	ENSMUSP00000081122
Vk26784_MM_R_M_MYC_27456_wxs	3	64104995	A	C	Vmn2r1	1	A	C	AAG	ACG	K759T	A2276C	AAG>ACG	Missense	ENSMUSP00000029406
Vk31080_MM_V_F_MYC.CRE_35260_wgs	3	64134182	T	C	Vmn2r2	-1	A	G	CAA	CGA	N371D	A1111G	AAC>GAC	Missense	ENSMUSP00000135110
Vk31080_MM_V_F_MYC.CRE_35260_wgs	3	64415151	T	G	Vmn2r4	-1	A	C	AAC	ACC	N49T	A146C	AAC>ACC	Missense	ENSMUSP00000135228
Vk32642_MM_R_M_MYC.mCRBNnull_34117_wgs	3	64491027	T	G	Vmn2r5	-1	A	C	AAT	ACT	I844L	A2530C	ATA>CTA	Missense	ENSMUSP00000135592
Vk32269_MM_R_F_MYC.mCRBNhet.hCRBN_36110_wgs	3	67375078	CTCCTCCTCCTCCCCCTCCTCCTCCCCCTCCTCCTCCCCCTCCTCCTCCCCCTCCTCCTCCTCCTCCTCCTC	-	Gm17402	-1	.	.	.	.	.	15-86-delinframe	.	no-SNV	ENSMUSP00000131993
Vk37296_MM_V_M_MYC.mCRBNnull.hCRBN_40057_wgs	3	67375078	CTCCTCCTCCTCCCCCTCCTCCTCCCCCTCCTCCTCCCCCTCCTCCTCCCCCTCCTCCTCCTCCTCCTCCTCCTCCTCCTCCTC	-	Gm17402	-1	.	.	.	.	.	3-86-delinframe	.	no-SNV	ENSMUSP00000131993
Vk39885_MM_V_F_MYC.mCRBNnull.hCRBN_40056_wgs	3	67444820	A	C	Gfm1	1	A	C	GAT	GCT	D349A	A1046C	GAT>GCT	Missense	ENSMUSP00000076503
Vk33369_MM_R_F_MYC.mCRBNnull.hCRBN_37289_wgs	3	72918571	A	C	Sis	-1	T	G	GTT	GGT	V1310G	T3929G	GTT>GGT	Missense	ENSMUSP00000091742
Vk32245_MM_V_F_MYC_mc32579_wxs	3	72949816	A	C	Sis	-1	T	G	CTA	CGA	Y381D	T1141G	TAC>GAC	Missense	ENSMUSP00000091742
Vk39337_MM_V_F_MYC.mCRBNnull.hCRBN_40022_wgs	3	73050142	A	C	Slitrk3	-1	T	G	TTT	TGT	F432L	T1296G	TTT>TTG	Missense	ENSMUSP00000088561
Vk28158_MM_R_M_MYC_29806_wgs	3	73050285	T	C	Slitrk3	-1	A	G	CAA	CGA	N385D	A1153G	AAT>GAT	Missense	ENSMUSP00000088561
Vk22304_MM_O_F_MYC.MIRnull_mc28336_wxs	3	73639962	T	A	Bche	-1	A	T	AAT	ATT	Q589H	A1767T	CAA>CAT	Missense	ENSMUSP00000029367
Vk31803_MM_R_F_MYC_35001_wgs	3	73700776	G	T	Bche	-1	C	A	GCA	GAA	A439E	C1316A	GCA>GAA	Missense	ENSMUSP00000029367
Vk14750_MM_V_M_MYC_33411_wgs	3	78892150	T	-	Gm5277	-1	.	.	.	.	.	302-302-delfrshift	.	no-SNV	ENSMUSP00000131471
Vk14750_MM_V_M_MYC_33411_wgs	3	80707709	A	C	Gria2	-1	T	G	CTT	CGT	L488R	T1463G	CTT>CGT	Missense	ENSMUSP00000103374
Vk39227_MM_V_M_MYC.mCRBNnull.hCRBN_39482_wgs	3	80861784	ACCTGAAGGCAAGAACAGAAAAATTGGAATCATTGAGCGTACATCGCTGAGATCCACTGACTTGAAAAGGAAACTACAAATAAACAAGATCTAAATAGAACAGGGT	-	Glrb	-1	.	.	.	.	.	528-529-delfrshift	.	no-SNV	ENSMUSP00000029654
Vk12653_MM_R_M_MYC.AIDhet_26382_wxs	3	82363422	A	C	Map9	1	A	C	AAA	ACA	N98H	A292C	AAC>CAC	Missense	ENSMUSP00000088535
Vk32245_MM_V_F_MYC_mc32579_wxs	3	83065967	G	A	Plrg1	1	G	A	TGG	TAG	W193*	G578A	TGG>TAG	Nonsense	ENSMUSP00000114968
Vk31803_MM_R_F_MYC_35001_wgs	3	83924174	C	A	D930015E06Rik	-1	G	T	AGG	ATG	.	.	.	Essential_Splice	ENSMUSP00000049808
Vk39885_MM_V_F_MYC.mCRBNnull.hCRBN_40056_wgs	3	87376495	A	C	Fcrl1	1	A	C	CAT	CCT	M1L	A1C	ATG>CTG	Missense	ENSMUSP00000130936
Vk39337_MM_V_F_MYC.mCRBNnull.hCRBN_40022_wgs	3	87993094	T	G	Bcan	-1	A	C	CAG	CCG	S611R	A1831C	AGT>CGT	Missense	ENSMUSP00000088491
Vk37296_MM_V_M_MYC.mCRBNnull.hCRBN_40057_wgs	3	88055227	C	A	Gpatch4	1	C	A	GCC	GAC	A249D	C746A	GCC>GAC	Missense	ENSMUSP00000132699
Vk39227_MM_V_M_MYC.mCRBNnull.hCRBN_39482_wgs	3	88058031	CCTGAAGGCAGAAGTGCAGAGGGCAGTCACCGCTGTGTGCGCCACCGCCGGGGACCTCCCCACCTGCACCTCACTGAGGTTTCTCGCTGTGCCGCTTA	-	Apoa1bp	-1	.	.	.	.	.	274-274-delfrshift	.	no-SNV	ENSMUSP00000029708
Vk35707_MM_V_F_MYC.mCRBNnull.hCRBN_37200_wgs	3	88448073	T	C	Sema4a	-1	A	G	AAA	AGA	K351R	A1052G	AAA>AGA	Missense	ENSMUSP00000128887
Vk39227_MM_V_M_MYC.mCRBNnull.hCRBN_39482_wgs	3	88449853	CTAGGGGAAAGGATGGAGTCAAGGCCTTGTTGCGAGTGAACCCGCCCAACCTACCTCATCCCCATTCCCATTGGCTTCCAAGTGGCCAGCCCTCCTCCGGGGGGGGGGGGGGCAGCTTGGGGGATGAGGGCAGAC	-	Sema4a	-1	.	.	.	.	.	NA	.	no-SNV	ENSMUSP00000128887
Vk36973_MM_R_F_MYC.mCRBNnull.hCRBN_37409_wgs	3	88576619	T	C	Gm10704	-1	A	G	AAC	AGC	T175A	A523G	ACA>GCA	Missense	ENSMUSP00000136672
Vk12598_MM_V_M_MYC.AIDhet_35084_wgs	3	88901609	G	A	Gon4l	1	G	A	CGA	CAA	R1721Q	G5162A	CGA>CAA	Missense	ENSMUSP00000088461
Vk39227_MM_V_M_MYC.mCRBNnull.hCRBN_39482_wgs	3	89052807	A	G	Ash1l	1	A	G	AAC	AGC	N2282S	A6845G	AAC>AGC	Missense	ENSMUSP00000088451
Vk26784_MM_R_M_MYC_27456_wxs	3	89152906	A	C	Hcn3	-1	T	G	CTT	CGT	F144V	T430G	TTC>GTC	Missense	ENSMUSP00000029686
Vk39885_MM_V_F_MYC.mCRBNnull.hCRBN_40056_wgs	3	89168760	G	A	Clk2	1	G	A	CGC	CAC	R79H	G236A	CGC>CAC	Missense	ENSMUSP00000113861
Vk39227_MM_V_M_MYC.mCRBNnull.hCRBN_39482_wgs	3	89213833	G	C	Mtx1	-1	C	G	CCT	CGT	L165V	C493G	CTG>GTG	Missense	ENSMUSP00000073261
Vk39337_MM_V_F_MYC.mCRBNnull.hCRBN_40022_wgs	3	89381025	T	C	Zbtb7b	-1	A	G	TAC	TGC	Y162C	A485G	TAC>TGC	Missense	ENSMUSP00000103056
Vk31422_MM_R_F_MYC.CRE_mc31734_wxs	3	89427351	G	A	Shc1	1	G	A	GGT	GAT	V506M	G1516A	GTG>ATG	Missense	ENSMUSP00000091940
Vk22633_MM_O_M_MYC.MDRnull_mc28330_wxs	3	90058637	C	T	4933434E20Rik	1	C	T	CCG	CTG	R165C	C493T	CGC>TGC	Missense	ENSMUSP00000124554
Vk32052_MM_R_F_MYC.mCRBNnull.hCRBN_mc32358_wxs	3	92457028	T	C	Sprr3	-1	A	G	AAG	AGG	S170G	A508G	AGC>GGC	Missense	ENSMUSP00000056287
Vk12598_MM_R_M_MYC.AIDhet_23916_wxs	3	92572084	G	C	Ivl	-1	C	G	GCC	GGC	P225A	C673G	CCA>GCA	Missense	ENSMUSP00000059780
Vk12598_MM_V_M_MYC.AIDhet_35084_wgs	3	92572084	G	C	Ivl	-1	C	G	GCC	GGC	P225A	C673G	CCA>GCA	Missense	ENSMUSP00000059780
Vk35707_MM_V_F_MYC.mCRBNnull.hCRBN_37200_wgs	3	92572543	T	G	Ivl	-1	A	C	AAA	ACA	K72Q	A214C	AAG>CAG	Missense	ENSMUSP00000059780
Vk27181_MM_R_M_MYC_27401_wxs	3	92707891	A	T	Lce1e	-1	T	A	CTT	CAT	L50M	T148A	TTG>ATG	Missense	ENSMUSP00000088380
Vk26784_MM_R_M_MYC_27456_wxs	3	92750999	T	C	Lce1g	-1	A	G	GAT	GGT	M1V	A1G	ATG>GTG	Missense	ENSMUSP00000029527
Vk31422_MM_R_F_MYC.CRE_mc31734_wxs	3	92850372	A	G	Lce1l	-1	T	C	CTC	CCC	S60P	T178C	TCT>CCT	Missense	ENSMUSP00000057762
Vk31507_MM_R_M_MYC.mCRBNnull.hCRBN_mc32510_wxs	3	92850431	TTGGGAGGGCACTTAGGGGGACATTTTGGGGGGCATTTAGGAGTCTGGCAT	-	Lce1l	-1	.	.	.	.	.	69-119-delinframe	.	no-SNV	ENSMUSP00000057762
Vk34286_MM_V_F_MYC.OMO.rtTA_35681_wgs	3	92993124	A	G	Lce3f	1	A	G	CAG	CGG	Q84R	A251G	CAG>CGG	Missense	ENSMUSP00000088375
Vk37553_MM_V_M_MYC.mCRBNnull.hCRBN_39481_wgs	3	93148701	A	G	Crnn	1	A	G	GAC	GGC	T265A	A793G	ACA>GCA	Missense	ENSMUSP00000102921
Vk33883_MM_R_M_MYC.mCRBNnull.hCRBN_38052_wgs	3	93203918	G	C	Flg2	1	G	C	AGT	ACT	Q1084H	G3252C	CAG>CAC	Missense	ENSMUSP00000096482
Vk14750_MM_V_M_MYC_33411_wgs	3	93220370	C	G	Flg2	1	C	G	ACA	AGA	Y2196*	C6588G	TAC>TAG	Nonsense	ENSMUSP00000096482
Vk38291_MM_V_F_MYC_39684_wgs	3	93220752	T	A	Flg2	1	T	A	ATA	AAA	Y2324N	T6970A	TAT>AAT	Missense	ENSMUSP00000096482
Vk31159_MM_R_F_MYC_342935_wgs	3	93322636	T	G	Hrnr	1	T	G	ATC	AGC	N60K	T180G	AAT>AAG	Missense	ENSMUSP00000091288
Vk31159_MM_V_F_MYC_38842_wgs	3	93322636	T	G	Hrnr	1	T	G	ATC	AGC	N60K	T180G	AAT>AAG	Missense	ENSMUSP00000091288
Vk39227_MM_V_M_MYC.mCRBNnull.hCRBN_39482_wgs	3	93443501	C	T	Tchh	1	C	T	TCA	TTA	Q83*	C247T	CAA>TAA	Nonsense	ENSMUSP00000069525
Vk35707_MM_V_F_MYC.mCRBNnull.hCRBN_37200_wgs	3	93443981	GAGCTAAGGCGCGAGCAGGAGTTGAGGCAGGAACAGAGGCGCGAGCAGGAGCTAAGGCGCGAGCAGGAGCTGAGGCAAGAGCTGAGGCGCGAGCAGGAGCTGAATCGAAGGCAGGAGCTGAGGCGCGAACAAGAGCTAAGGCGCGAGCAGGAGCTGAGGCAGGAGCTGAGGCGCGAGCAG	-	Tchh	1	.	.	.	.	.	727-906-delinframe	.	no-SNV	ENSMUSP00000069525
Vk23117_MM_O_F_MYC.MIRnull_mc28334_wxs	3	93447248	CGCGAGCAAGAGCAGCGGCGCCGCCTGGAGCGTGAGGAAGAGCAGCAGCGTCTCCATGAGCGTGAGGAAGAGCAGCGGCGCCGCCAGGAG	-	Tchh	1	.	.	.	.	.	3994-4083-delinframe	.	no-SNV	ENSMUSP00000069525
Vk31422_MM_R_F_MYC.CRE_mc31734_wxs	3	93447326	CGCCGCCAGGAGCGCGAGCAAGAGCAGCAGCGGTGCCTGGAGCGTGAGGAGGAACAATTTCGCTTTGAGGAGCAGCAGCGC	-	Tchh	1	.	.	.	.	.	4072-4152-delinframe	.	no-SNV	ENSMUSP00000069525
Vk26784_MM_R_M_MYC_27456_wxs	3	93773727	T	A	Gm5773	1	T	A	ATT	AAT	D235E	T705A	GAT>GAA	Missense	ENSMUSP00000088366
Vk31080_MM_V_F_MYC.CRE_35260_wgs	3	94697465	A	G	Selenbp2	1	A	G	GAG	GGG	E112G	A335G	GAG>GGG	Missense	ENSMUSP00000088358
Vk32052_MM_R_F_MYC.mCRBNnull.hCRBN_mc32358_wxs	3	94864592	C	T	Pogz	1	C	T	CCA	CTA	Q332*	C994T	CAG>TAG	Nonsense	ENSMUSP00000102891
Vk39885_MM_V_F_MYC.mCRBNnull.hCRBN_40056_wgs	3	95008848	G	A	Zfp687	-1	C	T	CCC	CTC	P902S	C2704T	CCC>TCC	Missense	ENSMUSP00000019482
Vk12598_MM_V_M_MYC.AIDhet_35084_wgs	3	95474617	G	T	Arnt	1	G	T	TGT	TTT	V189F	G565T	GTC>TTC	Missense	ENSMUSP00000099810
Vk37296_MM_V_M_MYC.mCRBNnull.hCRBN_40057_wgs	3	95585197	C	T	Hormad1	1	C	T	TCG	TTG	R362C	C1084T	CGT>TGT	Missense	ENSMUSP00000029754
Vk39227_MM_V_M_MYC.mCRBNnull.hCRBN_39482_wgs	3	95658875	A	C	Mcl1	1	A	C	AAA	ACA	N7H	A19C	AAC>CAC	Missense	ENSMUSP00000044048
Vk36973_MM_R_F_MYC.mCRBNnull.hCRBN_37409_wgs	3	95658891	T	C	Mcl1	1	T	C	TTG	TCG	L12S	T35C	TTG>TCG	Missense	ENSMUSP00000044048
Vk32908_MM_R_M_MYC.mCRBNnull.hCRBN_34444_wgs	3	95658897	T	A	Mcl1	1	T	A	CTG	CAG	L14Q	T41A	CTG>CAG	Missense	ENSMUSP00000044048
Vk32908_MM_R_M_MYC.mCRBNnull.hCRBN_34444_wgs	3	95659155	T	G	Mcl1	1	T	G	ATC	AGC	I100S	T299G	ATC>AGC	Missense	ENSMUSP00000044048
Vk33369_MM_R_F_MYC.mCRBNnull.hCRBN_37289_wgs	3	95659280	C	T	Mcl1	1	C	T	GCC	GTC	P142S	C424T	CCC>TCC	Missense	ENSMUSP00000044048
Vk34635_MM_R_M_MYC.mCRBNnull.hCRBN_36608_wgs	3	95659766	C	T	Mcl1	1	C	T	GCT	GTT	L213F	C637T	CTC>TTC	Missense	ENSMUSP00000044048
Vk12653_MM_V_M_MYC.AIDhet_35960_wgs	3	95734876	T	C	Ecm1	-1	A	G	CAT	CGT	I466V	A1396G	ATC>GTC	Missense	ENSMUSP00000112665	rs13474735	AC=85;AN=86;AF=0.988372
Vk14750_MM_V_M_MYC_33411_wgs	3	95937993	G	A	Anp32e	1	G	A	GGA	GAA	G204E	G611A	GGA>GAA	Missense	ENSMUSP00000128483
Vk23631_MM_R_M_MYC_mc31901_wxs	3	96032797	C	G	Vps45	-1	G	C	AGT	ACT	Q451H	G1353C	CAG>CAC	Missense	ENSMUSP00000015891
Vk31080_MM_V_F_MYC.CRE_35260_wgs	3	96172576	G	C	Sf3b4	1	G	C	TGG	TCG	M1I	G3C	ATG>ATC	Missense	ENSMUSP00000075709
Vk39885_MM_V_F_MYC.mCRBNnull.hCRBN_40056_wgs	3	96221184	T	C	Hist2h2be	1	T	C	ATC	ACC	S7P	T19C	TCT>CCT	Missense	ENSMUSP00000088287
Vk39227_MM_V_M_MYC.mCRBNnull.hCRBN_39482_wgs	3	96238682	C	G	Hist2h3c2	-1	G	C	AGC	ACC	S87T	G260C	AGC>ACC	Missense	ENSMUSP00000135215
Vk36040_MM_O_F_MYC.mCRBNnull.hCRBN_36064_wgs	3	96239880	T	A	Hist2h2aa2	-1	A	T	CAC	CTC	H124L	A371T	CAC>CTC	Missense	ENSMUSP00000077814
Vk39227_MM_V_M_MYC.mCRBNnull.hCRBN_39482_wgs	3	96239925	AGGACGCCGCCCTGCGCGATCGTCACTTTGCCCAG	-	Hist2h2aa2	-1	.	.	.	.	.	292-326-delfrshift	.	no-SNV	ENSMUSP00000077814
Vk39227_MM_V_M_MYC.mCRBNnull.hCRBN_39482_wgs	3	96287088	T	C	Fcgr1	-1	A	G	GAG	GGG	E161G	A482G	GAG>GGG	Missense	ENSMUSP00000029748
Vk31080_MM_V_F_MYC.CRE_35260_wgs	3	96727869	T	C	Rnf115	1	T	C	CTT	CCT	F21L	T61C	TTC>CTC	Missense	ENSMUSP00000029740
Vk12653_MM_V_M_MYC.AIDhet_35960_wgs	3	96854557	A	G	Pdzk1	1	A	G	TAA	TGA	N162D	A484G	AAT>GAT	Missense	ENSMUSP00000058936	rs13470433	AC=86;AN=86;AF=1
Vk33883_MM_R_M_MYC.mCRBNnull.hCRBN_38052_wgs	3	98146075	C	T	Notch2	1	C	T	GCT	GTT	A2018V	C6053T	GCT>GTT	Missense	ENSMUSP00000078741
Vk31080_MM_V_F_MYC.CRE_35260_wgs	3	98428301	T	C	Zfp697	1	T	C	CTA	CCA	Y461H	T1381C	TAC>CAC	Missense	ENSMUSP00000136417
Vk38525_MM_V_M_MYC_38923_wgs	3	98428326	G	A	Zfp697	1	G	A	GGC	GAC	G469D	G1406A	GGC>GAC	Missense	ENSMUSP00000136417
Vk31080_MM_V_F_MYC.CRE_35260_wgs	3	100071998	C	T	Spag17	1	C	T	CCA	CTA	H1392Y	C4174T	CAT>TAT	Missense	ENSMUSP00000134066
Vk31159_MM_R_F_MYC_342935_wgs	3	100472487	-	GC	Fam46c	-1	.	.	.	.	.	952-953-insfrshift	.	no-SNV	ENSMUSP00000056872
Vk31159_MM_V_F_MYC_38842_wgs	3	100472487	-	GC	Fam46c	-1	.	.	.	.	.	952-953-insfrshift	.	no-SNV	ENSMUSP00000056872
Vk38150_MM_V_M_MYC.mCRBNnull.hCRBN_39515_wgs	3	100472615	A	-	Fam46c	-1	.	.	.	.	.	824-824-delfrshift	.	no-SNV	ENSMUSP00000056872
Vk29087_MM_R_M_MYC.CRE_29847b_wxs	3	100472661	G	T	Fam46c	-1	C	A	CCA	CAA	Q260K	C778A	CAG>AAG	Missense	ENSMUSP00000056872
Vk29087_MM_R_M_MYC.CRE_29847b_wxs	3	100472667	CAGGCCTGAAGT	-	Fam46c	-1	.	.	.	.	.	761-772-delinframe	.	no-SNV	ENSMUSP00000056872
Vk32976_MM_R_F_MYC_34625_wgs	3	100473032	-	C	Fam46c	-1	.	.	.	.	.	407-408-insfrshift	.	no-SNV	ENSMUSP00000056872
Vk32366_MM_O_F_MYC.MMSET1het_34522_wgs	3	100473262	CAGCCGGCCTCGGA	-	Fam46c	-1	.	.	.	.	.	164-177-delfrshift	.	no-SNV	ENSMUSP00000056872
Vk14750_MM_V_M_MYC_33411_wgs	3	100616975	G	A	Man1a2	-1	C	T	GCG	GTG	R386C	C1156T	CGC>TGC	Missense	ENSMUSP00000008907
Vk22284_MM_R_M_MYC.CRE_23185b_wxs	3	101579652	CTGAAAGGGGAAGCGGGCACCTCAGTCCTGGCTCTTCCCCAGCTCACAGCTAGTGGCATTGCTGCTGGTTCTCAGGGTCGGAGGAGCACTGGCTTCCATCCCCCAGTAAACCGGTTACTTAC	-	Atp1a1	-1	.	.	.	.	.	NA	.	no-SNV	ENSMUSP00000039657
Vk38150_MM_V_M_MYC.mCRBNnull.hCRBN_39515_wgs	3	101581878	ACCTGGAAAAGCAAGATTGTTTTTATTATAAGGCTTGAAGAGACTGGCGGACGAGGACCTGAAGACAAGCTCACTAACTGCCCACTGGGATGAGCTGTCGGTGGCCTCTTAAAGGTGCTCTC	-	Atp1a1	-1	.	.	.	.	.	2294-2295-delfrshift	.	no-SNV	ENSMUSP00000039657
Vk36973_MM_R_F_MYC.mCRBNnull.hCRBN_37409_wgs	3	101584772	C	T	Atp1a1	-1	G	A	CGA	CAA	R596Q	G1787A	CGA>CAA	Missense	ENSMUSP00000039657
Vk39227_MM_V_M_MYC.mCRBNnull.hCRBN_39482_wgs	3	101589005	-	TGCCCG	Atp1a1	-1	.	.	.	.	.	NA	.	no-SNV	ENSMUSP00000039657
Vk38290_MM_V_F_MYC.mCRBNnull.hCRBN_39878_wgs	3	101591237	ACCTGTATGTGAGGGAAAATAGCATCAGGTGATTCCCCAGTCTCACCACGGACCCAGGTCTGCCGAGCCGAGCTAGCCAAGAGAGGTCTCCTGGTTCAGCT	-	Atp1a1	-1	.	.	.	.	.	637-638-delfrshift	.	no-SNV	ENSMUSP00000039657
Vk29790_MM_R_F_MYC.mCRBNhet.hCRBN_mc32184_wxs	3	103060270	C	A	Nras	1	C	A	ACA	AAA	Q61K	C181A	CAA>AAA	Missense	ENSMUSP00000029445
Vk37553_MM_R_M_MYC.mCRBNnull.hCRBN_38839_wgs	3	103585555	-	CTTTCGGACAACTGAAGCGGAACTTCCACTGGTTGCCGCTCTTGTCGGTGA	Syt6	1	.	.	.	.	.	376-377-insfrshift	.	no-SNV	ENSMUSP00000112997
Vk37553_MM_R_M_MYC.mCRBNnull.hCRBN_38839_wgs	3	103585561	-	GTTTGCAGCCCGATTGGGGGTCGGTCAGCGGGATCGAATC	Syt6	1	.	.	.	.	.	382-383-insfrshift	.	no-SNV	ENSMUSP00000112997
Vk31159_MM_R_F_MYC_342935_wgs	3	103587754	G	A	Syt6	1	G	A	CGG	CAG	R345Q	G1034A	CGG>CAG	Missense	ENSMUSP00000112997
Vk12598_MM_R_M_MYC.AIDhet_23916_wxs	3	103928872	T	C	Rsbn1	1	T	C	GTA	GCA	Y409H	T1225C	TAC>CAC	Missense	ENSMUSP00000069246
Vk12598_MM_V_M_MYC.AIDhet_35084_wgs	3	103928872	T	C	Rsbn1	1	T	C	GTA	GCA	Y409H	T1225C	TAC>CAC	Missense	ENSMUSP00000069246
Vk31422_MM_R_F_MYC.CRE_mc31734_wxs	3	106018016	T	G	Chi3l7	-1	A	C	AAT	ACT	Q185H	A555C	CAA>CAC	Missense	ENSMUSP00000065043
Vk14750_MM_V_M_MYC_33411_wgs	3	107195211	T	G	Kcna10	1	T	G	GTC	GGC	V386G	T1157G	GTC>GGC	Missense	ENSMUSP00000088118
Vk29790_MM_R_F_MYC.mCRBNhet.hCRBN_mc32184_wxs	3	107332052	G	T	Rbm15	-1	C	A	GCC	GAC	S343R	C1029A	AGC>AGA	Missense	ENSMUSP00000054424
Vk29790_MM_R_F_MYC.mCRBNhet.hCRBN_mc32184_wxs	3	107332165	A	C	Rbm15	-1	T	G	GTT	GGT	L306V	T916G	TTG>GTG	Missense	ENSMUSP00000054424
Vk29790_MM_R_F_MYC.mCRBNhet.hCRBN_mc32184_wxs	3	107332171	A	G	Rbm15	-1	T	C	CTA	CCA	Y304H	T910C	TAC>CAC	Missense	ENSMUSP00000054424
Vk32269_MM_R_F_MYC.mCRBNhet.hCRBN_36110_wgs	3	107748342	T	G	Csf1	-1	A	C	AAG	ACG	S458R	A1372C	AGT>CGT	Missense	ENSMUSP00000014743
Vk31159_MM_V_F_MYC_38842_wgs	3	107968194	T	G	Gstm3	-1	A	C	AAC	ACC	N40T	A119C	AAC>ACC	Missense	ENSMUSP00000102289
Vk12598_MM_V_M_MYC.AIDhet_35084_wgs	3	108086691	G	C	Gm12500	1	G	C	GGC	GCC	A156P	G466C	GCC>CCC	Missense	ENSMUSP00000063733
Vk38290_MM_V_F_MYC.mCRBNnull.hCRBN_39878_wgs	3	108395007	CCTGGCAGGCAGAGACAGCCACGGTTGGCACACTCGGCACCCCACCCCCCAGGCGTGCTCGCATCTACTCAGCAGGGGTGGGGGTGGGGATGGGGCCAGGGCCAGGTA	-	Celsr2	-1	.	.	.	.	.	7804-7804-delfrshift	.	no-SNV	ENSMUSP00000088046
Vk36574_MM_R_M_MYC.mCRBNnull.hCRBN_38943_wgs	3	109149546	A	T	Slc25a24	1	A	T	AAG	ATG	K125M	A374T	AAG>ATG	Missense	ENSMUSP00000029477
Vk38525_MM_V_M_MYC_38923_wgs	3	109527479	A	G	Vav3	1	A	G	AAG	AGG	K442R	A1325G	AAG>AGG	Missense	ENSMUSP00000036270
Vk39337_MM_V_F_MYC.mCRBNnull.hCRBN_40022_wgs	3	114066537	T	C	Col11a1	1	T	C	GTA	GCA	V204A	T611C	GTA>GCA	Missense	ENSMUSP00000089793
Vk22284_MM_R_M_MYC.CRE_23185b_wxs	3	114153099	G	T	Col11a1	1	G	T	GGG	GTG	G1007C	G3019T	GGT>TGT	Missense	ENSMUSP00000089793
Vk39337_MM_V_F_MYC.mCRBNnull.hCRBN_40022_wgs	3	115888102	T	C	A930005H10Rik	-1	A	G	GAT	GGT	D10G	A29G	GAT>GGT	Missense	ENSMUSP00000069189
Vk12598_MM_V_M_MYC.AIDhet_35084_wgs	3	115984923	C	G	Slc30a7	-1	G	C	GGC	GCC	G188A	G563C	GGC>GCC	Missense	ENSMUSP00000065254
Vk12653_MM_R_M_MYC.AIDhet_26382_wxs	3	117322568	T	A	D3Bwg0562e	-1	A	T	AAG	ATG	S547C	A1639T	AGC>TGC	Missense	ENSMUSP00000052306
Vk12653_MM_V_M_MYC.AIDhet_35960_wgs	3	117322568	T	A	D3Bwg0562e	-1	A	T	AAG	ATG	S547C	A1639T	AGC>TGC	Missense	ENSMUSP00000052306
Vk22428_MM_O_F_MYC.MIRhet_mc31258_wxs	3	117325839	A	G	D3Bwg0562e	-1	T	C	GTC	GCC	V307A	T920C	GTC>GCC	Missense	ENSMUSP00000052306
Vk39337_MM_V_F_MYC.mCRBNnull.hCRBN_40022_wgs	3	117800971	A	G	Snx7	-1	T	C	CTT	CCT	L377P	T1130C	CTT>CCT	Missense	ENSMUSP00000029639
Vk32366_MM_O_F_MYC.MMSET1het_34522_wgs	3	119427217	G	T	Dpyd	1	G	T	GGC	GTC	A946S	G2836T	GCC>TCC	Missense	ENSMUSP00000039429
Vk33369_MM_R_F_MYC.mCRBNnull.hCRBN_37289_wgs	3	121991095	T	C	Arhgap29	1	T	C	GTC	GCC	S224P	T670C	TCG>CCG	Missense	ENSMUSP00000044624
Vk32269_MM_R_F_MYC.mCRBNhet.hCRBN_36110_wgs	3	122014302	A	G	Arhgap29	1	A	G	GAG	GGG	E1043G	A3128G	GAG>GGG	Missense	ENSMUSP00000044624
Vk12598_MM_V_M_MYC.AIDhet_35084_wgs	3	123447232	C	T	Prss12	1	C	T	TCG	TTG	S25L	C74T	TCG>TTG	Missense	ENSMUSP00000029603
Vk38150_MM_V_M_MYC.mCRBNnull.hCRBN_39515_wgs	3	124579934	A	T	1700003H04Rik	-1	T	A	CTT	CAT	L4H	T11A	CTT>CAT	Missense	ENSMUSP00000035388
Vk14451_MM_R_M_MYC.EGFP_mc31644_wxs	3	125438508	A	T	Ndst4	1	A	T	AAG	ATG	K242M	A725T	AAG>ATG	Missense	ENSMUSP00000133341
Vk14451_MM_R_M_MYC.EGFP_mc31644_wxs	3	125714620	T	C	Ndst4	1	T	C	CTA	CCA	L786P	T2357C	CTA>CCA	Missense	ENSMUSP00000133341
Vk38525_MM_V_M_MYC_38923_wgs	3	126439227	A	G	Arsj	1	A	G	CAA	CGA	N541D	A1621G	AAC>GAC	Missense	ENSMUSP00000091511
Vk39227_MM_V_M_MYC.mCRBNnull.hCRBN_39482_wgs	3	126959089	-	GTAGGCCTACTCGAATGCGC	Ank2	-1	.	.	.	.	.	NA	.	no-SNV	ENSMUSP00000138545
Vk32245_MM_V_F_MYC_mc32579_wxs	3	126959700	C	T	Ank2	-1	G	A	CGT	CAT	V1149I	G3445A	GTC>ATC	Missense	ENSMUSP00000138545
Vk34286_MM_V_F_MYC.OMO.rtTA_35681_wgs	3	127680420	G	A	Alpk1	-1	C	T	CCG	CTG	R645C	C1933T	CGT>TGT	Missense	ENSMUSP00000029662
Vk25214_MM_O_F_MYC.MIRnull_mc31255_wxs	3	128040036	A	C	Gm10650	1	A	C	GAT	GCT	D55A	A164C	GAT>GCT	Missense	ENSMUSP00000096225
Vk31080_MM_V_F_MYC.CRE_35260_wgs	3	130631340	T	-	Etnppl	1	.	.	.	.	.	1094-1094-delfrshift	.	no-SNV	ENSMUSP00000072121
Vk33883_MM_R_M_MYC.mCRBNnull.hCRBN_38052_wgs	3	133176422	A	G	Arhgef38	-1	T	C	GTC	GCC	S153P	T457C	TCC>CCC	Missense	ENSMUSP00000114238
Vk38290_MM_V_F_MYC.mCRBNnull.hCRBN_39878_wgs	3	135439794	A	T	Ube2d3	1	A	T	AAT	ATT	N7I	A20T	AAT>ATT	Missense	ENSMUSP00000101898
Vk33883_MM_R_M_MYC.mCRBNnull.hCRBN_38052_wgs	3	136888026	-	ACCGCATGTACAGGAAAAGCCAAACAACAGGCTTCCCGTCTCTAATTACAATCTTCTC	Ppp3ca	1	.	.	.	.	.	NA	.	no-SNV	ENSMUSP00000053101
Vk12598_MM_V_M_MYC.AIDhet_35084_wgs	3	138107300	G	C	Mttp	-1	C	G	ACC	AGC	T538S	C1613G	ACC>AGC	Missense	ENSMUSP00000096179
Vk23631_MM_R_M_MYC_mc31901_wxs	3	138148514	-	A	Trmt10a	1	.	.	.	.	.	351-351-insfrshift	.	no-SNV	ENSMUSP00000042082
Vk28158_MM_R_M_MYC_29806_wgs	3	138156891	T	A	Trmt10a	1	T	A	GTC	GAC	V314D	T941A	GTC>GAC	Missense	ENSMUSP00000042082	rs13464792	AC=82;AN=86;AF=0.953488
Vk39227_MM_V_M_MYC.mCRBNnull.hCRBN_39482_wgs	3	141757765	T	G	Unc5c	1	T	G	CTT	CGT	F216V	T646G	TTT>GTT	Missense	ENSMUSP00000074758
Vk32052_MM_R_F_MYC.mCRBNnull.hCRBN_mc32358_wxs	3	142794387	C	T	Pkn2	-1	G	A	GGT	GAT	.	.	.	Essential_Splice	ENSMUSP00000039566
Vk32269_MM_R_F_MYC.mCRBNhet.hCRBN_36110_wgs	3	144921922	T	G	AI747448	-1	A	C	AAG	ACG	K429N	A1287C	AAA>AAC	Missense	ENSMUSP00000096149
Vk33982_MM_R_F_MYC.mCRBNnull.hCRBN_37049_wgs	3	145507668	G	C	Col24a1	1	G	C	AGG	ACG	G1343R	G4027C	GGG>CGG	Missense	ENSMUSP00000029848
Vk37553_MM_R_M_MYC.mCRBNnull.hCRBN_38839_wgs	3	145578301	-	ACCTGACGCGTAGCTGCGCCCTGTTGAGTGACGCTTTTGAAATCGAAGGTGCGCGTTTCAAGCGCCGGTTGTGCATCCTGGCGTTGAGCCAGGCCGAGGGTCGCACCGCCCATGGTCCAGCTTTGT	Znhit6	1	.	.	.	.	.	744-745-insfrshift	.	no-SNV	ENSMUSP00000096136
Vk39227_MM_V_M_MYC.mCRBNnull.hCRBN_39482_wgs	3	146002047	A	C	Syde2	1	A	C	TAG	TCG	L847F	A2541C	TTA>TTC	Missense	ENSMUSP00000041897
Vk37783_MM_V_F_MYC.OMO.rtTA_39274_wgs	3	146137340	G	A	Mcoln3	1	G	A	GGT	GAT	G393D	G1178A	GGT>GAT	Missense	ENSMUSP00000038801
Vk31080_MM_V_F_MYC.CRE_35260_wgs	3	146586895	T	G	Dnase2b	-1	A	C	AAA	ACA	E174D	A522C	GAA>GAC	Missense	ENSMUSP00000029836
Vk31507_MM_R_M_MYC.mCRBNnull.hCRBN_mc32510_wxs	3	146968085	A	G	Ttll7	1	A	G	AAG	AGG	K825R	A2474G	AAG>AGG	Missense	ENSMUSP00000129369
Vk36387_MM_R_F_MYC.mCRBNnull.hCRBN_39020_wgs	3	151835571	C	T	Ptgfr	-1	G	A	CGC	CAC	R100H	G299A	CGC>CAC	Missense	ENSMUSP00000029670
Vk39227_MM_V_M_MYC.mCRBNnull.hCRBN_39482_wgs	3	153509463	A	G	St6galnac3	-1	T	C	CTG	CCG	L18P	T53C	CTG>CCG	Missense	ENSMUSP00000068598
Vk39885_MM_V_F_MYC.mCRBNnull.hCRBN_40056_wgs	3	153844510	T	A	Asb17	1	T	A	CTT	CAT	L60M	T178A	TTG>ATG	Missense	ENSMUSP00000041293
Vk14451_MM_R_M_MYC.EGFP_mc31644_wxs	3	154324573	T	C	Lhx8	-1	A	G	TAA	TGA	K141E	A421G	AAA>GAA	Missense	ENSMUSP00000136047
Vk23631_MM_R_M_MYC_mc31901_wxs	3	154827626	T	C	Tnni3k	-1	A	G	CAG	CGG	S735G	A2203G	AGC>GGC	Missense	ENSMUSP00000070561
Vk35707_MM_V_F_MYC.mCRBNnull.hCRBN_37200_wgs	3	154938760	T	C	Tnni3k	-1	A	G	GAC	GGC	D587G	A1760G	GAC>GGC	Missense	ENSMUSP00000070561
Vk35707_MM_V_F_MYC.mCRBNnull.hCRBN_37200_wgs	3	155087925	A	G	Fpgt	-1	T	C	TTG	TCG	L155S	T464C	TTG>TCG	Missense	ENSMUSP00000068939
Vk39337_MM_V_F_MYC.mCRBNnull.hCRBN_40022_wgs	3	155193712	T	C	Lrriq3	1	T	C	TTT	TCT	F616S	T1847C	TTT>TCT	Missense	ENSMUSP00000029833
Vk29087_MM_R_M_MYC.CRE_29847b_wxs	3	156859633	A	C	Negr1	1	A	C	CAC	CCC	T119P	A355C	ACA>CCA	Missense	ENSMUSP00000073664
Vk28158_MM_R_M_MYC_29806_wgs	3	158198132	G	A	Lrrc7	-1	C	T	CCC	CTC	P297L	C890T	CCC>CTC	Missense	ENSMUSP00000101659
Vk24094_MM_O_M_MYC.MDRhet_mc28331_wxs	4	3745521	A	T	Lyn	1	A	T	CAG	CTG	.	.	.	Essential_Splice	ENSMUSP00000038838
Vk12598_MM_R_M_MYC.AIDhet_23916_wxs	4	6398427	ACCTGCAAGAGCATGATCAGGAGACAGTCTGTCATAAAAAGTATGTGACCCTGGCCAAGTGTGACCAAACGATCACAAATATATTGTAAATGTTATCATCACCACTTGGCAACTGT	-	Nsmaf	-1	.	.	.	.	.	2559-2560-delfrshift	.	no-SNV	ENSMUSP00000029910
Vk12598_MM_V_M_MYC.AIDhet_35084_wgs	4	6398427	ACCTGCAAGAGCATGATCAGGAGACAGTCTGTCATAAAAAGTATGTGACCCTGGCCAAGTGTGACCAAACGATCACAAATATATTGTAAATGTTATCATCACCACTTGGCAACTGT	-	Nsmaf	-1	.	.	.	.	.	2559-2560-delfrshift	.	no-SNV	ENSMUSP00000029910
Vk12598_MM_V_M_MYC.AIDhet_35084_wgs	4	6398959	-	GCTGACATCATGTTCAAGCTCAGCCAGTAAGTCAAACTGGTGTCTTTTTGTTCCTGGCATTTCTGCAGGAA	Nsmaf	-1	.	.	.	.	.	2305-2306-insfrshift	.	no-SNV	ENSMUSP00000029910
Vk12598_MM_R_M_MYC.AIDhet_23916_wxs	4	11192909	CAGGTGATTTAAGGAAAAAGAGGGAGAAAGGGAAAAATATTCCTTGCTGAAACCTTAGTTTACATGTTCTTTTCTATTCTT	-	Ccne2	1	.	.	.	.	.	109-111-delinframe	.	no-SNV	ENSMUSP00000103960
Vk12598_MM_V_M_MYC.AIDhet_35084_wgs	4	11202347	-	AAT	Ccne2	1	.	.	.	.	.	1100-1101-insfrshift	.	no-SNV	ENSMUSP00000103960
Vk12598_MM_V_M_MYC.AIDhet_35084_wgs	4	11202348	-	AAGTAAACTATGTGAACATCTACAGAAAAGGAGGGCAGCTGTCACCAGTGTGTAATGGAGGCAT	Ccne2	1	.	.	.	.	.	1101-1101-insfrshift	.	no-SNV	ENSMUSP00000103960
Vk31080_MM_V_F_MYC.CRE_35260_wgs	4	14516182	A	G	Slc26a7	-1	T	C	CTC	CCC	L549P	T1646C	CTC>CCC	Missense	ENSMUSP00000041789
Vk39337_MM_V_F_MYC.mCRBNnull.hCRBN_40022_wgs	4	18054526	A	G	Mmp16	1	A	G	GAT	GGT	D344G	A1031G	GAT>GGT	Missense	ENSMUSP00000029881
Vk26784_MM_R_M_MYC_27456_wxs	4	25254909	C	T	Ufl1	-1	G	A	GGT	GAT	V516I	G1546A	GTA>ATA	Missense	ENSMUSP00000100059
Vk32908_MM_R_M_MYC.mCRBNnull.hCRBN_34444_wgs	4	32644914	T	G	Casp8ap2	1	T	G	CTC	CGC	L1329R	T3986G	CTC>CGC	Missense	ENSMUSP00000029950
Vk12598_MM_R_M_MYC.AIDhet_23916_wxs	4	32716334	C	T	Mdn1	1	C	T	TCT	TTT	S2132F	C6395T	TCT>TTT	Missense	ENSMUSP00000071569
Vk12598_MM_V_M_MYC.AIDhet_35084_wgs	4	32716334	C	T	Mdn1	1	C	T	TCT	TTT	S2132F	C6395T	TCT>TTT	Missense	ENSMUSP00000071569
Vk38525_MM_V_M_MYC_38923_wgs	4	32729995	G	A	Mdn1	1	G	A	TGT	TAT	C2779Y	G8336A	TGT>TAT	Missense	ENSMUSP00000071569
Vk39227_MM_V_M_MYC.mCRBNnull.hCRBN_39482_wgs	4	33085618	T	C	Gabrr2	1	T	C	ATC	ACC	I346T	T1037C	ATC>ACC	Missense	ENSMUSP00000024035
Vk38525_MM_V_M_MYC_38923_wgs	4	33161755	G	A	Gabrr1	1	G	A	CGT	CAT	V360M	G1078A	GTG>ATG	Missense	ENSMUSP00000029947
Vk35707_MM_V_F_MYC.mCRBNnull.hCRBN_37200_wgs	4	33499076	T	C	Rngtt	1	T	C	GTG	GCG	.	.	.	Essential_Splice	ENSMUSP00000103788
Vk32245_MM_V_F_MYC_mc32579_wxs	4	34810645	T	C	Zfp292	-1	A	G	TAA	TGA	N805D	A2413G	AAT>GAT	Missense	ENSMUSP00000037233
Vk12653_MM_R_M_MYC.AIDhet_26382_wxs	4	35152557	T	C	Ifnk	1	T	C	CTG	CCG	C162R	T484C	TGT>CGT	Missense	ENSMUSP00000054273
Vk12653_MM_V_M_MYC.AIDhet_35960_wgs	4	35152557	T	C	Ifnk	1	T	C	CTG	CCG	C162R	T484C	TGT>CGT	Missense	ENSMUSP00000054273
Vk23631_MM_R_M_MYC_mc31901_wxs	4	42973175	G	A	1700022I11Rik	1	G	A	AGA	AAA	R836K	G2507A	AGA>AAA	Missense	ENSMUSP00000030163
Vk35707_MM_V_F_MYC.mCRBNnull.hCRBN_37200_wgs	4	43415995	A	C	Rusc2	1	A	C	AAG	ACG	S434R	A1300C	AGT>CGT	Missense	ENSMUSP00000038379
Vk14750_MM_V_M_MYC_33411_wgs	4	43536633	C	G	Tln1	-1	G	C	GGC	GCC	G1924A	G5771C	GGC>GCC	Missense	ENSMUSP00000030187
Vk39885_MM_V_F_MYC.mCRBNnull.hCRBN_40056_wgs	4	43578172	A	T	Gba2	-1	T	A	CTG	CAG	L59Q	T176A	CTG>CAG	Missense	ENSMUSP00000030189
Vk24095_MM_O_M_MYC.MDRhet_mc28332_wxs	4	45990105	C	G	Tdrd7	1	C	G	GCA	GGA	S168R	C504G	AGC>AGG	Missense	ENSMUSP00000103406
Vk36973_MM_R_F_MYC.mCRBNnull.hCRBN_37409_wgs	4	46463813	C	T	Anp32b	1	C	T	GCT	GTT	L71F	C211T	CTC>TTC	Missense	ENSMUSP00000099990
Vk32269_MM_R_F_MYC.mCRBNhet.hCRBN_36110_wgs	4	47312178	T	A	Col15a1	1	T	A	TTT	TAT	F1331Y	T3992A	TTT>TAT	Missense	ENSMUSP00000099981
Vk31080_MM_V_F_MYC.CRE_35260_wgs	4	48279388	A	C	Erp44	-1	T	G	CTC	CGC	L18R	T53G	CTC>CGC	Missense	ENSMUSP00000030028
Vk38525_MM_V_M_MYC_38923_wgs	4	48452061	T	A	Tex10	-1	A	T	TAG	TTG	.	.	.	Essential_Splice	ENSMUSP00000030030
Vk31507_MM_R_M_MYC.mCRBNnull.hCRBN_mc32510_wxs	4	48672245	GAGAGAGGCTGAGGCAGTCGGGAGAGAGGCTGAGGCAGTCAG	-	Murc	1	.	.	.	.	.	689-730-delinframe	.	no-SNV	ENSMUSP00000030033
Vk33369_MM_R_F_MYC.mCRBNnull.hCRBN_37289_wgs	4	49381852	A	T	Acnat2	-1	T	A	CTT	CAT	L180H	T539A	CTT>CAT	Missense	ENSMUSP00000080256
Vk31080_MM_V_F_MYC.CRE_35260_wgs	4	55009282	A	C	Zfp462	1	A	C	CAG	CCG	Q416P	A1247C	CAG>CCG	Missense	ENSMUSP00000095677
Vk26784_MM_R_M_MYC_27456_wxs	4	55009860	A	G	Zfp462	1	A	G	AAG	AGG	R609G	A1825G	AGA>GGA	Missense	ENSMUSP00000095677
Vk12598_MM_R_M_MYC.AIDhet_23916_wxs	4	55011093	G	A	Zfp462	1	G	A	CGT	CAT	V1020I	G3058A	GTT>ATT	Missense	ENSMUSP00000095677
Vk34635_MM_R_M_MYC.mCRBNnull.hCRBN_36608_wgs	4	55530250	G	C	Klf4	-1	C	G	TCC	TGC	S287C	C860G	TCC>TGC	Missense	ENSMUSP00000103245
Vk38525_MM_V_M_MYC_38923_wgs	4	57568408	C	G	Gm20459	1	C	G	GCC	GGC	A13G	C38G	GCC>GGC	Missense	ENSMUSP00000095674
Vk38525_MM_V_M_MYC_38923_wgs	4	57568408	C	G	Palm2	1	C	G	GCC	GGC	A13G	C38G	GCC>GGC	Missense	ENSMUSP00000099969
Vk38862_MM_V_F_MYC_39683_wgs	4	58847050	G	A	AI314180	-1	C	T	CCC	CTC	P504L	C1511T	CCC>CTC	Missense	ENSMUSP00000099953
Vk37783_MM_V_F_MYC.OMO.rtTA_39274_wgs	4	59003418	A	G	Dnajc25	1	A	G	GAG	GGG	E63G	A188G	GAG>GGG	Missense	ENSMUSP00000092680
Vk37783_MM_V_F_MYC.OMO.rtTA_39274_wgs	4	59003418	A	G	Gm20503	1	A	G	GAG	GGG	E63G	A188G	GAG>GGG	Missense	ENSMUSP00000134530
Vk39227_MM_V_M_MYC.mCRBNnull.hCRBN_39482_wgs	4	59066461	T	C	AI481877	-1	A	G	CAG	CGG	Q761R	A2282G	CAG>CGG	Missense	ENSMUSP00000103171
Vk31422_MM_R_F_MYC.CRE_mc31734_wxs	4	61833742	TC	AT	Mup5	-1	.	.	.	.	.	268-269-mnv	.	no-SNV	ENSMUSP00000080908
Vk26784_MM_R_M_MYC_27456_wxs	4	63166326	T	-	Kif12	-1	.	.	.	.	.	1672-1672-delfrshift	.	no-SNV	ENSMUSP00000030042
Vk23053_MM_R_M_MYC.TRAF3null.CRE_34772_wgs	4	63171423	-	GGGCCTCCACCCGGC	Kif12	-1	.	.	.	.	.	180-181-insfrshift	.	no-SNV	ENSMUSP00000030042	.	AC=86;AN=86;AF=1
Vk38525_MM_V_M_MYC_38923_wgs	4	63324450	-	C	Col27a1	1	.	.	.	.	.	4675-4676-insfrshift	.	no-SNV	ENSMUSP00000043816
Vk26784_MM_R_M_MYC_27456_wxs	4	63432763	C	T	Whrn	-1	G	A	CGC	CAC	A441T	G1321A	GCC>ACC	Missense	ENSMUSP00000081557
Vk26784_MM_R_M_MYC_27456_wxs	4	63976570	T	C	Tnc	-1	A	G	CAG	CGG	.	.	.	Essential_Splice	ENSMUSP00000102995
Vk39337_MM_V_F_MYC.mCRBNnull.hCRBN_40022_wgs	4	65204837	A	T	Pappa	1	A	T	GAT	GTT	D803V	A2408T	GAT>GTT	Missense	ENSMUSP00000081545
Vk38862_MM_V_F_MYC_39683_wgs	4	65316223	C	G	Pappa	1	C	G	GCT	GGT	L1422V	C4264G	CTC>GTC	Missense	ENSMUSP00000081545
Vk32245_MM_V_F_MYC_mc32579_wxs	4	65651945	-	AATTTATAAAATTCAACATTACAAGA	Astn2	-1	.	.	.	.	.	2478-2479-insfrshift	.	no-SNV	ENSMUSP00000065786
Vk31080_MM_V_F_MYC.CRE_35260_wgs	4	66185124	C	A	Astn2	-1	G	T	AGG	ATG	A351S	G1051T	GCA>TCA	Missense	ENSMUSP00000065786
Vk37553_MM_R_M_MYC.mCRBNnull.hCRBN_38839_wgs	4	66841295	C	T	Tlr4	1	C	T	TCC	TTC	S775F	C2324T	TCC>TTC	Missense	ENSMUSP00000045770
Vk37553_MM_V_M_MYC.mCRBNnull.hCRBN_39481_wgs	4	66841295	C	T	Tlr4	1	C	T	TCC	TTC	S775F	C2324T	TCC>TTC	Missense	ENSMUSP00000045770
Vk31080_MM_V_F_MYC.CRE_35260_wgs	4	68762193	T	C	Brinp1	-1	A	G	GAC	GGC	D700G	A2099G	GAC>GGC	Missense	ENSMUSP00000030036
Vk12598_MM_V_M_MYC.AIDhet_35084_wgs	4	70264518	C	T	Cdk5rap2	-1	G	A	AGA	AAA	E1315K	G3943A	GAG>AAG	Missense	ENSMUSP00000119891
Vk12653_MM_R_M_MYC.AIDhet_26382_wxs	4	70433124	C	T	Megf9	-1	G	A	TGG	TAG	G587R	G1759A	GGG>AGG	Missense	ENSMUSP00000102982
Vk39337_MM_V_F_MYC.mCRBNnull.hCRBN_40022_wgs	4	70435466	T	C	Megf9	-1	A	G	TAC	TGC	T368A	A1102G	ACA>GCA	Missense	ENSMUSP00000102982
Vk33982_MM_R_F_MYC.mCRBNnull.hCRBN_37049_wgs	4	71756491	G	A	Gm11232	-1	C	T	GCT	GTT	A258V	C773T	GCT>GTT	Missense	ENSMUSP00000081532
Vk26784_MM_R_M_MYC_27456_wxs	4	72124926	A	T	Tle1	-1	T	A	CTT	CAT	L569M	T1705A	TTG>ATG	Missense	ENSMUSP00000030095
Vk29087_MM_R_M_MYC.CRE_29847b_wxs	4	73401256	A	G	Gm11487	-1	T	C	CTA	CCA	Y328H	T982C	TAT>CAT	Missense	ENSMUSP00000081520
Vk33883_MM_R_M_MYC.mCRBNnull.hCRBN_38052_wgs	4	73942733	A	C	2310002L09Rik	-1	T	G	TTT	TGT	F210C	T629G	TTT>TGT	Missense	ENSMUSP00000092633
Vk34286_MM_V_F_MYC.OMO.rtTA_35681_wgs	4	76039300	T	G	Ptprd	-1	A	C	AAG	ACG	K1356T	A4067C	AAG>ACG	Missense	ENSMUSP00000102910
Vk32052_MM_R_F_MYC.mCRBNnull.hCRBN_mc32358_wxs	4	76102963	A	T	Ptprd	-1	T	A	ATG	AAG	M605K	T1814A	ATG>AAG	Missense	ENSMUSP00000102910
Vk29400_MM_R_F_MYC.CRE_mc29977_wxs	4	80835147	A	G	Tyrp1	1	A	G	CAG	CGG	Q25R	A74G	CAG>CGG	Missense	ENSMUSP00000099895
Vk34286_MM_V_F_MYC.OMO.rtTA_35681_wgs	4	81295476	T	C	Mpdz	-1	A	G	AAG	AGG	R1570G	A4708G	AGG>GGG	Missense	ENSMUSP00000102883
Vk14750_MM_V_M_MYC_33411_wgs	4	81308246	G	C	Mpdz	-1	C	G	GCC	GGC	A1384G	C4151G	GCC>GGC	Missense	ENSMUSP00000102883
Vk38290_MM_V_F_MYC.mCRBNnull.hCRBN_39878_wgs	4	83000127	C	G	Frem1	-1	G	C	AGC	ACC	S526T	G1577C	AGC>ACC	Missense	ENSMUSP00000071627
Vk14451_MM_R_M_MYC.EGFP_mc31644_wxs	4	84292528	C	A	Bnc2	-1	G	T	AGA	ATA	E630*	G1888T	GAA>TAA	Nonsense	ENSMUSP00000099884
Vk36973_MM_R_F_MYC.mCRBNnull.hCRBN_37409_wgs	4	84884729	C	G	Cntln	1	C	G	GCC	GGC	P89A	C265G	CCA>GCA	Missense	ENSMUSP00000044138
Vk32976_MM_R_F_MYC_34625_wgs	4	85063307	A	C	Cntln	1	A	C	AAC	ACC	Q907H	A2721C	CAA>CAC	Missense	ENSMUSP00000044138
Vk33883_MM_R_M_MYC.mCRBNnull.hCRBN_38052_wgs	4	86342745	G	T	Adamtsl1	1	G	T	AGC	ATC	Q1072H	G3216T	CAG>CAT	Missense	ENSMUSP00000102796
Vk36973_MM_R_F_MYC.mCRBNnull.hCRBN_37409_wgs	4	86825854	CTTACCGCG	-	Dennd4c	1	.	.	.	.	.	4079-4087-delinframe	.	no-SNV	ENSMUSP00000080685
Vk22284_MM_R_M_MYC.CRE_23185b_wxs	4	86856784	A	T	Rps6	-1	T	A	CTA	CAA	Y28N	T82A	TAT>AAT	Missense	ENSMUSP00000099878
Vk36679_MM_R_M_MYC.mCRBNnull.hCRBN_36984_wgs	4	88602908	A	T	Ifna12	-1	T	A	CTG	CAG	L134Q	T401A	CTG>CAG	Missense	ENSMUSP00000099870
Vk31422_MM_R_F_MYC.CRE_mc31734_wxs	4	92146562	A	T	Izumo3	-1	T	A	ATT	AAT	F93I	T277A	TTT>ATT	Missense	ENSMUSP00000102725
Vk39227_MM_V_M_MYC.mCRBNnull.hCRBN_39482_wgs	4	92146764	T	G	Izumo3	-1	A	C	AAG	ACG	K72T	A215C	AAG>ACG	Missense	ENSMUSP00000102725
Vk39885_MM_V_F_MYC.mCRBNnull.hCRBN_40056_wgs	4	94587554	A	T	Plaa	-1	T	A	TTA	TAA	L126*	T377A	TTA>TAA	Nonsense	ENSMUSP00000102724
Vk32829_MM_R_F_MYC.MMSET1null_33590_wgs	4	95585355	G	A	Fggy	1	G	A	CGC	CAC	A38T	G112A	GCA>ACA	Missense	ENSMUSP00000078216
Vk36973_MM_R_F_MYC.mCRBNnull.hCRBN_37409_wgs	4	96195231	A	G	Cyp2j7-ps	-1	T	C	GTC	GCC	V494A	T1481C	GTC>GCC	Missense	ENSMUSP00000134331
Vk38290_MM_V_F_MYC.mCRBNnull.hCRBN_39878_wgs	4	96553347	G	T	Cyp2j6	-1	C	A	TCA	TAA	F35L	C105A	TTC>TTA	Missense	ENSMUSP00000030303
Vk31080_MM_V_F_MYC.CRE_35260_wgs	4	96629599	T	C	Cyp2j5	-1	A	G	CAT	CGT	I459V	A1375G	ATT>GTT	Missense	ENSMUSP00000030299
Vk31080_MM_V_F_MYC.CRE_35260_wgs	4	96641292	A	G	Cyp2j5	-1	T	C	TTT	TCT	F281L	T841C	TTC>CTC	Missense	ENSMUSP00000030299
Vk38525_MM_V_M_MYC_38923_wgs	4	97777978	C	T	Nfia	1	C	T	CCG	CTG	P4L	C11T	CCG>CTG	Missense	ENSMUSP00000074899
Vk32052_MM_R_F_MYC.mCRBNnull.hCRBN_mc32358_wxs	4	98497273	G	T	Inadl	1	G	T	TGC	TTC	A948S	G2842T	GCA>TCA	Missense	ENSMUSP00000049176
Vk29087_MM_R_M_MYC.CRE_29847b_wxs	4	98779356	C	T	Kank4	-1	G	A	CGC	CAC	A285T	G853A	GCC>ACC	Missense	ENSMUSP00000099851
Vk39337_MM_V_F_MYC.mCRBNnull.hCRBN_40022_wgs	4	98779754	C	T	Kank4	-1	G	A	CGG	CAG	R152Q	G455A	CGG>CAG	Missense	ENSMUSP00000099851
Vk26784_MM_R_M_MYC_27456_wxs	4	98966345	G	A	Dock7	-1	C	T	GCA	GTA	H1561Y	C4681T	CAC>TAC	Missense	ENSMUSP00000030286
Vk31507_MM_R_M_MYC.mCRBNnull.hCRBN_mc32510_wxs	4	102870629	A	G	Sgip1	1	A	G	TAA	TGA	K122E	A364G	AAA>GAA	Missense	ENSMUSP00000102495
Vk23589_MM_O_F_MYC.MIRnull_mc27636_wxs	4	102988609	C	T	Tctex1d1	1	C	T	GCG	GTG	R13W	C37T	CGG>TGG	Missense	ENSMUSP00000112019
Vk39227_MM_V_M_MYC.mCRBNnull.hCRBN_39482_wgs	4	106387572	AAGGTATGAAGATGTATTGATTATTCTCTCAAGGCAATATTTTACTTTTCTTCTCAATTTTTATCATTTTAAAAGAGTATGAAATAACTTTGAATGCGCATTGCCTTCTCTGTTT	-	Usp24	1	.	.	.	.	.	3723-3725-delinframe	.	no-SNV	ENSMUSP00000133095
Vk37553_MM_R_M_MYC.mCRBNnull.hCRBN_38839_wgs	4	107855668	-	TCCCGCGAGGTCACCACCTGCAAGCCCGATTACTACCGCTGGGAACAATGGCTGTTCACTCGCCTGTTCGAAAAAGGCGTGATCTACAAAAAAAGCGGCACCGTGAACTGGGACCCGATCGACCAGACC	Lrp8	1	.	.	.	.	.	1616-1617-insfrshift	.	no-SNV	ENSMUSP00000115854
Vk31080_MM_V_F_MYC.CRE_35260_wgs	4	108719263	T	C	Zfyve9	-1	A	G	AAC	AGC	N207S	A620G	AAC>AGC	Missense	ENSMUSP00000102268
Vk14750_MM_V_M_MYC_33411_wgs	4	108847872	A	T	A730015C16Rik	-1	T	A	ATG	AAG	H83Q	T249A	CAT>CAA	Missense	ENSMUSP00000128780
Vk39227_MM_V_M_MYC.mCRBNnull.hCRBN_39482_wgs	4	112386510	A	C	Skint9	-1	T	G	GTT	GGT	C253W	T759G	TGT>TGG	Missense	ENSMUSP00000052670
Vk39227_MM_V_M_MYC.mCRBNnull.hCRBN_39482_wgs	4	112419133	A	G	Skint9	-1	T	C	GTC	GCC	S14P	T40C	TCA>CCA	Missense	ENSMUSP00000052670
Vk35707_MM_V_F_MYC.mCRBNnull.hCRBN_37200_wgs	4	112625916	T	C	Skint2	1	T	C	ATG	ACG	W173R	T517C	TGG>CGG	Missense	ENSMUSP00000102169
Vk31080_MM_V_F_MYC.CRE_35260_wgs	4	112862105	T	G	Skint6	-1	A	C	TAT	TCT	M911L	A2731C	ATG>CTG	Missense	ENSMUSP00000121870
Vk23589_MM_O_F_MYC.MIRnull_mc27636_wxs	4	113087835	T	A	Skint6	-1	A	T	GAG	GTG	E470V	A1409T	GAG>GTG	Missense	ENSMUSP00000121870
Vk31422_MM_R_F_MYC.CRE_mc31734_wxs	4	113490682	-	AAAAAAAAAAAAA	Skint5	-1	.	.	.	.	.	NA	.	no-SNV	ENSMUSP00000132470
Vk26784_MM_R_M_MYC_27456_wxs	4	113942543	T	C	Skint5	-1	A	G	AAG	AGG	K143R	A428G	AAG>AGG	Missense	ENSMUSP00000132470
Vk39337_MM_V_F_MYC.mCRBNnull.hCRBN_40022_wgs	4	115519690	G	A	Cyp4a10	1	G	A	TGC	TAC	A84T	G250A	GCC>ACC	Missense	ENSMUSP00000061126
Vk32908_MM_R_M_MYC.mCRBNnull.hCRBN_34444_wgs	4	115611613	C	A	Cyp4a32	1	C	A	CCC	CAC	P399T	C1195A	CCT>ACT	Missense	ENSMUSP00000081369
Vk25183_MM_O_M_MYC.MIRnull_mc28335_wxs	4	115635640	C	T	Cyp4b1	-1	G	A	GGG	GAG	G291S	G871A	GGT>AGT	Missense	ENSMUSP00000099768
Vk12598_MM_V_M_MYC.AIDhet_35084_wgs	4	116307040	C	G	Mast2	-1	G	C	GGC	GCC	W1726C	G5178C	TGG>TGC	Missense	ENSMUSP00000102095
Vk35707_MM_V_F_MYC.mCRBNnull.hCRBN_37200_wgs	4	116598292	G	A	Ccdc17	1	G	A	AGT	AAT	.	.	.	Essential_Splice	ENSMUSP00000059848
Vk37783_MM_V_F_MYC.OMO.rtTA_39274_wgs	4	117871842	C	T	Ccdc24	-1	G	A	GGG	GAG	W103*	G309A	TGG>TGA	Nonsense	ENSMUSP00000129502
Vk33880_MM_R_M_MYC.mCRBNnull.hCRBN_36199_wgs	4	118365720	G	T	Szt2	-1	C	A	ACC	AAC	D3115E	C9345A	GAC>GAA	Missense	ENSMUSP00000074862
Vk14750_MM_V_M_MYC_33411_wgs	4	118478987	G	T	Tie1	-1	C	A	CCC	CAC	P694H	C2081A	CCC>CAC	Missense	ENSMUSP00000037129
Vk39337_MM_V_F_MYC.mCRBNnull.hCRBN_40022_wgs	4	118709677	A	T	Olfr1341	1	A	T	AAG	ATG	K90M	A269T	AAG>ATG	Missense	ENSMUSP00000095523
Vk36973_MM_R_F_MYC.mCRBNnull.hCRBN_37409_wgs	4	119294278	C	T	Ybx1	-1	G	A	GGC	GAC	G29D	G86A	GGC>GAC	Missense	ENSMUSP00000078589
Vk38525_MM_V_M_MYC_38923_wgs	4	120529227	C	T	Scmh1	1	C	T	TCA	TTA	H655Y	C1963T	CAC>TAC	Missense	ENSMUSP00000101908
Vk26784_MM_R_M_MYC_27456_wxs	4	120717483	A	C	Kcnq4	-1	T	G	CTT	CGT	L128R	T383G	CTT>CGT	Missense	ENSMUSP00000030376
Vk32052_MM_R_F_MYC.mCRBNnull.hCRBN_mc32358_wxs	4	123214149	T	-	Nt5c1a	1	.	.	.	.	.	624-624-delfrshift	.	no-SNV	ENSMUSP00000069422
Vk31080_MM_V_F_MYC.CRE_35260_wgs	4	123214150	G	A	Nt5c1a	1	G	A	TGG	TAG	G209R	G625A	GGG>AGG	Missense	ENSMUSP00000069422
Vk39227_MM_V_M_MYC.mCRBNnull.hCRBN_39482_wgs	4	123378814	-	TTCTCTCTTCCACCTTACTGCTGACCGCATGCCACTTCTGTTCCAA	Macf1	-1	.	.	.	.	.	NA	.	no-SNV	ENSMUSP00000095507
Vk35707_MM_V_F_MYC.mCRBNnull.hCRBN_37200_wgs	4	124751409	T	A	Inpp5b	1	T	A	ATT	AAT	N163K	T489A	AAT>AAA	Missense	ENSMUSP00000092375
Vk14750_MM_V_M_MYC_33411_wgs	4	124853915	T	G	Yrdc	1	T	G	ATG	AGG	D223E	T669G	GAT>GAG	Missense	ENSMUSP00000099688
Vk31080_MM_V_F_MYC.CRE_35260_wgs	4	125085178	T	C	Meaf6	1	T	C	ATG	ACG	M1T	T2C	ATG>ACG	Missense	ENSMUSP00000053543
Vk39337_MM_V_F_MYC.mCRBNnull.hCRBN_40022_wgs	4	125691180	T	G	Grik3	1	T	G	CTT	CGT	F614V	T1840G	TTC>GTC	Missense	ENSMUSP00000030676
Vk22633_MM_O_M_MYC.MDRnull_mc28330_wxs	4	126242155	CTTCCTGTGGGGGAGCTGGCTGAGGTGAGATCTGCCCTGTGGGATTCCCTGGTTCCAGTGGGAGCTGCTTAGGATTCGTGGCAGTCTTCAGGGCAGGAGGTGTGTCTGGGGGAGTGTCAGGAA	-	Map7d1	-1	.	.	.	.	.	137-259-delinframe	.	no-SNV	ENSMUSP00000054338
Vk29790_MM_R_F_MYC.mCRBNhet.hCRBN_mc32184_wxs	4	126355165	G	A	Ago3	-1	C	T	GCG	GTG	A531V	C1592T	GCG>GTG	Missense	ENSMUSP00000066633
Vk31080_MM_V_F_MYC.CRE_35260_wgs	4	126507082	T	A	Ago4	-1	A	T	TAA	TTA	K657*	A1969T	AAG>TAG	Nonsense	ENSMUSP00000081312
Vk14451_MM_R_M_MYC.EGFP_mc31644_wxs	4	126677800	G	A	Psmb2	1	G	A	CGC	CAC	A16T	G46A	GCT>ACT	Missense	ENSMUSP00000030642
Vk29087_MM_R_M_MYC.CRE_29847b_wxs	4	127050765	C	T	Zmym1	-1	G	A	CGT	CAT	V210M	G628A	GTG>ATG	Missense	ENSMUSP00000101708
Vk33883_MM_R_M_MYC.mCRBNnull.hCRBN_38052_wgs	4	127355672	C	A	Gjb5	-1	G	T	AGA	ATA	K226N	G678T	AAG>AAT	Missense	ENSMUSP00000045325
Vk31507_MM_R_M_MYC.mCRBNnull.hCRBN_mc32510_wxs	4	127946714	T	G	CK137956	-1	A	C	CAC	CCC	T400P	A1198C	ACC>CCC	Missense	ENSMUSP00000030614
Vk14750_MM_V_M_MYC_33411_wgs	4	128615902	A	G	Tlr12	-1	T	C	GTC	GCC	S852P	T2554C	TCC>CCC	Missense	ENSMUSP00000074381
Vk39337_MM_V_F_MYC.mCRBNnull.hCRBN_40022_wgs	4	129110711	G	A	Tmem54	1	G	A	CGA	CAA	R151Q	G452A	CGA>CAA	Missense	ENSMUSP00000101679
Vk39227_MM_V_M_MYC.mCRBNnull.hCRBN_39482_wgs	4	130012378	AGGTAAGTCGGAAGCTGAGCAGGATGGGAGGTGGCTGGCTCTCCAGGGTTAGGCAGGCAGCCAATGCCTCTGCCTCTGCCCACTGTGCCCTGTC	-	Bai2	1	.	.	.	.	.	2857-2858-delfrshift	.	no-SNV	ENSMUSP00000030571
Vk39227_MM_V_M_MYC.mCRBNnull.hCRBN_39482_wgs	4	130012577	-	GCGTATGCACCATGACGGCTGCCTTCCTACACTTCTTCTTTCTGT	Bai2	1	.	.	.	.	.	2961-2961-insfrshift	.	no-SNV	ENSMUSP00000030571
Vk32908_MM_R_M_MYC.mCRBNnull.hCRBN_34444_wgs	4	130066714	G	T	Col16a1	1	G	T	GGT	GTT	.	.	.	Essential_Splice	ENSMUSP00000035802
Vk32052_MM_R_F_MYC.mCRBNnull.hCRBN_mc32358_wxs	4	130068721	G	T	Col16a1	1	G	T	GGG	GTG	G845*	G2533T	GGA>TGA	Nonsense	ENSMUSP00000035802
Vk37553_MM_V_M_MYC.mCRBNnull.hCRBN_39481_wgs	4	130749428	C	T	Pum1	1	C	T	GCT	GTT	A509V	C1526T	GCT>GTT	Missense	ENSMUSP00000030315
Vk31080_MM_V_F_MYC.CRE_35260_wgs	4	130913439	G	A	Laptm5	1	G	A	AGT	AAT	.	.	.	Essential_Splice	ENSMUSP00000118415
Vk14750_MM_V_M_MYC_33411_wgs	4	131799574	G	T	Ptpru	-1	C	A	GCT	GAT	L696I	C2086A	CTT>ATT	Missense	ENSMUSP00000030741
Vk39227_MM_V_M_MYC.mCRBNnull.hCRBN_39482_wgs	4	132538270	T	A	Dnajc8	1	T	A	TTA	TAA	F54L	T162A	TTT>TTA	Missense	ENSMUSP00000092242
Vk36679_MM_R_M_MYC.mCRBNnull.hCRBN_36984_wgs	4	132834762	T	C	Ppp1r8	-1	A	G	TAC	TGC	Y49C	A146G	TAC>TGC	Missense	ENSMUSP00000030702
Vk22284_MM_R_M_MYC.CRE_23185b_wxs	4	133277592	T	C	Tmem222	-1	A	G	CAT	CGT	M45V	A133G	ATG>GTG	Missense	ENSMUSP00000101527
Vk12598_MM_R_M_MYC.AIDhet_23916_wxs	4	133578173	G	A	Gpatch3	1	G	A	TGA	TAA	E240K	G718A	GAG>AAG	Missense	ENSMUSP00000030662
Vk32908_MM_R_M_MYC.mCRBNnull.hCRBN_34444_wgs	4	133627360	G	T	Zdhhc18	-1	C	A	GCT	GAT	D104E	C312A	GAC>GAA	Missense	ENSMUSP00000081260
Vk39227_MM_V_M_MYC.mCRBNnull.hCRBN_39482_wgs	4	133864007	T	C	Rps6ka1	-1	A	G	AAT	AGT	N333S	A998G	AAT>AGT	Missense	ENSMUSP00000119328
Vk27181_MM_R_M_MYC_27401_wxs	4	134074739	G	A	Aim1l	1	G	A	GGA	GAA	G761E	G2282A	GGA>GAA	Missense	ENSMUSP00000114099
Vk32642_MM_R_M_MYC.mCRBNnull_34117_wgs	4	134081835	C	G	Aim1l	1	C	G	CCC	CGC	P1148R	C3443G	CCC>CGC	Missense	ENSMUSP00000114099
Vk24094_MM_O_M_MYC.MDRhet_mc28331_wxs	4	134232794	G	A	Cnksr1	-1	C	T	TCC	TTC	P344S	C1030T	CCA>TCA	Missense	ENSMUSP00000030645
Vk32642_MM_R_M_MYC.mCRBNnull_34117_wgs	4	134833282	A	C	Tmem57	-1	T	G	CTC	CGC	L130R	T389G	CTC>CGC	Missense	ENSMUSP00000030628
Vk39337_MM_V_F_MYC.mCRBNnull.hCRBN_40022_wgs	4	136009276	A	G	Tceb3	-1	T	C	GTG	GCG	C554R	T1660C	TGT>CGT	Missense	ENSMUSP00000030427
Vk32829_MM_R_F_MYC.MMSET1null_33590_wgs	4	136268154	G	C	Tcea3	1	G	C	TGA	TCA	M269I	G807C	ATG>ATC	Missense	ENSMUSP00000099592
Vk35707_MM_V_F_MYC.mCRBNnull.hCRBN_37200_wgs	4	136462312	-	CACA	6030445D17Rik	1	.	.	.	.	.	2-3-insfrshift	.	no-SNV	ENSMUSP00000081641	.	AC=33,21;AN=82;AF=0.402439,0.256098
Vk37783_MM_V_F_MYC.OMO.rtTA_39274_wgs	4	136936414	C	G	Epha8	-1	G	C	GGT	GCT	V444L	G1330C	GTG>CTG	Missense	ENSMUSP00000030420
Vk31080_MM_V_F_MYC.CRE_35260_wgs	4	137552789	T	G	Hspg2	1	T	G	GTG	GGG	V3171G	T9512G	GTG>GGG	Missense	ENSMUSP00000131316
Vk31159_MM_R_F_MYC_342935_wgs	4	139370925	G	A	Emc1	1	G	A	AGT	AAT	S739N	G2216A	AGT>AAT	Missense	ENSMUSP00000137103
Vk31159_MM_V_F_MYC_38842_wgs	4	139370925	G	A	Emc1	1	G	A	AGT	AAT	S739N	G2216A	AGT>AAT	Missense	ENSMUSP00000137103
Vk14750_MM_V_M_MYC_33411_wgs	4	139443534	G	A	Ubr4	1	G	A	GGA	GAA	G2953E	G8858A	GGA>GAA	Missense	ENSMUSP00000095433
Vk32829_MM_R_F_MYC.MMSET1null_33590_wgs	4	140322722	G	T	Gm9867	-1	C	A	GCT	GAT	L50I	C148A	CTT>ATT	Missense	ENSMUSP00000065864
Vk39227_MM_V_M_MYC.mCRBNnull.hCRBN_39482_wgs	4	141000453	GGTGAGTGGGCCGCGTGTCTCCCTCTCACCCTGCGGACAGCCCCAGCCCGGGTGGGTCAGGGTCCCGCTCACCCCCTGCTATCTCCCCA	-	Atp13a2	1	.	.	.	.	.	1291-1291-delfrshift	.	no-SNV	ENSMUSP00000039648
Vk31422_MM_R_F_MYC.CRE_mc31734_wxs	4	141414501	A	T	Clcnkb	-1	T	A	GTG	GAG	V58E	T173A	GTG>GAG	Missense	ENSMUSP00000006378
Vk26784_MM_R_M_MYC_27456_wxs	4	141421935	T	C	Hspb7	1	T	C	CTT	CCT	F51L	T151C	TTT>CTT	Missense	ENSMUSP00000099544
Vk31507_MM_R_M_MYC.mCRBNnull.hCRBN_mc32510_wxs	4	141433447	G	A	Gm694	-1	C	T	CCG	CTG	P25L	C74T	CCG>CTG	Missense	ENSMUSP00000092122
Vk12653_MM_V_M_MYC.AIDhet_35960_wgs	4	141474854	T	C	Spen	-1	A	G	GAC	GGC	D2154G	A6461G	GAC>GGC	Missense	ENSMUSP00000101412
Vk38525_MM_V_M_MYC_38923_wgs	4	143696971	T	C	Gm13089	-1	A	G	TAT	TGT	Y416C	A1247G	TAT>TGT	Missense	ENSMUSP00000073224	.	AC=2;AN=84;AF=0.0238095
Vk29400_MM_R_F_MYC.CRE_mc29977_wxs	4	143698116	T	G	Gm13089	-1	A	C	AAG	ACG	K252N	A756C	AAA>AAC	Missense	ENSMUSP00000073224
Vk32052_MM_R_F_MYC.mCRBNnull.hCRBN_mc32358_wxs	4	143699349	G	C	Gm13089	-1	C	G	ACC	AGC	T8S	C23G	ACC>AGC	Missense	ENSMUSP00000073224
Vk31507_MM_R_M_MYC.mCRBNnull.hCRBN_mc32510_wxs	4	143850857	T	A	Gm13103	1	T	A	CTT	CAT	L70M	T208A	TTG>ATG	Missense	ENSMUSP00000092099
Vk26784_MM_R_M_MYC_27456_wxs	4	143895423	A	C	Pramef6	-1	T	G	TTT	TGT	F454C	T1361G	TTT>TGT	Missense	ENSMUSP00000101393
Vk22284_MM_R_M_MYC.CRE_23185b_wxs	4	143950736	A	C	Gm13109	-1	T	G	TTG	TGG	L91W	T272G	TTG>TGG	Missense	ENSMUSP00000101392
Vk34635_MM_R_M_MYC.mCRBNnull.hCRBN_36608_wgs	4	144209452	C	T	C87977	-1	G	A	GGC	GAC	W77*	G231A	TGG>TGA	Nonsense	ENSMUSP00000101383
Vk14750_MM_V_M_MYC_33411_wgs	4	144331127	A	C	Gm13128	1	A	C	AAG	ACG	Q101H	A303C	CAA>CAC	Missense	ENSMUSP00000101377
Vk35707_MM_V_F_MYC.mCRBNnull.hCRBN_37200_wgs	4	145138637	T	C	Vps13d	-1	A	G	AAT	AGT	N2049S	A6146G	AAT>AGT	Missense	ENSMUSP00000043240
Vk39337_MM_V_F_MYC.mCRBNnull.hCRBN_40022_wgs	4	145156068	T	C	Vps13d	-1	A	G	AAC	AGC	N985S	A2954G	AAC>AGC	Missense	ENSMUSP00000043240
Vk38862_MM_V_F_MYC_39683_wgs	4	145156386	T	C	Vps13d	-1	A	G	AAT	AGT	N879S	A2636G	AAT>AGT	Missense	ENSMUSP00000043240
Vk12598_MM_V_M_MYC.AIDhet_35084_wgs	4	146125102	G	C	Gm13051	1	G	C	AGT	ACT	S368T	G1103C	AGT>ACT	Missense	ENSMUSP00000089493
Vk23053_MM_R_M_MYC.TRAF3null.CRE_34772_wgs	4	147179123	C	G	Gm13139	1	C	G	ACA	AGA	T319R	C956G	ACA>AGA	Missense	ENSMUSP00000081167
Vk36574_MM_R_M_MYC.mCRBNnull.hCRBN_38943_wgs	4	147332586	C	G	Gm13151	1	C	G	ACA	AGA	Y492*	C1476G	TAC>TAG	Nonsense	ENSMUSP00000120413
Vk31159_MM_R_F_MYC_342935_wgs	4	147541321	C	T	Gm16503	1	C	T	CCA	CTA	H91Y	C271T	CAT>TAT	Missense	ENSMUSP00000100571
Vk31159_MM_V_F_MYC_38842_wgs	4	147541321	C	T	Gm16503	1	C	T	CCA	CTA	H91Y	C271T	CAT>TAT	Missense	ENSMUSP00000100571
Vk37296_MM_V_M_MYC.mCRBNnull.hCRBN_40057_wgs	4	147674518	-	ACTAAGATGGGA	Zfp534	-1	.	.	.	.	.	1693-1694-insfrshift	.	no-SNV	ENSMUSP00000113561
Vk33369_MM_R_F_MYC.mCRBNnull.hCRBN_37289_wgs	4	147675032	GGATTGTTTGGTAAAGCATTTGTCACATTCACTGCATTTGTAAGGTTTCTCTCCTGTATGAATTCTCTGATGAATACTAAGATA	-	Zfp534	-1	.	.	.	.	.	1096-1179-delinframe	.	no-SNV	ENSMUSP00000113561
Vk14750_MM_V_M_MYC_33411_wgs	4	147825994	G	A	Zfp933	-1	C	T	ACC	ATC	P382S	C1144T	CCT>TCT	Missense	ENSMUSP00000101343
Vk25283_MM_O_M_MYC.MDRhet_mc31256_wxs	4	148514940	C	T	Mtor	1	C	T	GCG	GTG	R1482C	C4444T	CGC>TGC	Missense	ENSMUSP00000099510
Vk32245_MM_V_F_MYC_mc32579_wxs	4	148671394	GG	-	Gm572	1	.	.	.	.	.	1166-1167-delfrshift	.	no-SNV	ENSMUSP00000101323
Vk12598_MM_V_M_MYC.AIDhet_35084_wgs	4	149983995	G	C	H6pd	-1	C	G	GCC	GGC	A313G	C938G	GCC>GGC	Missense	ENSMUSP00000030830
Vk29087_MM_R_M_MYC.CRE_29847b_wxs	4	150570217	A	G	Rere	1	A	G	AAA	AGA	K402R	A1205G	AAA>AGA	Missense	ENSMUSP00000101307
Vk34286_MM_V_F_MYC.OMO.rtTA_35681_wgs	4	151985847	C	T	Thap3	-1	G	A	CGC	CAC	R30H	G89A	CGC>CAC	Missense	ENSMUSP00000035240
Vk28158_MM_R_M_MYC_29806_wgs	4	152113863	C	T	Plekhg5	1	C	T	TCC	TTC	S836F	C2507T	TCC>TTC	Missense	ENSMUSP00000101286
Vk31159_MM_R_F_MYC_342935_wgs	4	152152150	A	G	Espn	-1	T	C	GTC	GCC	S20P	T58C	TCC>CCC	Missense	ENSMUSP00000101284
Vk31159_MM_V_F_MYC_38842_wgs	4	152152150	A	G	Espn	-1	T	C	GTC	GCC	S20P	T58C	TCC>CCC	Missense	ENSMUSP00000101284
Vk37296_MM_V_M_MYC.mCRBNnull.hCRBN_40057_wgs	4	152159712	A	C	Hes2	1	A	C	AAG	ACG	K15T	A44C	AAG>ACG	Missense	ENSMUSP00000030782
Vk34286_MM_V_F_MYC.OMO.rtTA_35681_wgs	4	152280183	G	C	Gpr153	1	G	C	GGC	GCC	G232A	G695C	GGC>GCC	Missense	ENSMUSP00000052742
Vk39337_MM_V_F_MYC.mCRBNnull.hCRBN_40022_wgs	4	152317698	A	C	Rnf207	-1	T	G	GTG	GGG	V96G	T287G	GTG>GGG	Missense	ENSMUSP00000075540
Vk31080_MM_V_F_MYC.CRE_35260_wgs	4	154062618	C	T	Trp73	-1	G	A	TGA	TAA	E365K	G1093A	GAG>AAG	Missense	ENSMUSP00000101269
Vk31507_MM_R_M_MYC.mCRBNnull.hCRBN_mc32510_wxs	4	154961051	T	A	Hes5	1	T	A	GTA	GAA	.	.	.	Essential_Splice	ENSMUSP00000051118
Vk33883_MM_R_M_MYC.mCRBNnull.hCRBN_38052_wgs	4	155856530	GTGAGTAGGGGTGCGGTTGGGTAGGGTTGCTGTGGCCTCATTCATTTGCCTTCACTTACCCCTCCCTCCCTCCCTCCCTGCCAG	-	Dvl1	1	.	.	.	.	.	NA	.	no-SNV	ENSMUSP00000030948
Vk33883_MM_R_M_MYC.mCRBNnull.hCRBN_38052_wgs	4	155861996	A	G	Tas1r3	-1	T	C	CTG	CCG	L384P	T1151C	CTG>CCG	Missense	ENSMUSP00000030949
Vk38291_MM_V_F_MYC_39684_wgs	4	156048417	G	A	Ttll10	-1	C	T	GCC	GTC	A70V	C209T	GCC>GTC	Missense	ENSMUSP00000139316
Vk23053_MM_R_M_MYC.TRAF3null.CRE_34772_wgs	4	156248192	C	T	Samd11	-1	G	A	CGG	CAG	G437R	G1309A	GGA>AGA	Missense	ENSMUSP00000136611	rs33891906	AC=68;AN=86;AF=0.790698
Vk36040_MM_R_F_MYC.mCRBNnull.hCRBN_36724_wgs	4	156338578	A	T	Vmn2r-ps159	1	A	T	GAT	GTT	M691L	A2071T	ATG>TTG	Missense	ENSMUSP00000094554	rs585910911	AC=47;AN=86;AF=0.546512
Vk36040_MM_R_F_MYC.mCRBNnull.hCRBN_36724_wgs	4	156338581	A	C	Vmn2r-ps159	1	A	C	GAT	GCT	M692L	A2074C	ATG>CTG	Missense	ENSMUSP00000094554	rs578295832	AC=46,1;AN=86;AF=0.534884,0.0116279
Vk32269_MM_R_F_MYC.mCRBNhet.hCRBN_36110_wgs	5	4757577	C	A	Fzd1	-1	G	T	GGC	GTC	A2S	G4T	GCT>TCT	Missense	ENSMUSP00000058629
Vk38525_MM_V_M_MYC_38923_wgs	5	5622025	A	C	A330021E22Rik	-1	T	G	TTA	TGA	F294L	T882G	TTT>TTG	Missense	ENSMUSP00000053206
Vk12653_MM_V_M_MYC.AIDhet_35960_wgs	5	5626017	G	C	A330021E22Rik	-1	C	G	TCT	TGT	S226C	C677G	TCT>TGT	Missense	ENSMUSP00000053206
Vk31507_MM_R_M_MYC.mCRBNnull.hCRBN_mc32510_wxs	5	5682835	T	G	Steap2	-1	A	C	AAG	ACG	K63T	A188C	AAG>ACG	Missense	ENSMUSP00000111086
Vk31422_MM_R_F_MYC.CRE_mc31734_wxs	5	6769536	A	C	Zfp804b	-1	T	G	GTT	GGT	L1140V	T3418G	TTG>GTG	Missense	ENSMUSP00000130571
Vk39227_MM_V_M_MYC.mCRBNnull.hCRBN_39482_wgs	5	6769574	T	C	Zfp804b	-1	A	G	CAC	CGC	H1127R	A3380G	CAC>CGC	Missense	ENSMUSP00000130571
Vk23589_MM_O_F_MYC.MIRnull_mc27636_wxs	5	6771300	A	C	Zfp804b	-1	T	G	TTT	TGT	L552V	T1654G	TTA>GTA	Missense	ENSMUSP00000130571
Vk36040_MM_R_F_MYC.mCRBNnull.hCRBN_36724_wgs	5	6772190	A	-	Zfp804b	-1	.	.	.	.	.	764-764-delfrshift	.	no-SNV	ENSMUSP00000130571
Vk36574_MM_R_M_MYC.mCRBNnull.hCRBN_38943_wgs	5	7180052	G	A	Tubb4b-ps1	1	G	A	CGC	CAC	A230T	G688A	GCC>ACC	Missense	ENSMUSP00000136922
Vk14750_MM_V_M_MYC_33411_wgs	5	7180071	C	G	Tubb4b-ps1	1	C	G	ACC	AGC	T236S	C707G	ACC>AGC	Missense	ENSMUSP00000136922
Vk29790_MM_R_F_MYC.mCRBNhet.hCRBN_mc32184_wxs	5	8442553	GC	AT	Slc25a40	1	.	.	.	.	.	442-443-mnv	.	no-SNV	ENSMUSP00000067611
Vk14750_MM_V_M_MYC_33411_wgs	5	8837592	C	T	Abcb1b	1	C	T	GCG	GTG	A826V	C2477T	GCG>GTG	Missense	ENSMUSP00000009058
Vk35707_MM_V_F_MYC.mCRBNnull.hCRBN_37200_wgs	5	9441770	A	G	9330182L06Rik	1	A	G	TAC	TGC	Y710C	A2129G	TAC>TGC	Missense	ENSMUSP00000069165
Vk12598_MM_V_M_MYC.AIDhet_35084_wgs	5	9445379	C	T	9330182L06Rik	1	C	T	TCT	TTT	L728F	C2182T	CTC>TTC	Missense	ENSMUSP00000069165
Vk23053_MM_R_M_MYC.TRAF3null.CRE_34772_wgs	5	13570147	T	A	Sema3a	1	T	A	ATG	AAG	D454E	T1362A	GAT>GAA	Missense	ENSMUSP00000030714
Vk35707_MM_V_F_MYC.mCRBNnull.hCRBN_37200_wgs	5	13793373	G	T	Speer3	1	G	T	AGG	ATG	R98M	G293T	AGG>ATG	Missense	ENSMUSP00000115668
Vk31080_MM_V_F_MYC.CRE_35260_wgs	5	14515238	G	C	Pclo	1	G	C	AGC	ACC	S6T	G17C	AGC>ACC	Missense	ENSMUSP00000030691
Vk31422_MM_R_F_MYC.CRE_mc31734_wxs	5	14676185	G	A	Pclo	1	G	A	AGA	AAA	E1686K	G5056A	GAA>AAA	Missense	ENSMUSP00000030691
Vk26784_MM_R_M_MYC_27456_wxs	5	14678561	A	C	Pclo	1	A	C	AAA	ACA	N2478H	A7432C	AAT>CAT	Missense	ENSMUSP00000030691
Vk36973_MM_R_F_MYC.mCRBNnull.hCRBN_37409_wgs	5	14679137	G	A	Pclo	1	G	A	TGA	TAA	E2670K	G8008A	GAA>AAA	Missense	ENSMUSP00000030691
Vk29087_MM_R_M_MYC.CRE_29847b_wxs	5	14793884	A	C	Pclo	1	A	C	AAT	ACT	K4811N	A14433C	AAA>AAC	Missense	ENSMUSP00000030691
Vk25283_MM_O_M_MYC.MDRhet_mc31256_wxs	5	16730581	T	G	Gm8991	-1	A	C	TAA	TCA	K164Q	A490C	AAA>CAA	Missense	ENSMUSP00000072775
Vk28158_MM_R_M_MYC_29806_wgs	5	16730844	C	G	Gm8991	-1	G	C	AGG	ACG	K77N	G231C	AAG>AAC	Missense	ENSMUSP00000072775
Vk32642_MM_R_M_MYC.mCRBNnull_34117_wgs	5	18308678	C	A	Gnai1	-1	G	T	CGG	CTG	G60C	G178T	GGC>TGC	Missense	ENSMUSP00000074259
Vk36973_MM_R_F_MYC.mCRBNnull.hCRBN_37409_wgs	5	21621487	G	C	Fbxl13	-1	C	G	GCA	GGA	C100W	C300G	TGC>TGG	Missense	ENSMUSP00000052716
Vk32976_MM_R_F_MYC_34625_wgs	5	21757785	C	T	Dnajc2	-1	G	A	GGA	GAA	D591N	G1771A	GAC>AAC	Missense	ENSMUSP00000030771
Vk31422_MM_R_F_MYC.CRE_mc31734_wxs	5	23518524	CTGGAAAGGAATAGATGTGATAAATATTAAAAAAAAACAAAAGCATCTTCGCACACTAAATAACAATTAAAATGTAAAAAGAAAACACTACTTAC	-	Srpk2	-1	.	.	.	.	.	NA	.	no-SNV	ENSMUSP00000085734
Vk31422_MM_R_F_MYC.CRE_mc31734_wxs	5	23518719	-	TTTTTGGCAAATCTCCAGTACTAGAGGCTGAAACTGTCCTGCTTCTGTCATGGGAGGGACTGCTTTCCTC	Srpk2	-1	.	.	.	.	.	1493-1494-insfrshift	.	no-SNV	ENSMUSP00000085734
Vk12598_MM_V_M_MYC.AIDhet_35084_wgs	5	24399941	C	T	Abcb8	1	C	T	CCT	CTT	L42F	C124T	CTC>TTC	Missense	ENSMUSP00000110729	rs244622566	AC=2;AN=86;AF=0.0232558
Vk37553_MM_R_M_MYC.mCRBNnull.hCRBN_38839_wgs	5	24452509	-	ATCCCGGTGGGCACCGCCAAGCTTGGCCCCAACGAATACACGATCCTGCTCAACAACAGCCCCAAGGCCATCGATGAGCTCAACGACTTGCCGATCAAGACGGTCGA	Agap3	1	.	.	.	.	.	302-303-insfrshift	.	no-SNV	ENSMUSP00000024123
Vk28158_MM_R_M_MYC_29806_wgs	5	25284315	C	T	Kmt2c	-1	G	A	CGT	CAT	R4542H	G13625A	CGT>CAT	Missense	ENSMUSP00000043874
Vk32829_MM_R_F_MYC.MMSET1null_33590_wgs	5	25314801	-	A	Kmt2c	-1	.	.	.	.	.	6310-6311-insfrshift	.	no-SNV	ENSMUSP00000043874
Vk38525_MM_V_M_MYC_38923_wgs	5	25377252	G	A	Kmt2c	-1	C	T	ACG	ATG	R443*	C1327T	CGA>TGA	Nonsense	ENSMUSP00000043874
Vk12598_MM_V_M_MYC.AIDhet_35084_wgs	5	27718471	A	C	Dpp6	1	A	C	CAG	CCG	Q693P	A2078C	CAG>CCG	Missense	ENSMUSP00000113441	rs16794406	AC=32;AN=86;AF=0.372093
Vk31422_MM_R_F_MYC.CRE_mc31734_wxs	5	27756982	G	A	Paxip1	-1	C	T	CCC	CTC	P804S	C2410T	CCA>TCA	Missense	ENSMUSP00000002291
Vk14750_MM_V_M_MYC_33411_wgs	5	27781486	C	G	Paxip1	-1	G	C	AGA	ACA	.	.	.	Essential_Splice	ENSMUSP00000002291
Vk38290_MM_V_F_MYC.mCRBNnull.hCRBN_39878_wgs	5	28461499	C	T	Shh	-1	G	A	GGA	GAA	D130N	G388A	GAT>AAT	Missense	ENSMUSP00000002708
Vk39227_MM_V_M_MYC.mCRBNnull.hCRBN_39482_wgs	5	30378711	T	C	Otof	-1	A	G	GAC	GGC	T1348A	A4042G	ACC>GCC	Missense	ENSMUSP00000073803
Vk22304_MM_O_F_MYC.MIRnull_mc28336_wxs	5	30891095	C	A	Agbl5	1	C	A	ACC	AAC	H141Q	C423A	CAC>CAA	Missense	ENSMUSP00000110352
Vk33982_MM_R_F_MYC.mCRBNnull.hCRBN_37049_wgs	5	31168280	C	T	Gtf3c2	-1	G	A	GGG	GAG	W481*	G1443A	TGG>TGA	Nonsense	ENSMUSP00000047210
Vk39227_MM_V_M_MYC.mCRBNnull.hCRBN_39482_wgs	5	31196513	T	C	Snx17	1	T	C	ATG	ACG	M215T	T644C	ATG>ACG	Missense	ENSMUSP00000031029
Vk36387_MM_R_F_MYC.mCRBNnull.hCRBN_39020_wgs	5	31200671	-	TTAGTACTACCATGTCCTG	Zfp513	-1	.	.	.	.	.	363-364-insfrshift	.	no-SNV	ENSMUSP00000110238
Vk36387_MM_R_F_MYC.mCRBNnull.hCRBN_39020_wgs	5	31200674	-	TTAAAGTCAATGGGAAACTACAACAGCCTAATCCAAG	Zfp513	-1	.	.	.	.	.	360-361-insfrshift	.	no-SNV	ENSMUSP00000110238
Vk12598_MM_R_M_MYC.AIDhet_23916_wxs	5	31283097	T	C	Ift172	-1	A	G	GAG	GGG	E282G	A845G	GAG>GGG	Missense	ENSMUSP00000049335
Vk12598_MM_V_M_MYC.AIDhet_35084_wgs	5	31283097	T	C	Ift172	-1	A	G	GAG	GGG	E282G	A845G	GAG>GGG	Missense	ENSMUSP00000049335
Vk12598_MM_V_M_MYC.AIDhet_35084_wgs	5	32820709	C	T	Gm20671	-1	G	A	CGC	CAC	A94T	G280A	GCT>ACT	Missense	ENSMUSP00000124923	rs32525128	AC=48;AN=86;AF=0.55814
Vk12598_MM_V_M_MYC.AIDhet_35084_wgs	5	32820709	C	T	Prr14l	-1	G	A	CGC	CAC	A1774T	G5320A	GCT>ACT	Missense	ENSMUSP00000113259	rs32525128	AC=48;AN=86;AF=0.55814
Vk39227_MM_V_M_MYC.mCRBNnull.hCRBN_39482_wgs	5	32924285	T	C	Depdc5	1	T	C	CTG	CCG	L597P	T1790C	CTG>CCG	Missense	ENSMUSP00000113862
Vk12598_MM_V_M_MYC.AIDhet_35084_wgs	5	33895113	C	T	Whsc1	1	C	T	TCA	TTA	S1346L	C4037T	TCA>TTA	Missense	ENSMUSP00000075210	rs4225168	AC=26;AN=86;AF=0.302326
Vk12598_MM_V_M_MYC.AIDhet_35084_wgs	5	34129230	C	T	Poln	-1	G	A	AGG	AAG	R198K	G593A	AGG>AAG	Missense	ENSMUSP00000036110	rs33546254	AC=42;AN=86;AF=0.488372
Vk39227_MM_V_M_MYC.mCRBNnull.hCRBN_39482_wgs	5	34644717	G	C	Nop14	-1	C	G	ACT	AGT	T581S	C1742G	ACT>AGT	Missense	ENSMUSP00000038382
Vk12598_MM_V_M_MYC.AIDhet_35084_wgs	5	36485384	A	G	Ccdc96	1	A	G	CAT	CGT	M245V	A733G	ATG>GTG	Missense	ENSMUSP00000059636	rs33702172	AC=56;AN=86;AF=0.651163
Vk12598_MM_V_M_MYC.AIDhet_35084_wgs	5	36614029	G	T	D5Ertd579e	-1	C	A	GCG	GAG	S1007R	C3021A	AGC>AGA	Missense	ENSMUSP00000031091	rs33274436	AC=50;AN=86;AF=0.581395
Vk33883_MM_R_M_MYC.mCRBNnull.hCRBN_38052_wgs	5	36931415	-	AGACATCAAGCCAGCCAACATGGAGGACCTCACGGAGGTGATCACAGCATCGGAGTTCCATCCGC	Ppp2r2c	1	.	.	.	.	.	NA	.	no-SNV	ENSMUSP00000031003
Vk12598_MM_V_M_MYC.AIDhet_35084_wgs	5	37187252	TG	CA	Gm1043	1	.	.	.	.	.	198-199-mnv	.	no-SNV	ENSMUSP00000092436	rs32653759	AC=28;AN=86;AF=0.325581
Vk12598_MM_V_M_MYC.AIDhet_35084_wgs	5	37192806	T	C	Gm1043	1	T	C	ATG	ACG	M68T	T203C	ATG>ACG	Missense	ENSMUSP00000092436	rs32651159	AC=38;AN=86;AF=0.44186
Vk31080_MM_V_F_MYC.CRE_35260_wgs	5	37242390	A	T	Crmp1	1	A	T	AAG	ATG	E82D	A246T	GAA>GAT	Missense	ENSMUSP00000109795
Vk12598_MM_V_M_MYC.AIDhet_35084_wgs	5	37301571	C	A	Evc	-1	G	T	AGC	ATC	K923N	G2769T	AAG>AAT	Missense	ENSMUSP00000031005	rs29677154	AC=28;AN=86;AF=0.325581
Vk12598_MM_V_M_MYC.AIDhet_35084_wgs	5	37301636	G	A	Evc	-1	C	T	CCT	CTT	L902F	C2704T	CTT>TTT	Missense	ENSMUSP00000031005	rs47028246	AC=32;AN=86;AF=0.372093
Vk12598_MM_V_M_MYC.AIDhet_35084_wgs	5	37387082	T	C	Evc2	1	T	C	CTG	CCG	L725P	T2174C	CTG>CCG	Missense	ENSMUSP00000055130	rs33500242	AC=42;AN=86;AF=0.488372
Vk12598_MM_V_M_MYC.AIDhet_35084_wgs	5	37417459	T	G	Evc2	1	T	G	TTG	TGG	I1019M	T3057G	ATT>ATG	Missense	ENSMUSP00000055130	rs47533387	AC=40;AN=86;AF=0.465116
Vk12598_MM_V_M_MYC.AIDhet_35084_wgs	5	38351138	G	T	Slc2a9	-1	C	A	ACT	AAT	T521N	C1562A	ACT>AAT	Missense	ENSMUSP00000063352	rs38207708	AC=28;AN=86;AF=0.325581
Vk38291_MM_V_F_MYC_39684_wgs	5	38417170	C	G	Slc2a9	-1	G	C	GGG	GCG	.	.	.	Essential_Splice	ENSMUSP00000063352
Vk12598_MM_V_M_MYC.AIDhet_35084_wgs	5	38440737	A	C	Slc2a9	-1	T	G	TTC	TGC	S131A	T391G	TCC>GCC	Missense	ENSMUSP00000063352	rs32688923	AC=30;AN=86;AF=0.348837
Vk38150_MM_V_M_MYC.mCRBNnull.hCRBN_39515_wgs	5	41763917	T	A	Nkx3-2	-1	A	T	GAC	GTC	T10S	A28T	ACG>TCG	Missense	ENSMUSP00000051990
Vk14750_MM_V_M_MYC_33411_wgs	5	43706752	A	G	Cc2d2a	1	A	G	AAC	AGC	T732A	A2194G	ACT>GCT	Missense	ENSMUSP00000048320
Vk39227_MM_V_M_MYC.mCRBNnull.hCRBN_39482_wgs	5	44541752	A	G	Ldb2	-1	T	C	ATC	ACC	S115P	T343C	TCC>CCC	Missense	ENSMUSP00000067737
Vk12598_MM_R_M_MYC.AIDhet_23916_wxs	5	45434678	-	TCCACCAGGAACTCTAAGGGTGTCCAGGAGCTGAAGTCTGCCTCAGGCATTGATTTCCTGTTCATCGGGGTATC	Qdpr	-1	.	.	.	.	.	621-622-insfrshift	.	no-SNV	ENSMUSP00000015950
Vk39227_MM_V_M_MYC.mCRBNnull.hCRBN_39482_wgs	5	45454045	C	T	Clrn2	1	C	T	ACG	ATG	R79C	C235T	CGC>TGC	Missense	ENSMUSP00000058204
Vk22304_MM_O_F_MYC.MIRnull_mc28336_wxs	5	45511918	G	A	Lap3	1	G	A	AGA	AAA	E470K	G1408A	GAG>AAG	Missense	ENSMUSP00000040222
Vk31507_MM_R_M_MYC.mCRBNnull.hCRBN_mc32510_wxs	5	45582861	T	G	Fam184b	-1	A	C	GAA	GCA	K328Q	A982C	AAG>CAG	Missense	ENSMUSP00000016023
Vk12598_MM_V_M_MYC.AIDhet_35084_wgs	5	45676663	G	A	Ncapg	1	G	A	AGA	AAA	R347K	G1040A	AGA>AAA	Missense	ENSMUSP00000112871	rs29581694	AC=68;AN=86;AF=0.790698
Vk39227_MM_V_M_MYC.mCRBNnull.hCRBN_39482_wgs	5	48259542	A	C	Slit2	1	A	C	CAG	CCG	.	.	.	Essential_Splice	ENSMUSP00000134263
Vk39227_MM_V_M_MYC.mCRBNnull.hCRBN_39482_wgs	5	49960741	A	G	Gpr125	-1	T	C	GTG	GCG	V1155A	T3464C	GTG>GCG	Missense	ENSMUSP00000030971
Vk32052_MM_R_F_MYC.mCRBNnull.hCRBN_mc32358_wxs	5	50006770	T	C	Gpr125	-1	A	G	CAC	CGC	H289R	A866G	CAC>CGC	Missense	ENSMUSP00000030971
Vk32366_MM_O_F_MYC.MMSET1het_34522_wgs	5	51494645	G	A	Ppargc1a	-1	C	T	TCG	TTG	S237L	C710T	TCG>TTG	Missense	ENSMUSP00000117040
Vk29400_MM_R_F_MYC.CRE_mc29977_wxs	5	52181014	A	C	Dhx15	-1	T	G	TTG	TGG	F223L	T669G	TTT>TTG	Missense	ENSMUSP00000031061
Vk37783_MM_V_F_MYC.OMO.rtTA_39274_wgs	5	52184816	CCTCTCCCGTTCTCTGTCTCCTCTATCACGTTCTCGGTCA	-	Dhx15	-1	.	.	.	.	.	120-159-delfrshift	.	no-SNV	ENSMUSP00000031061
Vk36574_MM_R_M_MYC.mCRBNnull.hCRBN_38943_wgs	5	52668985	C	T	Sepsecs	-1	G	A	TGG	TAG	M61I	G183A	ATG>ATA	Missense	ENSMUSP00000031069
Vk12598_MM_V_M_MYC.AIDhet_35084_wgs	5	52741729	C	T	Pi4k2b	1	C	T	GCC	GTC	A4V	C11T	GCC>GTC	Missense	ENSMUSP00000031081	rs47963458	AC=56;AN=86;AF=0.651163
Vk38150_MM_V_M_MYC.mCRBNnull.hCRBN_39515_wgs	5	53067739	G	T	Slc34a2	1	G	T	GGC	GTC	.	.	.	Essential_Splice	ENSMUSP00000092380
Vk12598_MM_V_M_MYC.AIDhet_35084_wgs	5	53699760	T	G	Cckar	-1	A	C	CAC	CCC	H436P	A1307C	CAC>CCC	Missense	ENSMUSP00000031093	rs13459172	AC=62;AN=86;AF=0.72093
Vk36973_MM_R_F_MYC.mCRBNnull.hCRBN_37409_wgs	5	57719724	C	G	Pcdh7	1	C	G	CCA	CGA	P207R	C620G	CCA>CGA	Missense	ENSMUSP00000092376
Vk31080_MM_V_F_MYC.CRE_35260_wgs	5	62676530	A	C	Arap2	-1	T	G	CTA	CGA	Y865D	T2593G	TAC>GAC	Missense	ENSMUSP00000075924
Vk12598_MM_V_M_MYC.AIDhet_35084_wgs	5	63800270	TT	CC	3110047P20Rik	1	.	.	.	.	.	942-943-mnv	.	no-SNV	ENSMUSP00000124712	rs50413358	AC=66;AN=86;AF=0.767442
Vk31507_MM_R_M_MYC.mCRBNnull.hCRBN_mc32510_wxs	5	63804964	-	G	3110047P20Rik	1	.	.	.	.	.	1889-1890-insfrshift	.	no-SNV	ENSMUSP00000124712
Vk34286_MM_V_F_MYC.OMO.rtTA_35681_wgs	5	64953627	C	T	Tlr6	-1	G	A	GGA	GAA	E646K	G1936A	GAA>AAA	Missense	ENSMUSP00000062096
Vk25283_MM_O_M_MYC.MDRhet_mc31256_wxs	5	65405336	G	A	Lias	1	G	A	AGA	AAA	E320K	G958A	GAA>AAA	Missense	ENSMUSP00000031101
Vk38291_MM_V_F_MYC_39684_wgs	5	65798099	G	T	N4bp2	1	G	T	AGC	ATC	K455N	G1365T	AAG>AAT	Missense	ENSMUSP00000109367
Vk26784_MM_R_M_MYC_27456_wxs	5	66452278	A	C	Apbb2	-1	T	G	CTC	CGC	S9A	T25G	TCA>GCA	Missense	ENSMUSP00000125211
Vk31080_MM_V_F_MYC.CRE_35260_wgs	5	66974556	A	G	Limch1	1	A	G	GAC	GGC	T277A	A829G	ACG>GCG	Missense	ENSMUSP00000112651
Vk38525_MM_V_M_MYC_38923_wgs	5	67017668	T	C	Limch1	1	T	C	TTG	TCG	L677S	T2030C	TTG>TCG	Missense	ENSMUSP00000112651
Vk35707_MM_V_F_MYC.mCRBNnull.hCRBN_37200_wgs	5	67034213	G	C	Limch1	1	G	C	GGA	GCA	E954Q	G2860C	GAA>CAA	Missense	ENSMUSP00000112651
Vk12598_MM_V_M_MYC.AIDhet_35084_wgs	5	67417722	G	A	Bend4	-1	C	T	CCG	CTG	P272L	C815T	CCG>CTG	Missense	ENSMUSP00000132684
Vk31422_MM_R_F_MYC.CRE_mc31734_wxs	5	70973519	G	A	Gabra2	-1	C	T	GCG	GTG	A322V	C965T	GCG>GTG	Missense	ENSMUSP00000000572
Vk31159_MM_R_F_MYC_342935_wgs	5	72605440	A	T	Cnga1	-1	T	A	GTC	GAC	S244T	T730A	TCA>ACA	Missense	ENSMUSP00000084464
Vk31159_MM_V_F_MYC_38842_wgs	5	72605440	A	T	Cnga1	-1	T	A	GTC	GAC	S244T	T730A	TCA>ACA	Missense	ENSMUSP00000084464
Vk25283_MM_O_M_MYC.MDRhet_mc31256_wxs	5	72612376	T	-	Cnga1	-1	.	.	.	.	.	299-299-delfrshift	.	no-SNV	ENSMUSP00000084464
Vk39337_MM_V_F_MYC.mCRBNnull.hCRBN_40022_wgs	5	72763641	T	A	Tec	-1	A	T	CAT	CTT	M464L	A1390T	ATG>TTG	Missense	ENSMUSP00000071836
Vk39227_MM_V_M_MYC.mCRBNnull.hCRBN_39482_wgs	5	72783747	T	G	Tec	-1	A	C	GAC	GCC	T156P	A466C	ACC>CCC	Missense	ENSMUSP00000071836
Vk32245_MM_V_F_MYC_mc32579_wxs	5	73059383	G	-	Fryl	-1	.	.	.	.	.	6563-6563-delfrshift	.	no-SNV	ENSMUSP00000098687
Vk25283_MM_O_M_MYC.MDRhet_mc31256_wxs	5	75185531	C	T	Pdgfra	1	C	T	CCT	CTT	L781F	C2341T	CTC>TTC	Missense	ENSMUSP00000000476
Vk26784_MM_R_M_MYC_27456_wxs	5	75610858	A	C	Kit	1	A	C	AAG	ACG	K237T	A710C	AAG>ACG	Missense	ENSMUSP00000116465
Vk39227_MM_V_M_MYC.mCRBNnull.hCRBN_39482_wgs	5	81694476	A	C	Lphn3	1	A	C	AAC	ACC	N885T	A2654C	AAC>ACC	Missense	ENSMUSP00000113482
Vk36973_MM_R_F_MYC.mCRBNnull.hCRBN_37409_wgs	5	83284260	G	C	Tecrl	-1	C	G	TCA	TGA	H263D	C787G	CAT>GAT	Missense	ENSMUSP00000062122
Vk38291_MM_V_F_MYC_39684_wgs	5	84084914	T	G	Epha5	-1	A	C	AAA	ACA	K770T	A2309C	AAA>ACA	Missense	ENSMUSP00000109030
Vk33369_MM_R_F_MYC.mCRBNnull.hCRBN_37289_wgs	5	84416475	G	C	Epha5	-1	C	G	ACA	AGA	H11D	C31G	CAC>GAC	Missense	ENSMUSP00000109030
Vk14750_MM_V_M_MYC_33411_wgs	5	86309494	G	A	Tmprss11d	-1	C	T	ACC	ATC	T240I	C719T	ACC>ATC	Missense	ENSMUSP00000031175
Vk25214_MM_O_F_MYC.MIRnull_mc31255_wxs	5	87140292	C	A	Ugt2b5	-1	G	T	GGA	GTA	W16C	G48T	TGG>TGT	Missense	ENSMUSP00000108953
Vk39337_MM_V_F_MYC.mCRBNnull.hCRBN_40022_wgs	5	87813968	T	-	Csn1s2b	1	.	.	.	.	.	130-130-delfrshift	.	no-SNV	ENSMUSP00000072352
Vk22633_MM_O_M_MYC.MDRnull_mc28330_wxs	5	87843073	A	C	4930432K09Rik	1	A	C	AAC	ACC	K181N	A543C	AAA>AAC	Missense	ENSMUSP00000098617
Vk26784_MM_R_M_MYC_27456_wxs	5	87930109	A	C	Csn3	1	A	C	AAT	ACT	N158T	A473C	AAT>ACT	Missense	ENSMUSP00000001667
Vk33883_MM_R_M_MYC.mCRBNnull.hCRBN_38052_wgs	5	89684400	T	C	Adamts3	-1	A	G	AAG	AGG	K949R	A2846G	AAG>AGG	Missense	ENSMUSP00000132219
Vk35707_MM_V_F_MYC.mCRBNnull.hCRBN_37200_wgs	5	90223913	C	G	Cox18	-1	G	C	GGC	GCC	W9C	G27C	TGG>TGC	Missense	ENSMUSP00000113353
Vk37553_MM_R_M_MYC.mCRBNnull.hCRBN_38839_wgs	5	90577983	-	CCGCTGATGAGCGGCAATACACCCATCCTTGGTCTGGACGTCTGGGAACACGCTTACTACCTGCAATATCAAAACCGACGACCCGAGTACATCAATGCA	5830473C10Rik	1	.	.	.	.	.	1052-1053-insfrshift	.	no-SNV	ENSMUSP00000092198
Vk38525_MM_V_M_MYC_38923_wgs	5	90768610	T	C	Ppbp	1	T	C	TTC	TCC	F3S	T8C	TTC>TCC	Missense	ENSMUSP00000031319
Vk31507_MM_R_M_MYC.mCRBNnull.hCRBN_mc32510_wxs	5	92020037	G	A	Cdkl2	-1	C	T	TCC	TTC	P433S	C1297T	CCT>TCT	Missense	ENSMUSP00000084199
Vk33880_MM_R_M_MYC.mCRBNnull.hCRBN_36199_wgs	5	92412255	-	T	Art3	1	.	.	.	.	.	1080-1081-insfrshift	.	no-SNV	ENSMUSP00000113493
Vk26784_MM_R_M_MYC_27456_wxs	5	95521493	T	G	Gm3286	1	T	G	TTT	TGT	F127C	T380G	TTT>TGT	Missense	ENSMUSP00000132710
Vk39337_MM_V_F_MYC.mCRBNnull.hCRBN_40022_wgs	5	98979862	T	C	Prkg2	-1	A	G	TAG	TGG	.	.	.	Essential_Splice	ENSMUSP00000124963
Vk32366_MM_O_F_MYC.MMSET1het_34522_wgs	5	99024731	C	T	Prkg2	-1	G	A	CGC	CAC	A42T	G124A	GCG>ACG	Missense	ENSMUSP00000124963	rs6159631	AC=4;AN=86;AF=0.0465116
Vk32908_MM_R_M_MYC.mCRBNnull.hCRBN_34444_wgs	5	99233956	C	A	Rasgef1b	-1	G	T	TGT	TTT	V230F	G688T	GTT>TTT	Missense	ENSMUSP00000031276
Vk36040_MM_R_F_MYC.mCRBNnull.hCRBN_36724_wgs	5	100037183	T	G	Hnrnpdl	-1	A	C	AAC	ACC	T270P	A808C	ACA>CCA	Missense	ENSMUSP00000121005
Vk39337_MM_V_F_MYC.mCRBNnull.hCRBN_40022_wgs	5	100798797	GG	TA	Mrps18c	1	.	.	.	.	.	28-29-mnv	.	no-SNV	ENSMUSP00000016977
Vk35707_MM_V_F_MYC.mCRBNnull.hCRBN_37200_wgs	5	100798798	G	C	Mrps18c	1	G	C	GGT	GCT	G10A	G29C	GGT>GCT	Missense	ENSMUSP00000016977
Vk31080_MM_V_F_MYC.CRE_35260_wgs	5	101663568	T	G	Nkx6-1	-1	A	C	TAC	TCC	T223P	A667C	ACC>CCC	Missense	ENSMUSP00000042716
Vk32269_MM_R_F_MYC.mCRBNhet.hCRBN_36110_wgs	5	101858524	A	C	Wdfy3	-1	T	G	CTT	CGT	L2846R	T8537G	CTT>CGT	Missense	ENSMUSP00000134244
Vk33883_MM_R_M_MYC.mCRBNnull.hCRBN_38052_wgs	5	101937555	-	A	Wdfy3	-1	.	.	.	.	.	2072-2073-insfrshift	.	no-SNV	ENSMUSP00000134244
Vk33883_MM_R_M_MYC.mCRBNnull.hCRBN_38052_wgs	5	101937556	-	CTGCGTTACTACGCCGATACGAAGCTGTCGGAATTCCCGACGCCATTGTCGCGCGCCCATCTGGCGGCGGCCCTGGCGCTTTACGGGGATGCGCAGCGGTC	Wdfy3	-1	.	.	.	.	.	2071-2072-insfrshift	.	no-SNV	ENSMUSP00000134244
Vk12653_MM_V_M_MYC.AIDhet_35960_wgs	5	102664081	A	G	Arhgap24	1	A	G	CAG	CGG	.	.	.	Essential_Splice	ENSMUSP00000092138
Vk28158_MM_R_M_MYC_29806_wgs	5	102991896	T	A	Mapk10	-1	A	T	CAG	CTG	Q163L	A488T	CAG>CTG	Missense	ENSMUSP00000108469
Vk29087_MM_R_M_MYC.CRE_29847b_wxs	5	103492254	A	C	Ptpn13	1	A	C	AAA	ACA	K193T	A578C	AAA>ACA	Missense	ENSMUSP00000048119
Vk29087_MM_R_M_MYC.CRE_29847b_wxs	5	103492256	C	-	Ptpn13	1	.	.	.	.	.	580-580-delfrshift	.	no-SNV	ENSMUSP00000048119
Vk39227_MM_V_M_MYC.mCRBNnull.hCRBN_39482_wgs	5	103554756	A	G	Ptpn13	1	A	G	TAC	TGC	Y1196C	A3587G	TAC>TGC	Missense	ENSMUSP00000048119
Vk25039_MM_O_F_MYC.MIRnull_mc31257_wxs	5	104059782	-	ATATATAAGGGGTATGTTGACGACCCTCGGAACACTGACAATGCATGGATGGAGACGGAAGCC	Nudt9	1	.	.	.	.	.	788-789-insfrshift	.	no-SNV	ENSMUSP00000031250
Vk26784_MM_R_M_MYC_27456_wxs	5	104175213	T	G	Dspp	1	T	G	CTT	CGT	L74R	T221G	CTT>CGT	Missense	ENSMUSP00000108391
Vk12598_MM_V_M_MYC.AIDhet_35084_wgs	5	104207134	T	G	Dmp1	1	T	G	CTG	CGG	L13R	T38G	CTG>CGG	Missense	ENSMUSP00000068053
Vk14451_MM_R_M_MYC.EGFP_mc31644_wxs	5	105813190	G	A	Lrrc8d	1	G	A	TGA	TAA	D489N	G1465A	GAC>AAC	Missense	ENSMUSP00000113603
Vk12598_MM_R_M_MYC.AIDhet_23916_wxs	5	107358970	A	G	Brdt	1	A	G	AAG	AGG	K473R	A1418G	AAG>AGG	Missense	ENSMUSP00000031215
Vk12598_MM_V_M_MYC.AIDhet_35084_wgs	5	107358970	A	G	Brdt	1	A	G	AAG	AGG	K473R	A1418G	AAG>AGG	Missense	ENSMUSP00000031215
Vk22284_MM_R_M_MYC.CRE_23185b_wxs	5	107433219	T	C	Lpcat2b	1	T	C	GTC	GCC	V138A	T413C	GTC>GCC	Missense	ENSMUSP00000127318
Vk22633_MM_O_M_MYC.MDRnull_mc28330_wxs	5	107503857	T	-	A830010M20Rik	1	.	.	.	.	.	615-615-delfrshift	.	no-SNV	ENSMUSP00000098511
Vk32245_MM_V_F_MYC_mc32579_wxs	5	108314114	AGCTTTGTGGCTGAGGCAA	-	Pigg	1	.	.	.	.	.	310-328-delfrshift	.	no-SNV	ENSMUSP00000113818
Vk32976_MM_R_F_MYC_34625_wgs	5	109049026	T	G	Vmn2r11	-1	A	C	GAC	GCC	T527P	A1579C	ACA>CCA	Missense	ENSMUSP00000133218
Vk32642_MM_R_M_MYC.mCRBNnull_34117_wgs	5	109751590	C	T	4930522L14Rik	-1	G	A	AGT	AAT	.	.	.	Essential_Splice	ENSMUSP00000108166
Vk39337_MM_V_F_MYC.mCRBNnull.hCRBN_40022_wgs	5	110755575	T	C	Ep400	-1	A	G	TAC	TGC	Y386C	A1157G	TAC>TGC	Missense	ENSMUSP00000049038
Vk31080_MM_V_F_MYC.CRE_35260_wgs	5	111335500	T	C	Pitpnb	1	T	C	GTG	GCG	V9A	T26C	GTG>GCG	Missense	ENSMUSP00000083835
Vk37783_MM_V_F_MYC.OMO.rtTA_39274_wgs	5	112449913	A	T	Gm6588	1	A	T	AAA	ATA	N109Y	A325T	AAT>TAT	Missense	ENSMUSP00000098441
Vk39227_MM_V_M_MYC.mCRBNnull.hCRBN_39482_wgs	5	113235950	T	C	Tmem211	1	T	C	CTT	CCT	L78P	T233C	CTT>CCT	Missense	ENSMUSP00000083808
Vk33883_MM_R_M_MYC.mCRBNnull.hCRBN_38052_wgs	5	113946830	-	TGCATCCAGGATGCCTTCGTACTCAGACAGCTGCCTCATAAAGCCTGC	Ssh1	-1	.	.	.	.	.	NA	.	no-SNV	ENSMUSP00000124312
Vk28158_MM_R_M_MYC_29806_wgs	5	114195641	G	A	Acacb	1	G	A	TGT	TAT	V542I	G1624A	GTC>ATC	Missense	ENSMUSP00000099642
Vk32829_MM_R_F_MYC.MMSET1null_33590_wgs	5	114204671	G	A	Acacb	1	G	A	AGT	AAT	.	.	.	Essential_Splice	ENSMUSP00000099642
Vk36574_MM_R_M_MYC.mCRBNnull.hCRBN_38943_wgs	5	114928159	T	C	Oasl1	1	T	C	ATG	ACG	M112T	T335C	ATG>ACG	Missense	ENSMUSP00000031540
Vk29087_MM_R_M_MYC.CRE_29847b_wxs	5	114928195	G	T	Oasl1	1	G	T	AGT	ATT	S124I	G371T	AGT>ATT	Missense	ENSMUSP00000031540
Vk31803_MM_R_F_MYC_35001_wgs	5	115649439	C	T	Ccdc64	-1	G	A	GGC	GAC	G567D	G1700A	GGC>GAC	Missense	ENSMUSP00000053547
Vk36574_MM_R_M_MYC.mCRBNnull.hCRBN_38943_wgs	5	117708258	G	A	Ksr2	1	G	A	TGC	TAC	C730Y	G2189A	TGC>TAC	Missense	ENSMUSP00000137670
Vk31080_MM_V_F_MYC.CRE_35260_wgs	5	120440042	A	G	Lhx5	1	A	G	GAC	GGC	D309G	A926G	GAC>GGC	Missense	ENSMUSP00000031591
Vk32052_MM_R_F_MYC.mCRBNnull.hCRBN_mc32358_wxs	5	120866984	A	G	Oas1h	1	A	G	GAT	GGT	Y165C	A494G	TAT>TGT	Missense	ENSMUSP00000072297
Vk31422_MM_R_F_MYC.CRE_mc31734_wxs	5	120943051	C	T	Rph3a	-1	G	A	GGA	GAA	D628N	G1882A	GAC>AAC	Missense	ENSMUSP00000078198
Vk32052_MM_R_F_MYC.mCRBNnull.hCRBN_mc32358_wxs	5	121398033	C	T	Naa25	1	C	T	CCT	CTT	P10L	C29T	CCT>CTT	Missense	ENSMUSP00000038977
Vk39337_MM_V_F_MYC.mCRBNnull.hCRBN_40022_wgs	5	121414841	T	C	Naa25	1	T	C	GTA	GCA	Y209H	T625C	TAC>CAC	Missense	ENSMUSP00000038977
Vk32245_MM_V_F_MYC_mc32579_wxs	5	121500688	CCTCCTCCCCTTTAGCCTCTTCTGGTAGGA	-	Adam1b	-1	.	.	.	.	.	2264-2293-delinframe	.	no-SNV	ENSMUSP00000078343
Vk39227_MM_V_M_MYC.mCRBNnull.hCRBN_39482_wgs	5	122360145	T	G	Vps29	1	T	G	CTA	CGA	Y50D	T148G	TAC>GAC	Missense	ENSMUSP00000113525
Vk33369_MM_R_F_MYC.mCRBNnull.hCRBN_37289_wgs	5	122746363	C	T	Camkk2	-1	G	A	CGG	CAG	G332S	G994A	GGT>AGT	Missense	ENSMUSP00000107297
Vk33883_MM_R_M_MYC.mCRBNnull.hCRBN_38052_wgs	5	122748043	-	CTTGGTTCACCAACTCAAACACCATGTACAGATGGTCCTCATTAGGGTCATCCAGGACCTCTACCAGCTTCACCACGT	Camkk2	-1	.	.	.	.	.	819-819-insfrshift	.	no-SNV	ENSMUSP00000107297
Vk14451_MM_R_M_MYC.EGFP_mc31644_wxs	5	122949161	T	C	Kdm2b	-1	A	G	TAC	TGC	Y198C	A593G	TAC>TGC	Missense	ENSMUSP00000038229
Vk34635_MM_R_M_MYC.mCRBNnull.hCRBN_36608_wgs	5	123143415	-	A	Setd1b	1	.	.	.	.	.	230-231-insfrshift	.	no-SNV	ENSMUSP00000133933
Vk33883_MM_R_M_MYC.mCRBNnull.hCRBN_38052_wgs	5	123147928	G	A	Setd1b	1	G	A	GGA	GAA	D346N	G1036A	GAC>AAC	Missense	ENSMUSP00000133933
Vk31422_MM_R_F_MYC.CRE_mc31734_wxs	5	123160706	CCCCCACCGCCCCTCCCACCCCAGCCTCCCCCACCTCCA	-	Setd1b	1	.	.	.	.	.	4804-4842-delinframe	.	no-SNV	ENSMUSP00000133933
Vk32976_MM_R_F_MYC_34625_wgs	5	123163375	C	T	Setd1b	1	C	T	TCG	TTG	R1844*	C5530T	CGA>TGA	Nonsense	ENSMUSP00000133933
Vk32052_MM_R_F_MYC.mCRBNnull.hCRBN_mc32358_wxs	5	123297465	C	T	Wdr66	1	C	T	GCG	GTG	A996V	C2987T	GCG>GTG	Missense	ENSMUSP00000113309
Vk32245_MM_V_F_MYC_mc32579_wxs	5	123297491	C	G	Wdr66	1	C	G	GCT	GGT	L1005V	C3013G	CTA>GTA	Missense	ENSMUSP00000113309
Vk36973_MM_R_F_MYC.mCRBNnull.hCRBN_37409_wgs	5	123344680	T	A	Bcl7a	1	T	A	ATA	AAA	D17E	T51A	GAT>GAA	Missense	ENSMUSP00000031391
Vk31080_MM_V_F_MYC.CRE_35260_wgs	5	123753874	G	A	Kntc1	1	G	A	GGA	GAA	W2*	G6A	TGG>TGA	Nonsense	ENSMUSP00000031366
Vk14750_MM_V_M_MYC_33411_wgs	5	124082059	C	T	Abcb9	-1	G	A	GGT	GAT	V308I	G922A	GTC>ATC	Missense	ENSMUSP00000031354
Vk31507_MM_R_M_MYC.mCRBNnull.hCRBN_mc32510_wxs	5	124830461	G	A	Dnah10	1	G	A	GGT	GAT	V4353M	G13057A	GTG>ATG	Missense	ENSMUSP00000062995
Vk37553_MM_R_M_MYC.mCRBNnull.hCRBN_38839_wgs	5	125025771	C	T	Ncor2	-1	G	A	GGG	GAG	G2042E	G6125A	GGG>GAG	Missense	ENSMUSP00000107033
Vk37296_MM_V_M_MYC.mCRBNnull.hCRBN_40057_wgs	5	125118672	C	A	Ncor2	-1	G	T	CGC	CTC	R119L	G356T	CGC>CTC	Missense	ENSMUSP00000107033
Vk12653_MM_R_M_MYC.AIDhet_26382_wxs	5	125297295	G	A	Scarb1	-1	C	T	TCC	TTC	S258F	C773T	TCC>TTC	Missense	ENSMUSP00000083242
Vk32829_MM_R_F_MYC.MMSET1null_33590_wgs	5	125788031	T	C	Tmem132b	1	T	C	TTC	TCC	F1067S	T3200C	TTC>TCC	Missense	ENSMUSP00000031446
Vk33883_MM_R_M_MYC.mCRBNnull.hCRBN_38052_wgs	5	127563177	A	G	Tmem132c	1	A	G	AAG	AGG	K804R	A2411G	AAG>AGG	Missense	ENSMUSP00000113090
Vk31507_MM_R_M_MYC.mCRBNnull.hCRBN_mc32510_wxs	5	127784033	T	G	Tmem132d	-1	A	C	AAC	ACC	N1008T	A3023C	AAC>ACC	Missense	ENSMUSP00000043633
Vk28158_MM_R_M_MYC_29806_wgs	5	127984260	T	C	Tmem132d	-1	A	G	GAA	GGA	E426G	A1277G	GAA>GGA	Missense	ENSMUSP00000043633	rs33384538	AC=78;AN=86;AF=0.906977
Vk35707_MM_V_F_MYC.mCRBNnull.hCRBN_37200_wgs	5	128745705	C	T	Piwil1	1	C	T	ACG	ATG	T411M	C1232T	ACG>ATG	Missense	ENSMUSP00000083222
Vk32829_MM_R_F_MYC.MMSET1null_33590_wgs	5	128789672	T	C	Rimbp2	-1	A	G	GAC	GGC	T535A	A1603G	ACT>GCT	Missense	ENSMUSP00000106978
Vk31080_MM_V_F_MYC.CRE_35260_wgs	5	130011596	A	G	Asl	-1	T	C	ATC	ACC	I452T	T1355C	ATC>ACC	Missense	ENSMUSP00000124274
Vk14451_MM_R_M_MYC.EGFP_mc31644_wxs	5	130211909	TGCATCA	-	Rabgef1	1	.	.	.	.	.	868-874-delfrshift	.	no-SNV	ENSMUSP00000114103
Vk31080_MM_V_F_MYC.CRE_35260_wgs	5	130900613	T	C	Wbscr17	-1	A	G	CAT	CGT	H452R	A1355G	CAT>CGT	Missense	ENSMUSP00000083187
Vk36679_MM_R_M_MYC.mCRBNnull.hCRBN_36984_wgs	5	131085921	G	T	Wbscr17	-1	C	A	GCT	GAT	A247D	C740A	GCT>GAT	Missense	ENSMUSP00000083187
Vk38525_MM_V_M_MYC_38923_wgs	5	135339564	A	C	Fkbp6	-1	T	G	ATG	AGG	Y269*	T807G	TAT>TAG	Nonsense	ENSMUSP00000043193
Vk36040_MM_R_F_MYC.mCRBNnull.hCRBN_36724_wgs	5	135394487	C	G	Pom121	-1	G	C	GGC	GCC	A7P	G19C	GCG>CCG	Missense	ENSMUSP00000106801
Vk39227_MM_V_M_MYC.mCRBNnull.hCRBN_39482_wgs	5	135868857	C	T	Srrm3	1	C	T	CCG	CTG	P462L	C1385T	CCG>CTG	Missense	ENSMUSP00000115695
Vk37783_MM_V_F_MYC.OMO.rtTA_39274_wgs	5	136312705	T	C	Cux1	-1	A	G	AAG	AGG	K611R	A1832G	AAG>AGG	Missense	ENSMUSP00000135086
Vk31159_MM_R_F_MYC_342935_wgs	5	136360039	C	T	Cux1	-1	G	A	TGA	TAA	D213N	G637A	GAC>AAC	Missense	ENSMUSP00000135086
Vk31159_MM_V_F_MYC_38842_wgs	5	136360039	C	T	Cux1	-1	G	A	TGA	TAA	D213N	G637A	GAC>AAC	Missense	ENSMUSP00000135086
Vk23117_MM_O_F_MYC.MIRnull_mc28334_wxs	5	136373456	-	A	Cux1	-1	.	.	.	.	.	272-273-insfrshift	.	no-SNV	ENSMUSP00000135086
Vk31080_MM_V_F_MYC.CRE_35260_wgs	5	137427882	A	G	Zan	-1	T	C	GTG	GCG	V2544A	T7631C	GTG>GCG	Missense	ENSMUSP00000114068
Vk28158_MM_R_M_MYC_29806_wgs	5	137525010	G	A	Gigyf1	1	G	A	GGG	GAG	G895S	G2683A	GGC>AGC	Missense	ENSMUSP00000031727
Vk28158_MM_R_M_MYC_29806_wgs	5	137571368	G	T	Tfr2	1	G	T	GGG	GTG	G42V	G125T	GGG>GTG	Missense	ENSMUSP00000031729	rs3150213	AC=24;AN=86;AF=0.27907
Vk28158_MM_R_M_MYC_29806_wgs	5	137586949	G	A	Tfr2	1	G	A	CGC	CAC	A748T	G2242A	GCC>ACC	Missense	ENSMUSP00000031729	rs32278565	AC=30;AN=86;AF=0.348837
Vk28158_MM_R_M_MYC_29806_wgs	5	137606986	C	A	Pcolce	-1	G	T	AGC	ATC	A307S	G919T	GCC>TCC	Missense	ENSMUSP00000057002	rs33127062	AC=26;AN=86;AF=0.302326
Vk28158_MM_R_M_MYC_29806_wgs	5	137642421	A	T	Sap25	1	A	T	GAC	GTC	T169S	A505T	ACC>TCC	Missense	ENSMUSP00000127076	rs3697711	AC=46;AN=86;AF=0.534884
Vk28158_MM_R_M_MYC_29806_wgs	5	137664278	TG	CA	Agfg2	-1	.	.	.	.	.	525-526-mnv	.	no-SNV	ENSMUSP00000098112	rs51614384	AC=42;AN=86;AF=0.488372
Vk31422_MM_R_F_MYC.CRE_mc31734_wxs	5	138169279	CTAAAAGAGAAACATTTGTCAGCAAGTCCCCGGAGAGCAAGTCCCCGCCCTTTCCCACAGAGATACTCAC	-	Mcm7	-1	.	.	.	.	.	NA	.	no-SNV	ENSMUSP00000000505
Vk32829_MM_R_F_MYC.MMSET1null_33590_wgs	5	138204005	A	-	Gm454	-1	.	.	.	.	.	294-294-delfrshift	.	no-SNV	ENSMUSP00000125518
Vk32052_MM_R_F_MYC.mCRBNnull.hCRBN_mc32358_wxs	5	139050756	C	A	Prkar1b	-1	G	T	GGC	GTC	A204S	G610T	GCT>TCT	Missense	ENSMUSP00000026973
Vk33883_MM_R_M_MYC.mCRBNnull.hCRBN_38052_wgs	5	139108656	-	TCTCCAACTTCTCAAAGTGCTCCCGGAGGAATCGCAGTGGCCGGTCCGGCTTGGCGACACAGAG	Prkar1b	-1	.	.	.	.	.	NA	.	no-SNV	ENSMUSP00000026973
Vk32052_MM_R_F_MYC.mCRBNnull.hCRBN_mc32358_wxs	5	139755971	A	C	Ints1	-1	T	G	CTG	CGG	L1835R	T5504G	CTG>CGG	Missense	ENSMUSP00000072406
Vk32908_MM_R_M_MYC.mCRBNnull.hCRBN_34444_wgs	5	140751992	G	T	Amz1	1	G	T	TGG	TTG	G336W	G1006T	GGG>TGG	Missense	ENSMUSP00000053110
Vk31159_MM_R_F_MYC_342935_wgs	5	142034413	T	G	Sdk1	1	T	G	CTT	CGT	F909V	T2725G	TTC>GTC	Missense	ENSMUSP00000082928
Vk31159_MM_V_F_MYC_38842_wgs	5	142034413	T	G	Sdk1	1	T	G	CTT	CGT	F909V	T2725G	TTC>GTC	Missense	ENSMUSP00000082928
Vk23053_MM_R_M_MYC.TRAF3null.CRE_34772_wgs	5	142046197	T	C	Sdk1	1	T	C	ATG	ACG	M1009T	T3026C	ATG>ACG	Missense	ENSMUSP00000082928	rs29564987	AC=84;AN=86;AF=0.976744
Vk32908_MM_R_M_MYC.mCRBNnull.hCRBN_34444_wgs	5	142886916	C	T	Fbxl18	-1	G	A	CGG	CAG	R188Q	G563A	CGG>CAG	Missense	ENSMUSP00000106394	rs29549266	AC=24;AN=86;AF=0.27907
Vk32976_MM_R_F_MYC_34625_wgs	5	142905328	T	C	Actb	-1	A	G	TAC	TGC	Y91C	A272G	TAC>TGC	Missense	ENSMUSP00000098066
Vk12598_MM_R_M_MYC.AIDhet_23916_wxs	5	142905355	A	G	Actb	-1	T	C	ATG	ACG	M82T	T245C	ATG>ACG	Missense	ENSMUSP00000098066
Vk12598_MM_R_M_MYC.AIDhet_23916_wxs	5	142905365	A	C	Actb	-1	T	G	CTG	CGG	W79G	T235G	TGG>GGG	Missense	ENSMUSP00000098066
Vk36973_MM_R_F_MYC.mCRBNnull.hCRBN_37409_wgs	5	142905394	T	A	Actb	-1	A	T	TAC	TTC	Y69F	A206T	TAC>TTC	Missense	ENSMUSP00000098066
Vk32976_MM_R_F_MYC_34625_wgs	5	142905424	T	A	Actb	-1	A	T	CAG	CTG	Q59L	A176T	CAG>CTG	Missense	ENSMUSP00000098066
Vk39227_MM_V_M_MYC.mCRBNnull.hCRBN_39482_wgs	5	142905476	CCTGTGGAAGGGAACAGCCTTCTTAGCACCGGCATCGATCCCCAAGAAAACCCCAGGCTTGCCACTCCCAAAGTAACAGGTCACTTA	-	Actb	-1	.	.	.	.	.	124-124-delfrshift	.	no-SNV	ENSMUSP00000098066
Vk39227_MM_V_M_MYC.mCRBNnull.hCRBN_39482_wgs	5	142970062	GTGAGTGACACCCTACACCCCTTCATCACCTGGCCTGGCTCTTCCCCCAGGACTGGGCAGCCTGCTCGATGCCCCCACGTTGCCAGCCCCTCTTCTCTTCCCCAG	-	Fscn1	1	.	.	.	.	.	NA	.	no-SNV	ENSMUSP00000031565
Vk26784_MM_R_M_MYC_27456_wxs	5	142970235	A	C	Fscn1	1	A	C	AAG	ACG	K353T	A1058C	AAG>ACG	Missense	ENSMUSP00000031565
Vk32908_MM_R_M_MYC.mCRBNnull.hCRBN_34444_wgs	5	143137792	G	A	Olfr718-ps1	-1	C	T	CCA	CTA	Q137*	C409T	CAG>TAG	Nonsense	ENSMUSP00000127516	rs33571773	AC=22;AN=86;AF=0.255814
Vk12598_MM_R_M_MYC.AIDhet_23916_wxs	5	143245313	C	T	Zfp12	1	C	T	TCG	TTG	S497L	C1490T	TCG>TTG	Missense	ENSMUSP00000032591
Vk38862_MM_V_F_MYC_39683_wgs	5	143253295	G	A	Zfp316	-1	C	T	GCT	GTT	L990F	C2968T	CTC>TTC	Missense	ENSMUSP00000125416
Vk37296_MM_V_M_MYC.mCRBNnull.hCRBN_40057_wgs	5	143909663	A	T	Aimp2	-1	T	A	GTA	GAA	V18E	T53A	GTA>GAA	Missense	ENSMUSP00000031613
Vk23631_MM_R_M_MYC_mc31901_wxs	5	144191292	G	C	Bhlha15	1	G	C	CGG	CCG	R74P	G221C	CGG>CCG	Missense	ENSMUSP00000055493
Vk25183_MM_O_M_MYC.MIRnull_mc28335_wxs	5	145362087	A	-	Cyp3a57	1	.	.	.	.	.	196-196-delfrshift	.	no-SNV	ENSMUSP00000078251
Vk38975_MM_V_M_MYC_40066_wgs	5	145709116	A	C	Cyp3a41a	-1	T	G	ATC	AGC	S121A	T361G	TCT>GCT	Missense	ENSMUSP00000091659
Vk31080_MM_V_F_MYC.CRE_35260_wgs	5	145868558	A	-	Cyp3a11	-1	.	.	.	.	.	648-648-delfrshift	.	no-SNV	ENSMUSP00000037665
Vk36574_MM_R_M_MYC.mCRBNnull.hCRBN_38943_wgs	5	146493669	G	C	Gm6370	1	G	C	AGC	ACC	E217D	G651C	GAG>GAC	Missense	ENSMUSP00000106241
Vk35707_MM_V_F_MYC.mCRBNnull.hCRBN_37200_wgs	5	146493738	A	C	Gm6370	1	A	C	AAC	ACC	K240N	A720C	AAA>AAC	Missense	ENSMUSP00000106241
Vk33883_MM_R_M_MYC.mCRBNnull.hCRBN_38052_wgs	5	146528037	C	A	Gm3404	1	C	A	GCC	GAC	P196T	C586A	CCC>ACC	Missense	ENSMUSP00000106226
Vk39337_MM_V_F_MYC.mCRBNnull.hCRBN_40022_wgs	5	147189096	-	C	Gsx1	1	.	.	.	.	.	206-207-insfrshift	.	no-SNV	ENSMUSP00000069728
Vk38525_MM_V_M_MYC_38923_wgs	5	147526659	T	A	Pan3	1	T	A	ATA	AAA	Y518N	T1552A	TAT>AAT	Missense	ENSMUSP00000135367
Vk34286_MM_V_F_MYC.OMO.rtTA_35681_wgs	5	150354530	A	G	Fry	1	A	G	GAG	GGG	E258G	A773G	GAG>GGG	Missense	ENSMUSP00000084454
Vk38290_MM_V_F_MYC.mCRBNnull.hCRBN_39878_wgs	5	150369572	-	CCGACTCATAACCATCACCACCACGCTTTTCCCCAAAGGGTCCCGC	Fry	1	.	.	.	.	.	1282-1283-insfrshift	.	no-SNV	ENSMUSP00000084454
Vk22284_MM_R_M_MYC.CRE_23185b_wxs	5	150395086	A	G	Fry	1	A	G	AAG	AGG	K927R	A2780G	AAG>AGG	Missense	ENSMUSP00000084454
Vk32245_MM_V_F_MYC_mc32579_wxs	5	150466874	-	TAAACAGATCATG	Fry	1	.	.	.	.	.	7727-7728-insfrshift	.	no-SNV	ENSMUSP00000084454
Vk38290_MM_V_F_MYC.mCRBNnull.hCRBN_39878_wgs	5	150554336	G	A	Brca2	1	G	A	CGA	CAA	E2641K	G7921A	GAA>AAA	Missense	ENSMUSP00000038576
Vk38290_MM_V_F_MYC.mCRBNnull.hCRBN_39878_wgs	5	150800980	A	T	Pds5b	1	A	T	AAG	ATG	S1343C	A4027T	AGC>TGC	Missense	ENSMUSP00000038421
Vk31080_MM_V_F_MYC.CRE_35260_wgs	5	151562275	A	G	Vmn2r18	-1	T	C	CTG	CCG	C585R	T1753C	TGC>CGC	Missense	ENSMUSP00000127506
Vk12598_MM_R_M_MYC.AIDhet_23916_wxs	6	3373049	T	-	Samd9l	-1	.	.	.	.	.	4211-4211-delfrshift	.	no-SNV	ENSMUSP00000112688
Vk12598_MM_V_M_MYC.AIDhet_35084_wgs	6	3373049	T	-	Samd9l	-1	.	.	.	.	.	4211-4211-delfrshift	.	no-SNV	ENSMUSP00000112688
Vk12653_MM_V_M_MYC.AIDhet_35960_wgs	6	3965507	T	G	Tfpi2	-1	A	C	AAC	ACC	T102P	A304C	ACA>CCA	Missense	ENSMUSP00000031674
Vk22284_MM_R_M_MYC.CRE_23185b_wxs	6	4518981	G	A	Col1a2	1	G	A	CGT	CAT	V249I	G745A	GTC>ATC	Missense	ENSMUSP00000031668
Vk31422_MM_R_F_MYC.CRE_mc31734_wxs	6	5913314	A	C	Dync1i1	1	A	C	AAG	ACG	.	.	.	Essential_Splice	ENSMUSP00000111217
Vk37296_MM_V_M_MYC.mCRBNnull.hCRBN_40057_wgs	6	6117164	G	A	Slc25a13	-1	C	T	CCG	CTG	R184W	C550T	CGG>TGG	Missense	ENSMUSP00000015256
Vk14750_MM_V_M_MYC_33411_wgs	6	13187565	A	C	Vwde	-1	T	G	CTT	CGT	L641R	T1922G	CTT>CGT	Missense	ENSMUSP00000058110
Vk31507_MM_R_M_MYC.mCRBNnull.hCRBN_mc32510_wxs	6	23321738	T	A	Cadps2	-1	A	T	CAC	CTC	T1102S	A3304T	ACC>TCC	Missense	ENSMUSP00000018122
Vk25183_MM_O_M_MYC.MIRnull_mc28335_wxs	6	23429175	T	-	Cadps2	-1	.	.	.	.	.	1598-1598-delfrshift	.	no-SNV	ENSMUSP00000018122
Vk22284_MM_R_M_MYC.CRE_23185b_wxs	6	23969340	A	T	Tas2r118	-1	T	A	CTA	CAA	Y241N	T721A	TAT>AAT	Missense	ENSMUSP00000053700
Vk38150_MM_V_M_MYC.mCRBNnull.hCRBN_39515_wgs	6	28431596	C	A	Fscn3	1	C	A	GCA	GAA	Q309K	C925A	CAA>AAA	Missense	ENSMUSP00000031719
Vk37783_MM_V_F_MYC.OMO.rtTA_39274_wgs	6	29414893	G	C	Ccdc136	1	G	C	AGA	ACA	Q618H	G1854C	CAG>CAC	Missense	ENSMUSP00000093789
Vk32829_MM_R_F_MYC.MMSET1null_33590_wgs	6	29717238	T	G	Tspan33	1	T	G	CTT	CGT	L213V	T637G	TTG>GTG	Missense	ENSMUSP00000045282
Vk25283_MM_O_M_MYC.MDRhet_mc31256_wxs	6	31398956	T	A	Mkln1	1	T	A	GTA	GAA	.	.	.	Essential_Splice	ENSMUSP00000026699
Vk39227_MM_V_M_MYC.mCRBNnull.hCRBN_39482_wgs	6	31523152	A	C	Podxl	-1	T	G	ATG	AGG	M461R	T1382G	ATG>AGG	Missense	ENSMUSP00000026698
Vk39337_MM_V_F_MYC.mCRBNnull.hCRBN_40022_wgs	6	32152856	T	A	Plxna4	-1	A	T	AAT	ATT	N1844I	A5531T	AAT>ATT	Missense	ENSMUSP00000110748
Vk37783_MM_V_F_MYC.OMO.rtTA_39274_wgs	6	32198360	T	G	Plxna4	-1	A	C	GAA	GCA	N1054H	A3160C	AAC>CAC	Missense	ENSMUSP00000110748
Vk14750_MM_V_M_MYC_33411_wgs	6	32200922	C	T	Plxna4	-1	G	A	GGA	GAA	D1015N	G3043A	GAC>AAC	Missense	ENSMUSP00000110748
Vk39337_MM_V_F_MYC.mCRBNnull.hCRBN_40022_wgs	6	33758187	G	A	Exoc4	1	G	A	GGT	GAT	.	.	.	Essential_Splice	ENSMUSP00000051965
Vk26784_MM_R_M_MYC_27456_wxs	6	34874505	G	A	3110062M04Rik	-1	C	T	CCG	CTG	P165L	C494T	CCG>CTG	Missense	ENSMUSP00000110658
Vk31080_MM_V_F_MYC.CRE_35260_wgs	6	37943527	T	G	Trim24	1	T	G	CTT	CGT	L420V	T1258G	TTG>GTG	Missense	ENSMUSP00000031859
Vk31159_MM_R_F_MYC_342935_wgs	6	37951612	C	A	Trim24	1	C	A	CCT	CAT	P623H	C1868A	CCT>CAT	Missense	ENSMUSP00000031859
Vk12653_MM_V_M_MYC.AIDhet_35960_wgs	6	39400456	T	A	Mkrn1	-1	A	T	GAA	GTA	N346Y	A1036T	AAC>TAC	Missense	ENSMUSP00000031985	rs30899669	AC=86;AN=86;AF=1
Vk38290_MM_V_F_MYC.mCRBNnull.hCRBN_39878_wgs	6	40436089	A	T	E330009J07Rik	-1	T	A	CTG	CAG	W13R	T37A	TGG>AGG	Missense	ENSMUSP00000099031
Vk39885_MM_V_F_MYC.mCRBNnull.hCRBN_40056_wgs	6	40897749	T	C	Prss58	-1	A	G	CAC	CGC	T53A	A157G	ACA>GCA	Missense	ENSMUSP00000069833
Vk39337_MM_V_F_MYC.mCRBNnull.hCRBN_40022_wgs	6	41312208	C	T	Try5	-1	G	A	GGG	GAG	G145S	G433A	GGC>AGC	Missense	ENSMUSP00000064498
Vk12653_MM_R_M_MYC.AIDhet_26382_wxs	6	41376938	T	G	Prss3	-1	A	C	GAT	GCT	I24L	A70C	ATC>CTC	Missense	ENSMUSP00000093702
Vk12653_MM_V_M_MYC.AIDhet_35960_wgs	6	41376938	T	G	Prss3	-1	A	C	GAT	GCT	I24L	A70C	ATC>CTC	Missense	ENSMUSP00000093702
Vk38290_MM_V_F_MYC.mCRBNnull.hCRBN_39878_wgs	6	41461213	G	A	Prss1	1	G	A	CGT	CAT	V25I	G73A	GTT>ATT	Missense	ENSMUSP00000031910
Vk31080_MM_V_F_MYC.CRE_35260_wgs	6	41627354	T	G	Trpv6	-1	A	C	GAA	GCA	E116A	A347C	GAA>GCA	Missense	ENSMUSP00000031902
Vk38862_MM_V_F_MYC_39683_wgs	6	41684539	C	T	1700034O15Rik	1	C	T	GCT	GTT	L8F	C22T	CTC>TTC	Missense	ENSMUSP00000031900
Vk31507_MM_R_M_MYC.mCRBNnull.hCRBN_mc32510_wxs	6	42367737	C	T	Epha1	-1	G	A	CGC	CAC	R95H	G284A	CGC>CAC	Missense	ENSMUSP00000073099
Vk32052_MM_R_F_MYC.mCRBNnull.hCRBN_mc32358_wxs	6	42790062	T	C	Olfr452	1	T	C	ATG	ACG	W8R	T22C	TGG>CGG	Missense	ENSMUSP00000074914
Vk12598_MM_R_M_MYC.AIDhet_23916_wxs	6	42896830	C	-	Olfr448	1	.	.	.	.	.	378-378-delfrshift	.	no-SNV	ENSMUSP00000059195
Vk12598_MM_V_M_MYC.AIDhet_35084_wgs	6	42896830	C	-	Olfr448	1	.	.	.	.	.	378-378-delfrshift	.	no-SNV	ENSMUSP00000059195
Vk39227_MM_V_M_MYC.mCRBNnull.hCRBN_39482_wgs	6	43153391	C	A	Olfr237-ps1	1	C	A	GCT	GAT	L29I	C85A	CTT>ATT	Missense	ENSMUSP00000093647
Vk31080_MM_V_F_MYC.CRE_35260_wgs	6	43275063	A	C	Arhgef5	1	A	C	AAC	ACC	N916T	A2747C	AAC>ACC	Missense	ENSMUSP00000031750
Vk31422_MM_R_F_MYC.CRE_mc31734_wxs	6	46170305	A	T	Cntnap2	1	A	T	AAA	ATA	K495I	A1484T	AAA>ATA	Missense	ENSMUSP00000110288
Vk32642_MM_R_M_MYC.mCRBNnull_34117_wgs	6	47820085	C	T	Zfp786	-1	G	A	CGG	CAG	G640R	G1918A	GGG>AGG	Missense	ENSMUSP00000057495
Vk39337_MM_V_F_MYC.mCRBNnull.hCRBN_40022_wgs	6	48470538	T	A	Sspo	1	T	A	ATG	AAG	M2357K	T7070A	ATG>AAG	Missense	ENSMUSP00000131401
Vk22284_MM_R_M_MYC.CRE_23185b_wxs	6	48932501	T	C	1600015I10Rik	1	T	C	CTA	CCA	L560P	T1679C	CTA>CCA	Missense	ENSMUSP00000031837
Vk32269_MM_R_F_MYC.mCRBNhet.hCRBN_36110_wgs	6	50251451	T	G	Dfna5	-1	A	C	AAG	ACG	E12D	A36C	GAA>GAC	Missense	ENSMUSP00000031845
Vk12598_MM_R_M_MYC.AIDhet_23916_wxs	6	51457264	G	C	Nfe2l3	1	G	C	AGC	ACC	S268T	G803C	AGC>ACC	Missense	ENSMUSP00000005103
Vk12598_MM_V_M_MYC.AIDhet_35084_wgs	6	51457264	G	C	Nfe2l3	1	G	C	AGC	ACC	S268T	G803C	AGC>ACC	Missense	ENSMUSP00000005103
Vk39885_MM_V_F_MYC.mCRBNnull.hCRBN_40056_wgs	6	52163170	T	C	Hoxa2	-1	A	G	AAA	AGA	N279D	A835G	AAT>GAT	Missense	ENSMUSP00000014848
Vk36574_MM_R_M_MYC.mCRBNnull.hCRBN_38943_wgs	6	52170644	C	-	Hoxa3	-1	.	.	.	.	.	628-628-delfrshift	.	no-SNV	ENSMUSP00000110077
Vk28158_MM_R_M_MYC_29806_wgs	6	52224257	G	A	Hoxa9	-1	C	T	GCA	GTA	A268V	C803T	GCA>GTA	Missense	ENSMUSP00000046939
Vk23631_MM_R_M_MYC_mc31901_wxs	6	52260647	CG	GC	Hoxa13	-1	.	.	.	.	.	127-128-mnv	.	no-SNV	ENSMUSP00000039170	rs587415957	AC=78;AN=78;AF=1
Vk29400_MM_R_F_MYC.CRE_mc29977_wxs	6	52316866	GGCGCCTCGGCCGCCGCCGCCGCTGCCGCCGGGCCCTGCTCCTGCCTCGCCTGCCACAGCGGCCCGGCCAACGGGCT	-	Evx1	1	.	.	.	.	.	1018-1094-delfrshift	.	no-SNV	ENSMUSP00000031787
Vk39337_MM_V_F_MYC.mCRBNnull.hCRBN_40022_wgs	6	53610449	A	G	Creb5	1	A	G	CAG	CGG	S56G	A166G	AGC>GGC	Missense	ENSMUSP00000038532
Vk23053_MM_R_M_MYC.TRAF3null.CRE_34772_wgs	6	53681240	C	A	Creb5	1	C	A	CCC	CAC	P185H	C554A	CCC>CAC	Missense	ENSMUSP00000038532	rs52440470	AC=78;AN=86;AF=0.906977
Vk33883_MM_R_M_MYC.mCRBNnull.hCRBN_38052_wgs	6	54525658	G	A	Scrn1	-1	C	T	TCT	TTT	S132F	C395T	TCT>TTT	Missense	ENSMUSP00000019268
Vk23053_MM_R_M_MYC.TRAF3null.CRE_34772_wgs	6	54992703	G	A	Ggct	-1	C	T	GCG	GTG	R45C	C133T	CGC>TGC	Missense	ENSMUSP00000120154	rs13461615	AC=70;AN=86;AF=0.813953
Vk23053_MM_R_M_MYC.TRAF3null.CRE_34772_wgs	6	55079236	A	G	Gars	1	A	G	AAT	AGT	N694S	A2081G	AAT>AGT	Missense	ENSMUSP00000003572	rs13465512	AC=80;AN=86;AF=0.930233
Vk23053_MM_R_M_MYC.TRAF3null.CRE_34772_wgs	6	55123697	G	A	Crhr2	-1	C	T	ACT	ATT	T50I	C149T	ACT>ATT	Missense	ENSMUSP00000003568	rs30120293	AC=66;AN=86;AF=0.767442
Vk32269_MM_R_F_MYC.mCRBNhet.hCRBN_36110_wgs	6	55301066	G	T	Fam188b	1	G	T	CGG	CTG	G632C	G1894T	GGC>TGC	Missense	ENSMUSP00000061221
Vk32052_MM_R_F_MYC.mCRBNnull.hCRBN_mc32358_wxs	6	55897884	T	C	Ccdc129	1	T	C	CTG	CCG	L273P	T818C	CTG>CCG	Missense	ENSMUSP00000045332
Vk12653_MM_V_M_MYC.AIDhet_35960_wgs	6	55968615	T	G	Ccdc129	1	T	G	CTT	CGT	F774V	T2320G	TTC>GTC	Missense	ENSMUSP00000045332
Vk31080_MM_V_F_MYC.CRE_35260_wgs	6	56736462	A	G	Avl9	1	A	G	GAC	GGC	D235G	A704G	GAC>GGC	Missense	ENSMUSP00000031805
Vk23053_MM_R_M_MYC.TRAF3null.CRE_34772_wgs	6	57159099	CT	TC	Vmn1r12	1	.	.	.	.	.	180-181-mnv	.	no-SNV	ENSMUSP00000073098	rs50224025	AC=22;AN=86;AF=0.255814
Vk31080_MM_V_F_MYC.CRE_35260_wgs	6	57258674	A	C	Vmn1r15	1	A	C	AAT	ACT	I176L	A526C	ATT>CTT	Missense	ENSMUSP00000071272
Vk31080_MM_V_F_MYC.CRE_35260_wgs	6	58265906	T	A	Vmn1r28	1	T	A	CTT	CAT	F245I	T733A	TTC>ATC	Missense	ENSMUSP00000135311
Vk32269_MM_R_F_MYC.mCRBNhet.hCRBN_36110_wgs	6	60945007	A	T	Mmrn1	1	A	T	AAG	ATG	Q149H	A447T	CAA>CAT	Missense	ENSMUSP00000119609
Vk31080_MM_V_F_MYC.CRE_35260_wgs	6	60976172	A	G	Mmrn1	1	A	G	GAG	GGG	E479G	A1436G	GAG>GGG	Missense	ENSMUSP00000119609
Vk39227_MM_V_M_MYC.mCRBNnull.hCRBN_39482_wgs	6	63908973	T	C	Grid2	1	T	C	CTT	CCT	F118L	T352C	TTC>CTC	Missense	ENSMUSP00000093536
Vk28158_MM_R_M_MYC_29806_wgs	6	66539851	A	G	Mad2l1	1	A	G	TAC	TGC	T176A	A526G	ACC>GCC	Missense	ENSMUSP00000112304	.	AC=19;AN=86;AF=0.22093
Vk32829_MM_R_F_MYC.MMSET1null_33590_wgs	6	67037053	T	A	Gadd45a	-1	A	T	CAC	CTC	T35S	A103T	ACC>TCC	Missense	ENSMUSP00000044034
Vk31507_MM_R_M_MYC.mCRBNnull.hCRBN_mc32510_wxs	6	67298212	A	T	Il12rb2	-1	T	A	ATA	AAA	I643K	T1928A	ATA>AAA	Missense	ENSMUSP00000010605
Vk26784_MM_R_M_MYC_27456_wxs	6	67486228	T	A	Il23r	-1	A	T	AAG	ATG	R94W	A280T	AGG>TGG	Missense	ENSMUSP00000113342
Vk36387_MM_R_F_MYC.mCRBNnull.hCRBN_39020_wgs	6	70844780	C	G	Eif2ak3	1	C	G	GCT	GGT	L19V	C55G	CTG>GTG	Missense	ENSMUSP00000034093
Vk37553_MM_R_M_MYC.mCRBNnull.hCRBN_38839_wgs	6	70844835	C	T	Eif2ak3	1	C	T	GCT	GTT	A37V	C110T	GCT>GTT	Missense	ENSMUSP00000034093
Vk37553_MM_V_M_MYC.mCRBNnull.hCRBN_39481_wgs	6	70844835	C	T	Eif2ak3	1	C	T	GCT	GTT	A37V	C110T	GCT>GTT	Missense	ENSMUSP00000034093
Vk36387_MM_R_F_MYC.mCRBNnull.hCRBN_39020_wgs	6	70844998	C	A	Eif2ak3	1	C	A	ACG	AAG	D91E	C273A	GAC>GAA	Missense	ENSMUSP00000034093
Vk14750_MM_V_M_MYC_33411_wgs	6	71300216	G	A	Gm1070	1	G	A	TGC	TAC	C31Y	G92A	TGC>TAC	Missense	ENSMUSP00000109823
Vk39227_MM_V_M_MYC.mCRBNnull.hCRBN_39482_wgs	6	72356724	A	G	Tmem150a	1	A	G	TAT	TGT	Y23C	A68G	TAT>TGT	Missense	ENSMUSP00000063977
Vk31080_MM_V_F_MYC.CRE_35260_wgs	6	72957936	T	C	Tmsb10	-1	A	G	AAG	AGG	K26R	A77G	AAG>AGG	Missense	ENSMUSP00000109684
Vk39227_MM_V_M_MYC.mCRBNnull.hCRBN_39482_wgs	6	72957951	G	A	Tmsb10	-1	C	T	ACC	ATC	T21I	C62T	ACC>ATC	Missense	ENSMUSP00000109684
Vk14451_MM_R_M_MYC.EGFP_mc31644_wxs	6	73070546	C	T	Dnah6	-1	G	A	TGA	TAA	D3157N	G9469A	GAC>AAC	Missense	ENSMUSP00000068758
Vk23053_MM_R_M_MYC.TRAF3null.CRE_34772_wgs	6	73086218	G	A	Dnah6	-1	C	T	TCG	TTG	R2686C	C8056T	CGT>TGT	Missense	ENSMUSP00000068758
Vk37553_MM_R_M_MYC.mCRBNnull.hCRBN_38839_wgs	6	76882825	-	TCTCCTGCTGC	Ctnna2	-1	.	.	.	.	.	2626-2627-insfrshift	.	no-SNV	ENSMUSP00000124764
Vk37553_MM_R_M_MYC.mCRBNnull.hCRBN_38839_wgs	6	76882826	-	GGCGCGTAAGGATGCGTTGCGCGACCACCGCAGCCCCTGCGTTGTCAGTCGCGGGCAGGATAATCGCCATTTCTTCTCCGCCATAGCGCGCCACCAGGTCCGACGGGCGCCGCAC	Ctnna2	-1	.	.	.	.	.	2625-2626-insfrshift	.	no-SNV	ENSMUSP00000124764
Vk32052_MM_R_F_MYC.mCRBNnull.hCRBN_mc32358_wxs	6	76915867	C	G	Ctnna2	-1	G	C	TGT	TCT	C779S	G2336C	TGT>TCT	Missense	ENSMUSP00000124764
Vk14451_MM_R_M_MYC.EGFP_mc31644_wxs	6	76932480	T	A	Ctnna2	-1	A	T	AAC	ATC	E698D	A2094T	GAA>GAT	Missense	ENSMUSP00000124764
Vk22284_MM_R_M_MYC.CRE_23185b_wxs	6	80022441	A	C	Lrrtm4	1	A	C	CAA	CCA	N279H	A835C	AAT>CAT	Missense	ENSMUSP00000117263
Vk39337_MM_V_F_MYC.mCRBNnull.hCRBN_40022_wgs	6	82917647	A	G	Sema4f	-1	T	C	CTG	CCG	L481P	T1442C	CTG>CCG	Missense	ENSMUSP00000000641
Vk25283_MM_O_M_MYC.MDRhet_mc31256_wxs	6	83306687	C	T	Mthfd2	-1	G	A	GGA	GAA	E338K	G1012A	GAA>AAA	Missense	ENSMUSP00000005810
Vk22428_MM_O_F_MYC.MIRhet_mc31258_wxs	6	83368186	-	C	Tet3	-1	.	.	.	.	.	4863-4864-insfrshift	.	no-SNV	ENSMUSP00000087049
Vk22284_MM_R_M_MYC.CRE_23185b_wxs	6	83775711	A	T	Tex261	-1	T	A	GTA	GAA	Y5N	T13A	TAC>AAC	Missense	ENSMUSP00000014892
Vk32245_MM_V_F_MYC_mc32579_wxs	6	83796994	AAA	-	Nagk	1	.	.	.	.	.	NA	.	no-SNV	ENSMUSP00000109482
Vk38525_MM_V_M_MYC_38923_wgs	6	83802361	-	G	Nagk	1	.	.	.	.	.	991-992-insfrshift	.	no-SNV	ENSMUSP00000109482
Vk33883_MM_R_M_MYC.mCRBNnull.hCRBN_38052_wgs	6	84908136	-	ACCCCGCTGCTCACCTTCCAGGGCGTCGAGGGTAAGACGTTCTCGCCGATGGCGATCACGCTGATGATCGCGCTCGCCTCCGCGTTCGTGCTGTCGCTGACCTTCGTGCCGGCGATGATCGCGATCGT	Exoc6b	-1	.	.	.	.	.	820-821-insfrshift	.	no-SNV	ENSMUSP00000125312
Vk35707_MM_V_F_MYC.mCRBNnull.hCRBN_37200_wgs	6	85134130	A	G	Spr	-1	T	C	GTC	GCC	S253P	T757C	TCT>CCT	Missense	ENSMUSP00000048111
Vk34286_MM_V_F_MYC.OMO.rtTA_35681_wgs	6	85441771	G	A	Smyd5	1	G	A	TGC	TAC	A246T	G736A	GCC>ACC	Missense	ENSMUSP00000048537
Vk23053_MM_R_M_MYC.TRAF3null.CRE_34772_wgs	6	85701745	T	C	Alms1	1	T	C	CTG	CCG	W3229R	T9685C	TGG>CGG	Missense	ENSMUSP00000071904	rs108115588	AC=63;AN=68;AF=0.926471
Vk23053_MM_R_M_MYC.TRAF3null.CRE_34772_wgs	6	85817681	C	T	Cml5	-1	G	A	AGG	AAG	R99K	G296A	AGG>AAG	Missense	ENSMUSP00000032074	rs30505079	AC=38;AN=86;AF=0.44186
Vk39227_MM_V_M_MYC.mCRBNnull.hCRBN_39482_wgs	6	86524974	T	G	Pcbp1	-1	A	C	AAA	ACA	K314N	A942C	AAA>AAC	Missense	ENSMUSP00000054863
Vk32829_MM_R_F_MYC.MMSET1null_33590_wgs	6	86525589	A	T	Pcbp1	-1	T	A	GTG	GAG	C109*	T327A	TGT>TGA	Nonsense	ENSMUSP00000054863
Vk23053_MM_R_M_MYC.TRAF3null.CRE_34772_wgs	6	86967307	T	G	Aak1	1	T	G	TTT	TGT	L733V	T2197G	TTG>GTG	Missense	ENSMUSP00000086948	rs36896229	AC=34;AN=86;AF=0.395349
Vk12598_MM_R_M_MYC.AIDhet_23916_wxs	6	87015647	-	G	Nfu1	1	.	.	.	.	.	241-242-insfrshift	.	no-SNV	ENSMUSP00000032060
Vk23053_MM_R_M_MYC.TRAF3null.CRE_34772_wgs	6	87111188	A	T	D6Ertd527e	1	A	T	AAC	ATC	N111I	A332T	AAC>ATC	Missense	ENSMUSP00000130803	rs30024653	AC=68;AN=86;AF=0.790698
Vk23053_MM_R_M_MYC.TRAF3null.CRE_34772_wgs	6	87434151	G	A	Bmp10	1	G	A	CGC	CAC	A309T	G925A	GCT>ACT	Missense	ENSMUSP00000032125	rs13478876	AC=44;AN=86;AF=0.511628
Vk23053_MM_R_M_MYC.TRAF3null.CRE_34772_wgs	6	89107855	-	GATGAAGAACATGCTGGTAGAGGAAAT	4933427D06Rik	1	.	.	.	.	.	239-240-insfrshift	.	no-SNV	ENSMUSP00000065283
Vk23053_MM_R_M_MYC.TRAF3null.CRE_34772_wgs	6	89108133	C	T	4933427D06Rik	1	C	T	ACC	ATC	T173I	C518T	ACC>ATC	Missense	ENSMUSP00000065283	rs30933280	AC=42;AN=86;AF=0.488372
Vk33369_MM_R_F_MYC.mCRBNnull.hCRBN_37289_wgs	6	90129278	C	G	Vmn1r51	1	C	G	TCT	TGT	L59V	C175G	CTC>GTC	Missense	ENSMUSP00000133870
Vk22633_MM_O_M_MYC.MDRnull_mc28330_wxs	6	90129659	T	G	Vmn1r51	1	T	G	TTT	TGT	L186V	T556G	TTA>GTA	Missense	ENSMUSP00000133870
Vk32976_MM_R_F_MYC_34625_wgs	6	90269368	T	G	Vmn1r54	1	T	G	GTT	GGT	V88G	T263G	GTT>GGT	Missense	ENSMUSP00000063052
Vk12653_MM_V_M_MYC.AIDhet_35960_wgs	6	90269957	TC	AA	Vmn1r54	1	.	.	.	.	.	852-853-mnv	.	no-SNV	ENSMUSP00000063052
Vk12598_MM_R_M_MYC.AIDhet_23916_wxs	6	90309287	C	T	Chst13	-1	G	A	CGC	CAC	R231H	G692A	CGC>CAC	Missense	ENSMUSP00000064897
Vk12598_MM_V_M_MYC.AIDhet_35084_wgs	6	90309287	C	T	Chst13	-1	G	A	CGC	CAC	R231H	G692A	CGC>CAC	Missense	ENSMUSP00000064897
Vk39227_MM_V_M_MYC.mCRBNnull.hCRBN_39482_wgs	6	90325161	A	G	Chst13	-1	T	C	ATG	ACG	M1T	T2C	ATG>ACG	Missense	ENSMUSP00000064897
Vk23053_MM_R_M_MYC.TRAF3null.CRE_34772_wgs	6	90346654	A	G	Uroc1	1	A	G	CAT	CGT	H361R	A1082G	CAT>CGT	Missense	ENSMUSP00000127114	rs29973304	AC=52;AN=86;AF=0.604651
Vk35707_MM_V_F_MYC.mCRBNnull.hCRBN_37200_wgs	6	90382069	T	G	Zxdc	1	T	G	TTA	TGA	L561*	T1682G	TTA>TGA	Nonsense	ENSMUSP00000074619
Vk32366_MM_O_F_MYC.MMSET1het_34522_wgs	6	90382303	C	T	Zxdc	1	C	T	ACC	ATC	T639I	C1916T	ACC>ATC	Missense	ENSMUSP00000074619
Vk32269_MM_R_F_MYC.mCRBNhet.hCRBN_36110_wgs	6	91043835	T	A	Nup210	-1	A	T	CAT	CTT	H959L	A2876T	CAT>CTT	Missense	ENSMUSP00000032179
Vk23053_MM_R_M_MYC.TRAF3null.CRE_34772_wgs	6	91055324	G	C	Nup210	-1	C	G	CCA	CGA	Q808E	C2422G	CAG>GAG	Missense	ENSMUSP00000032179	rs29875204	AC=32;AN=86;AF=0.372093
Vk23053_MM_R_M_MYC.TRAF3null.CRE_34772_wgs	6	91073213	G	A	Nup210	-1	C	T	CCT	CTT	L425F	C1273T	CTC>TTC	Missense	ENSMUSP00000032179	rs37846752	AC=24;AN=86;AF=0.27907
Vk23053_MM_R_M_MYC.TRAF3null.CRE_34772_wgs	6	91233079	C	A	Fbln2	1	C	A	GCT	GAT	L2M	C4A	CTG>ATG	Missense	ENSMUSP00000048334	rs39682903	AC=24;AN=86;AF=0.27907
Vk23053_MM_R_M_MYC.TRAF3null.CRE_34772_wgs	6	91233882	G	T	Fbln2	1	G	T	TGG	TTG	L269F	G807T	TTG>TTT	Missense	ENSMUSP00000048334	rs30362452	AC=24;AN=86;AF=0.27907
Vk12653_MM_R_M_MYC.AIDhet_26382_wxs	6	92823390	C	T	Adamts9	-1	G	A	CGA	CAA	R1490Q	G4469A	CGA>CAA	Missense	ENSMUSP00000109065
Vk12653_MM_V_M_MYC.AIDhet_35960_wgs	6	92823390	C	T	Adamts9	-1	G	A	CGA	CAA	R1490Q	G4469A	CGA>CAA	Missense	ENSMUSP00000109065
Vk12653_MM_R_M_MYC.AIDhet_26382_wxs	6	92887358	T	C	Adamts9	-1	A	G	GAG	GGG	E791G	A2372G	GAG>GGG	Missense	ENSMUSP00000109065
Vk12653_MM_V_M_MYC.AIDhet_35960_wgs	6	92887358	T	C	Adamts9	-1	A	G	GAG	GGG	E791G	A2372G	GAG>GGG	Missense	ENSMUSP00000109065
Vk31422_MM_R_F_MYC.CRE_mc31734_wxs	6	99726314	CCCCCATGGCGTCCCGGGGACGCGGTGGCGGTTAGGGGACGCGTTCCGGGGCGTTGGGACCCGGGACGTTGGGGACGCGTGGCCGGGCTGCTCTGCGGAGCTGCGAGCCTGGCGGCGGTTATAAAGGCGAGCCCCGCGGTGACTCACGCCAGGCAGCACGCGGGGGGCACGGCGCGGGC	-	Prok2	-1	.	.	.	.	.	1-7-delfrshift	.	no-SNV	ENSMUSP00000032152
Vk25183_MM_O_M_MYC.MIRnull_mc28335_wxs	6	100750515	A	G	Gxylt2	1	A	G	GAG	GGG	R197G	A589G	AGG>GGG	Missense	ENSMUSP00000032157
Vk36973_MM_R_F_MYC.mCRBNnull.hCRBN_37409_wgs	6	100834788	G	T	Ppp4r2	1	G	T	TGG	TTG	G36*	G106T	GGA>TGA	Nonsense	ENSMUSP00000066314
Vk36973_MM_R_F_MYC.mCRBNnull.hCRBN_37409_wgs	6	100834797	A	G	Ppp4r2	1	A	G	AAT	AGT	M39V	A115G	ATG>GTG	Missense	ENSMUSP00000066314
Vk31080_MM_V_F_MYC.CRE_35260_wgs	6	101150968	CA	TG	Pdzrn3	-1	.	.	.	.	.	2735-2736-mnv	.	no-SNV	ENSMUSP00000075376	rs30069316	AC=38;AN=86;AF=0.44186
Vk14451_MM_R_M_MYC.EGFP_mc31644_wxs	6	103668850	T	C	Chl1	1	T	C	GTG	GCG	.	.	.	Essential_Splice	ENSMUSP00000063933
Vk39885_MM_V_F_MYC.mCRBNnull.hCRBN_40056_wgs	6	104726250	C	T	Cntn6	1	C	T	CCT	CTT	P211L	C632T	CCT>CTT	Missense	ENSMUSP00000086623
Vk39227_MM_V_M_MYC.mCRBNnull.hCRBN_39482_wgs	6	104804403	T	G	Cntn6	1	T	G	ATC	AGC	N483K	T1449G	AAT>AAG	Missense	ENSMUSP00000086623
Vk26784_MM_R_M_MYC_27456_wxs	6	106776170	A	C	Trnt1	1	A	C	AAT	ACT	N178T	A533C	AAT>ACT	Missense	ENSMUSP00000108875
Vk28158_MM_R_M_MYC_29806_wgs	6	108828791	C	T	Edem1	1	C	T	CCA	CTA	H18Y	C52T	CAC>TAC	Missense	ENSMUSP00000086565
Vk32269_MM_R_F_MYC.mCRBNhet.hCRBN_36110_wgs	6	111066774	T	A	Grm7	1	T	A	ATT	AAT	I250N	T749A	ATT>AAT	Missense	ENSMUSP00000064404
Vk12653_MM_R_M_MYC.AIDhet_26382_wxs	6	112489491	A	C	Oxtr	-1	T	G	CTT	CGT	F103V	T307G	TTC>GTC	Missense	ENSMUSP00000051132
Vk12653_MM_V_M_MYC.AIDhet_35960_wgs	6	112489491	A	C	Oxtr	-1	T	G	CTT	CGT	F103V	T307G	TTC>GTC	Missense	ENSMUSP00000051132
Vk12653_MM_R_M_MYC.AIDhet_26382_wxs	6	113237988	CCGCCGCCTCGGCGGGTTCCACCGCCTCGTCGGGCAGC	-	Mtmr14	1	.	.	.	.	.	23-60-delfrshift	.	no-SNV	ENSMUSP00000108771
Vk12598_MM_V_M_MYC.AIDhet_35084_wgs	6	113301696	G	C	Cpne9	1	G	C	AGG	ACG	E467D	G1401C	GAG>GAC	Missense	ENSMUSP00000044416
Vk23589_MM_O_F_MYC.MIRnull_mc27636_wxs	6	113665790	-	CAAGGATGAACAGGAGAAAGTCCGGCCTGTTCATCCTTGAGGTTTCTTCTAGAAGTAGCCA	Irak2	1	.	.	.	.	.	364-365-insfrshift	.	no-SNV	ENSMUSP00000055073
Vk38290_MM_V_F_MYC.mCRBNnull.hCRBN_39878_wgs	6	113759027	CTGCGGGTCAGAGATCGGAGGGACAGACACGGAGATGGCACGGAGGGCCGGGGAGCCACCGCCTTGCCCAGCCCAGGTTAAGTGGGGGCTGGGTAC	-	Atp2b2	-1	.	.	.	.	.	NA	.	no-SNV	ENSMUSP00000098605
Vk37553_MM_R_M_MYC.mCRBNnull.hCRBN_38839_wgs	6	114862845	-	TCCAGGGCGAACTGGGTCGGGCGCAGCACTTGGCTGGTCTCGAACATGAACGCCATGGTGTTATCGATCTTGTGCGGCGCCAGGTCGGCGTTGATGGCCTTGGTGCAGGTCTCGCCATCCGGG	Vgll4	-1	.	.	.	.	.	503-504-insfrshift	.	no-SNV	ENSMUSP00000032459
Vk31080_MM_V_F_MYC.CRE_35260_wgs	6	116293806	TA	AT	Zfand4	1	.	.	.	.	.	620-621-mnv	.	no-SNV	ENSMUSP00000108521	rs241848054	AC=25;AN=86;AF=0.290698
Vk37783_MM_V_F_MYC.OMO.rtTA_39274_wgs	6	116557328	G	A	Olfr214	1	G	A	CGC	CAC	R301H	G902A	CGC>CAC	Missense	ENSMUSP00000052730
Vk31080_MM_V_F_MYC.CRE_35260_wgs	6	118525854	GA	AT	Ankrd26	-1	.	.	.	.	.	2353-2354-mnv	.	no-SNV	ENSMUSP00000108449	rs30264502	AC=38;AN=86;AF=0.44186
Vk31422_MM_R_F_MYC.CRE_mc31734_wxs	6	118525854	GA	AT	Ankrd26	-1	.	.	.	.	.	2353-2354-mnv	.	no-SNV	ENSMUSP00000108449	rs30264502	AC=38;AN=86;AF=0.44186
Vk33883_MM_R_M_MYC.mCRBNnull.hCRBN_38052_wgs	6	118696518	T	A	Cacna1c	-1	A	T	CAT	CTT	I466F	A1396T	ATC>TTC	Missense	ENSMUSP00000108413
Vk12598_MM_R_M_MYC.AIDhet_23916_wxs	6	119433505	G	A	Wnt5b	-1	C	T	CCG	CTG	R338C	C1012T	CGC>TGC	Missense	ENSMUSP00000112448
Vk12598_MM_V_M_MYC.AIDhet_35084_wgs	6	119433505	G	A	Wnt5b	-1	C	T	CCG	CTG	R338C	C1012T	CGC>TGC	Missense	ENSMUSP00000112448
Vk31080_MM_V_F_MYC.CRE_35260_wgs	6	120215392	ATA	GCG	B4galnt3	-1	.	.	.	.	.	1380-1382-mnv	.	no-SNV	ENSMUSP00000058253	rs30711638	AC=22;AN=86;AF=0.255814
Vk33369_MM_R_F_MYC.mCRBNnull.hCRBN_37289_wgs	6	120666712	G	A	Cecr2	1	G	A	AGT	AAT	.	.	.	Essential_Splice	ENSMUSP00000098556
Vk29790_MM_R_F_MYC.mCRBNhet.hCRBN_mc32184_wxs	6	121668210	T	C	A2m	1	T	C	CTA	CCA	Y1007H	T3019C	TAT>CAT	Missense	ENSMUSP00000032203
Vk32642_MM_R_M_MYC.mCRBNnull_34117_wgs	6	121840184	A	-	Mug1	1	.	.	.	.	.	211-211-delfrshift	.	no-SNV	ENSMUSP00000032228
Vk36574_MM_R_M_MYC.mCRBNnull.hCRBN_38943_wgs	6	121863818	A	C	Mug1	1	A	C	AAG	ACG	E542D	A1626C	GAA>GAC	Missense	ENSMUSP00000032228
Vk32642_MM_R_M_MYC.mCRBNnull_34117_wgs	6	122472655	T	C	Rimklb	-1	A	G	GAC	GGC	D20G	A59G	GAC>GGC	Missense	ENSMUSP00000064467
Vk12598_MM_R_M_MYC.AIDhet_23916_wxs	6	122874664	-	GCATCTGACTGGAAGCTAGACCAACCTGATTGGACTGGTCGCCTGTGAATCACTTCAAAAGGGAAGATTGCC	Necap1	1	.	.	.	.	.	95-95-insfrshift	.	no-SNV	ENSMUSP00000032477
Vk12598_MM_V_M_MYC.AIDhet_35084_wgs	6	122880459	C	T	Necap1	1	C	T	GCG	GTG	R48*	C142T	CGA>TGA	Nonsense	ENSMUSP00000032477	.	AC=11;AN=86;AF=0.127907
Vk38525_MM_V_M_MYC_38923_wgs	6	123637897	C	T	Vmn2r22	-1	G	A	TGC	TAC	A245T	G733A	GCA>ACA	Missense	ENSMUSP00000132043
Vk39337_MM_V_F_MYC.mCRBNnull.hCRBN_40022_wgs	6	123650566	A	T	Vmn2r22	-1	T	A	CTT	CAT	F24I	T70A	TTT>ATT	Missense	ENSMUSP00000132043
Vk26784_MM_R_M_MYC_27456_wxs	6	123787252	T	G	Vmn2r24	1	T	G	CTT	CGT	L363V	T1087G	TTA>GTA	Missense	ENSMUSP00000074602
Vk12653_MM_R_M_MYC.AIDhet_26382_wxs	6	123787438	G	A	Vmn2r24	1	G	A	GGA	GAA	E425K	G1273A	GAA>AAA	Missense	ENSMUSP00000074602
Vk12653_MM_V_M_MYC.AIDhet_35960_wgs	6	123787438	G	A	Vmn2r24	1	G	A	GGA	GAA	E425K	G1273A	GAA>AAA	Missense	ENSMUSP00000074602
Vk26784_MM_R_M_MYC_27456_wxs	6	123815519	A	G	Vmn2r24	1	A	G	TAG	TGG	S602G	A1804G	AGT>GGT	Missense	ENSMUSP00000074602
Vk23117_MM_O_F_MYC.MIRnull_mc28334_wxs	6	124540892	A	G	C1s	-1	T	C	GTG	GCG	V43A	T128C	GTG>GCG	Missense	ENSMUSP00000125531
Vk39227_MM_V_M_MYC.mCRBNnull.hCRBN_39482_wgs	6	124779106	T	C	Lrrc23	-1	A	G	GAT	GGT	D8G	A23G	GAT>GGT	Missense	ENSMUSP00000108094
Vk12653_MM_V_M_MYC.AIDhet_35960_wgs	6	125036464	-	GCCCAGGCCCAG	Zfp384	1	.	.	.	.	.	1493-1494-insfrshift	.	no-SNV	ENSMUSP00000108046
Vk31507_MM_R_M_MYC.mCRBNnull.hCRBN_mc32510_wxs	6	125120384	AGGTGTGTGTGGCCGGCCCCGCCCCCCACCCACGGGCCGTTCCACTAGAGCAGTGGGCCCCGCTCATCTGCCCTCTCTCCCTCC	-	Chd4	1	.	.	.	.	.	4059-4060-delfrshift	.	no-SNV	ENSMUSP00000108009
Vk23053_MM_R_M_MYC.TRAF3null.CRE_34772_wgs	6	125170975	C	A	Ncapd2	-1	G	T	CGA	CTA	D1130Y	G3388T	GAC>TAC	Missense	ENSMUSP00000042260
Vk12653_MM_V_M_MYC.AIDhet_35960_wgs	6	126642863	G	C	Kcna1	-1	C	G	ACC	AGC	P165A	C493G	CCT>GCT	Missense	ENSMUSP00000055225
Vk31159_MM_R_F_MYC_342935_wgs	6	127130381	G	A	Ccnd2	-1	C	T	CCG	CTG	P275L	C824T	CCG>CTG	Missense	ENSMUSP00000000188
Vk12653_MM_V_M_MYC.AIDhet_35960_wgs	6	128506813	T	C	Pzp	-1	A	G	CAT	CGT	I541V	A1621G	ATT>GTT	Missense	ENSMUSP00000032510	rs30855079	AC=80;AN=86;AF=0.930233
Vk29790_MM_R_F_MYC.mCRBNhet.hCRBN_mc32184_wxs	6	128519447	C	T	Pzp	-1	G	A	CGC	CAC	R274H	G821A	CGC>CAC	Missense	ENSMUSP00000032510
Vk12653_MM_V_M_MYC.AIDhet_35960_wgs	6	128525258	C	T	Pzp	-1	G	A	AGT	AAT	V43I	G127A	GTC>ATC	Missense	ENSMUSP00000032510	rs13460967	AC=78;AN=86;AF=0.906977
Vk31159_MM_R_F_MYC_342935_wgs	6	128890849	A	G	BC035044	-1	T	C	GTG	GCG	V40A	T119C	GTG>GCG	Missense	ENSMUSP00000125357
Vk31159_MM_V_F_MYC_38842_wgs	6	128890849	A	G	BC035044	-1	T	C	GTG	GCG	V40A	T119C	GTG>GCG	Missense	ENSMUSP00000125357
Vk39885_MM_V_F_MYC.mCRBNnull.hCRBN_40056_wgs	6	128890900	T	A	BC035044	-1	A	T	CAT	CTT	H23L	A68T	CAT>CTT	Missense	ENSMUSP00000125357
Vk12653_MM_V_M_MYC.AIDhet_35960_wgs	6	129095147	A	G	Clec2e	-1	T	C	CTC	CCC	S90P	T268C	TCA>CCA	Missense	ENSMUSP00000032258	rs39175819	AC=80;AN=86;AF=0.930233
Vk27181_MM_R_M_MYC_27401_wxs	6	129614631	C	T	Klrk1	-1	G	A	GGA	GAA	E185K	G553A	GAA>AAA	Missense	ENSMUSP00000032252
Vk12598_MM_R_M_MYC.AIDhet_23916_wxs	6	129678754	-	CTCGGGGCGTATTCAACTGGCCGGCGGGCGCCAACTGCGTGTGGGTTACGGCGACCAGAACGGCTACCCGTACCGCCCTATCGGCCGCTGGCTGGTGGAACAAGGCGAGCTGAAAAAAGAAGACGTGACC	Klrc1	-1	.	.	.	.	.	157-158-insfrshift	.	no-SNV	ENSMUSP00000032270
Vk14750_MM_V_M_MYC_33411_wgs	6	130013392	G	A	Klra6	-1	C	T	TCC	TTC	S252F	C755T	TCC>TTC	Missense	ENSMUSP00000073700
Vk35707_MM_V_F_MYC.mCRBNnull.hCRBN_37200_wgs	6	130013462	T	-	Klra6	-1	.	.	.	.	.	685-685-delfrshift	.	no-SNV	ENSMUSP00000073700
Vk12653_MM_V_M_MYC.AIDhet_35960_wgs	6	130231506	C	T	Klra7	-1	G	A	AGG	AAG	E38K	G112A	GAG>AAG	Missense	ENSMUSP00000032286	rs46875545	AC=74;AN=80;AF=0.925
Vk12653_MM_V_M_MYC.AIDhet_35960_wgs	6	130676963	C	T	Gm26919	-1	G	A	AGC	AAC	S512N	G1535A	AGC>AAC	Missense	ENSMUSP00000138716	rs48825780	AC=80;AN=86;AF=0.930233
Vk12653_MM_V_M_MYC.AIDhet_35960_wgs	6	130677640	T	A	Gm26919	-1	A	T	TAA	TTA	L286F	A858T	TTA>TTT	Missense	ENSMUSP00000138716	rs51285503	AC=80;AN=86;AF=0.930233
Vk39885_MM_V_F_MYC.mCRBNnull.hCRBN_40056_wgs	6	130677845	CT	AA	Gm26919	-1	.	.	.	.	.	652-653-mnv	.	no-SNV	ENSMUSP00000138716
Vk31080_MM_V_F_MYC.CRE_35260_wgs	6	131167745	C	-	Gm5581	-1	.	.	.	.	.	929-929-delfrshift	.	no-SNV	ENSMUSP00000072710
Vk12653_MM_V_M_MYC.AIDhet_35960_wgs	6	131168241	C	A	Gm5581	-1	G	T	CGT	CTT	V145F	G433T	GTT>TTT	Missense	ENSMUSP00000072710	rs30071243	AC=80;AN=86;AF=0.930233
Vk12653_MM_R_M_MYC.AIDhet_26382_wxs	6	131370369	G	A	Ybx3	-1	C	T	ACA	ATA	Q268*	C802T	CAG>TAG	Nonsense	ENSMUSP00000032309
Vk12653_MM_V_M_MYC.AIDhet_35960_wgs	6	131370369	G	A	Ybx3	-1	C	T	ACA	ATA	Q268*	C802T	CAG>TAG	Nonsense	ENSMUSP00000032309
Vk33982_MM_R_F_MYC.mCRBNnull.hCRBN_37049_wgs	6	131659655	A	T	Tas2r107	-1	T	A	ATG	AAG	C144S	T430A	TGT>AGT	Missense	ENSMUSP00000067082
Vk26784_MM_R_M_MYC_27456_wxs	6	131685167	A	C	Tas2r104	-1	T	G	ATT	AGT	I193S	T578G	ATT>AGT	Missense	ENSMUSP00000072237
Vk12598_MM_R_M_MYC.AIDhet_23916_wxs	6	131689305	T	G	Tas2r114	-1	A	C	TAA	TCA	L253F	A759C	TTA>TTC	Missense	ENSMUSP00000079453
Vk12598_MM_V_M_MYC.AIDhet_35084_wgs	6	131689305	T	G	Tas2r114	-1	A	C	TAA	TCA	L253F	A759C	TTA>TTC	Missense	ENSMUSP00000079453
Vk12653_MM_R_M_MYC.AIDhet_26382_wxs	6	132572216	CCCCCTCAAGGCCCACCACCACCAGGAGGCCCACAGCCGAGACCCCCTCAAGGCCCACCACCACCCGGAGGCCCACAGCCGAGT	-	Prh1	1	.	.	.	.	.	685-768-delinframe	.	no-SNV	ENSMUSP00000135877
Vk12653_MM_V_M_MYC.AIDhet_35960_wgs	6	132572216	CCCCCTCAAGGCCCACCACCACCAGGAGGCCCACAGCCGAGACCCCCTCAAGGCCCACCACCACCCGGAGGCCCACAGCCGAGT	-	Prh1	1	.	.	.	.	.	685-768-delinframe	.	no-SNV	ENSMUSP00000135877
Vk29087_MM_R_M_MYC.CRE_29847b_wxs	6	132700260	G	T	Tas2r121	-1	C	A	TCT	TAT	L250I	C748A	CTA>ATA	Missense	ENSMUSP00000093044
Vk33369_MM_R_F_MYC.mCRBNnull.hCRBN_37289_wgs	6	132711229	T	-	Tas2r122	-1	.	.	.	.	.	700-700-delfrshift	.	no-SNV	ENSMUSP00000100699
Vk31080_MM_V_F_MYC.CRE_35260_wgs	6	132737884	A	C	Tas2r115	-1	T	G	CTT	CGT	L35V	T103G	TTA>GTA	Missense	ENSMUSP00000093043
Vk12653_MM_R_M_MYC.AIDhet_26382_wxs	6	132763110	TT	CA	Tas2r102	1	.	.	.	.	.	980-981-mnv	.	no-SNV	ENSMUSP00000068332	rs31838242	AC=48;AN=86;AF=0.55814
Vk39885_MM_V_F_MYC.mCRBNnull.hCRBN_40056_wgs	6	132847203	A	C	Tas2r123	1	A	C	GAA	GCA	E21A	A62C	GAA>GCA	Missense	ENSMUSP00000071615
Vk38290_MM_V_F_MYC.mCRBNnull.hCRBN_39878_wgs	6	132893179	G	A	Tas2r113	1	G	A	CGC	CAC	A57T	G169A	GCT>ACT	Missense	ENSMUSP00000078044
Vk29400_MM_R_F_MYC.CRE_mc29977_wxs	6	132951487	T	G	Tas2r129	1	T	G	GTG	GGG	V129G	T386G	GTG>GGG	Missense	ENSMUSP00000067640
Vk31080_MM_V_F_MYC.CRE_35260_wgs	6	132957042	A	-	Tas2r131	-1	.	.	.	.	.	803-803-delfrshift	.	no-SNV	ENSMUSP00000080736
Vk31080_MM_V_F_MYC.CRE_35260_wgs	6	132957047	A	C	Tas2r131	-1	T	G	TTG	TGG	F266L	T798G	TTT>TTG	Missense	ENSMUSP00000080736
Vk12653_MM_V_M_MYC.AIDhet_35960_wgs	6	132957500	A	C	Tas2r131	-1	T	G	TTA	TGA	F115L	T345G	TTT>TTG	Missense	ENSMUSP00000080736	rs30770270	AC=80;AN=86;AF=0.930233
Vk28158_MM_R_M_MYC_29806_wgs	6	132957637	A	G	Tas2r131	-1	T	C	TTA	TCA	Y70H	T208C	TAT>CAT	Missense	ENSMUSP00000080736
Vk12653_MM_R_M_MYC.AIDhet_26382_wxs	6	133294496	AGA	CTT	5530400C23Rik	1	.	.	.	.	.	502-504-mnv	.	no-SNV	ENSMUSP00000035635	rs215912883	AC=44;AN=84;AF=0.52381
Vk32245_MM_V_F_MYC_mc32579_wxs	6	136697865	C	A	Gucy2c	-1	G	T	AGA	ATA	*1073Y	G3219T	TAG>TAT	Stop_loss	ENSMUSP00000032338
Vk14750_MM_V_M_MYC_33411_wgs	6	137505396	T	G	Eps8	-1	A	C	AAG	ACG	Q519H	A1557C	CAA>CAC	Missense	ENSMUSP00000052776
Vk14451_MM_R_M_MYC.EGFP_mc31644_wxs	6	139990783	C	T	Plcz1	-1	G	A	GGA	GAA	W573*	G1719A	TGG>TGA	Nonsense	ENSMUSP00000032356
Vk25283_MM_O_M_MYC.MDRhet_mc31256_wxs	6	139993019	A	G	Plcz1	-1	T	C	CTC	CCC	S536P	T1606C	TCA>CCA	Missense	ENSMUSP00000032356
Vk29400_MM_R_F_MYC.CRE_mc29977_wxs	6	140552713	A	C	Plekha5	1	A	C	CAG	CCG	.	.	.	Essential_Splice	ENSMUSP00000084904
Vk12598_MM_V_M_MYC.AIDhet_35084_wgs	6	141483872	G	A	Pde3a	1	G	A	TGA	TAA	E720K	G2158A	GAA>AAA	Missense	ENSMUSP00000038749
Vk31080_MM_V_F_MYC.CRE_35260_wgs	6	141946616	A	G	Slco1a1	-1	T	C	GTT	GCT	V8A	T23C	GTT>GCT	Missense	ENSMUSP00000037022
Vk33369_MM_R_F_MYC.mCRBNnull.hCRBN_37289_wgs	6	141980903	G	C	Gm6614	-1	C	G	GCC	GGC	P586A	C1756G	CCA>GCA	Missense	ENSMUSP00000137967
Vk14750_MM_V_M_MYC_33411_wgs	6	141992356	C	T	Gm6614	-1	G	A	CGA	CAA	R299Q	G896A	CGA>CAA	Missense	ENSMUSP00000137967
Vk14451_MM_R_M_MYC.EGFP_mc31644_wxs	6	142145767	T	G	Slco1a6	-1	A	C	AAC	ACC	N69T	A206C	AAC>ACC	Missense	ENSMUSP00000107458
Vk32829_MM_R_F_MYC.MMSET1null_33590_wgs	6	145234356	T	C	Kras	-1	A	G	CAA	CGA	Q61R	A182G	CAA>CGA	Missense	ENSMUSP00000107339
Vk31803_MM_R_F_MYC_35001_wgs	6	145618313	T	A	Tuba3b	1	T	A	ATG	AAG	H28Q	T84A	CAT>CAA	Missense	ENSMUSP00000084713
Vk12598_MM_R_M_MYC.AIDhet_23916_wxs	6	145621283	G	T	Tuba3b	1	G	T	GGA	GTA	E417*	G1249T	GAG>TAG	Nonsense	ENSMUSP00000084713
Vk12598_MM_V_M_MYC.AIDhet_35084_wgs	6	145621283	G	T	Tuba3b	1	G	T	GGA	GTA	E417*	G1249T	GAG>TAG	Nonsense	ENSMUSP00000084713
Vk21598_MM_O_M_MYC.MDRnull_mc27635_wxs	6	145863609	C	T	Bhlhe41	-1	G	A	TGC	TAC	C159Y	G476A	TGC>TAC	Missense	ENSMUSP00000032386
Vk31080_MM_V_F_MYC.CRE_35260_wgs	6	146813297	T	G	Arntl2	1	T	G	CTG	CGG	L156R	T467G	CTG>CGG	Missense	ENSMUSP00000107266
Vk39337_MM_V_F_MYC.mCRBNnull.hCRBN_40022_wgs	6	147030083	A	C	Ppfibp1	1	A	C	GAT	GCT	M931L	A2791C	ATG>CTG	Missense	ENSMUSP00000107250
Vk39337_MM_V_F_MYC.mCRBNnull.hCRBN_40022_wgs	6	148204774	A	G	Ergic2	-1	T	C	GTA	GCA	.	.	.	Essential_Splice	ENSMUSP00000120456
Vk34286_MM_V_F_MYC.OMO.rtTA_35681_wgs	6	148271376	T	C	Tmtc1	-1	A	G	AAG	AGG	K619R	A1856G	AAG>AGG	Missense	ENSMUSP00000056353
Vk32269_MM_R_F_MYC.mCRBNhet.hCRBN_36110_wgs	6	148354897	A	C	Rps4y2	1	A	C	AAG	ACG	K63T	A188C	AAG>ACG	Missense	ENSMUSP00000071658
Vk14750_MM_V_M_MYC_33411_wgs	6	148816523	G	C	Ipo8	-1	C	G	GCA	GGA	Q201E	C601G	CAG>GAG	Missense	ENSMUSP00000046759
Vk14451_MM_R_M_MYC.EGFP_mc31644_wxs	7	3240031	T	C	Nlrp12	-1	A	G	GAC	GGC	D617G	A1850G	GAC>GGC	Missense	ENSMUSP00000104293
Vk34286_MM_V_F_MYC.OMO.rtTA_35681_wgs	7	3675079	T	C	Tmc4	-1	A	G	CAG	CGG	Q137R	A410G	CAG>CGG	Missense	ENSMUSP00000043853
Vk23053_MM_R_M_MYC.TRAF3null.CRE_34772_wgs	7	3678560	A	T	Mboat7	-1	T	A	CTT	CAT	L441M	T1321A	TTG>ATG	Missense	ENSMUSP00000037107
Vk12598_MM_R_M_MYC.AIDhet_23916_wxs	7	3822262	-	C	Gm15448	-1	.	.	.	.	.	1380-1381-insfrshift	.	no-SNV	ENSMUSP00000104259
Vk12598_MM_V_M_MYC.AIDhet_35084_wgs	7	3822262	-	C	Gm15448	-1	.	.	.	.	.	1380-1381-insfrshift	.	no-SNV	ENSMUSP00000104259
Vk26784_MM_R_M_MYC_27456_wxs	7	3841593	A	C	Pira2	-1	T	G	CTT	CGT	F480V	T1438G	TTC>GTC	Missense	ENSMUSP00000104255
Vk39227_MM_V_M_MYC.mCRBNnull.hCRBN_39482_wgs	7	4145183	AGGTGAGAGGCCCATCCCCAAGATGGAGGGGCCATGCCCAAGGTGCCACCCTGCCACCTGACCTCCAGTTATCTCCTGTGC	-	Leng8	1	.	.	.	.	.	2034-2035-delfrshift	.	no-SNV	ENSMUSP00000112428
Vk12598_MM_V_M_MYC.AIDhet_35084_wgs	7	4338241	C	A	Ncr1	1	C	A	TCG	TAG	S77*	C230A	TCG>TAG	Nonsense	ENSMUSP00000006792
Vk33883_MM_R_M_MYC.mCRBNnull.hCRBN_38052_wgs	7	4633601	CCTGTGGCAGAGGTGAGAGAACATGGACAAAAGGTGAACTCCAAACAGTCAGAAACTCCATGCACCCCTGAACACAAGTCACCCAACACTCA	-	Ppp6r1	-1	.	.	.	.	.	2114-2114-delfrshift	.	no-SNV	ENSMUSP00000066736
Vk34286_MM_V_F_MYC.OMO.rtTA_35681_wgs	7	4640315	C	-	Ppp6r1	-1	.	.	.	.	.	1355-1355-delfrshift	.	no-SNV	ENSMUSP00000066736
Vk32829_MM_R_F_MYC.MMSET1null_33590_wgs	7	4944711	C	T	Ssc5d	1	C	T	GCC	GTC	P1355S	C4063T	CCC>TCC	Missense	ENSMUSP00000052126
Vk22182_MM_O_M_MYC.MIRnull_mc28333_wxs	7	5083916	CG	-	Epn1	1	.	.	.	.	.	162-163-delfrshift	.	no-SNV	ENSMUSP00000096445
Vk26784_MM_R_M_MYC_27456_wxs	7	5308756	G	A	Nlrp2	-1	C	T	GCT	GTT	L907F	C2719T	CTC>TTC	Missense	ENSMUSP00000045077
Vk31080_MM_V_F_MYC.CRE_35260_wgs	7	6394180	G	A	Zfp28	1	G	A	CGA	CAA	R538Q	G1613A	CGA>CAA	Missense	ENSMUSP00000079812
Vk33883_MM_R_M_MYC.mCRBNnull.hCRBN_38052_wgs	7	6460703	T	G	Olfr1336	1	T	G	CTT	CGT	F65V	T193G	TTC>GTC	Missense	ENSMUSP00000056956
Vk31159_MM_R_F_MYC_342935_wgs	7	6708792	C	T	Peg3	-1	G	A	AGA	AAA	E1144K	G3430A	GAG>AAG	Missense	ENSMUSP00000050750
Vk31159_MM_V_F_MYC_38842_wgs	7	6708792	C	T	Peg3	-1	G	A	AGA	AAA	E1144K	G3430A	GAG>AAG	Missense	ENSMUSP00000050750
Vk31422_MM_R_F_MYC.CRE_mc31734_wxs	7	6996589	T	A	Aurkc	1	T	A	CTT	CAT	L71M	T211A	TTG>ATG	Missense	ENSMUSP00000083426
Vk12653_MM_R_M_MYC.AIDhet_26382_wxs	7	7337429	T	G	Vmn2r30	-1	A	C	AAT	ACT	N22T	A65C	AAT>ACT	Missense	ENSMUSP00000072296
Vk12653_MM_V_M_MYC.AIDhet_35960_wgs	7	7337429	T	G	Vmn2r30	-1	A	C	AAT	ACT	N22T	A65C	AAT>ACT	Missense	ENSMUSP00000072296
Vk14451_MM_R_M_MYC.EGFP_mc31644_wxs	7	7384205	A	C	Vmn2r31	-1	T	G	TTC	TGC	F789C	T2366G	TTC>TGC	Missense	ENSMUSP00000074613
Vk14451_MM_R_M_MYC.EGFP_mc31644_wxs	7	7464640	T	G	Vmn2r32	-1	A	C	CAT	CCT	M630L	A1888C	ATG>CTG	Missense	ENSMUSP00000092462
Vk14451_MM_R_M_MYC.EGFP_mc31644_wxs	7	7551607	G	A	Vmn2r33	-1	C	T	GCC	GTC	A649V	C1946T	GCC>GTC	Missense	ENSMUSP00000129960
Vk32269_MM_R_F_MYC.mCRBNhet.hCRBN_36110_wgs	7	8244722	T	G	Vmn2r43	-1	A	C	AAG	ACG	K814T	A2441C	AAG>ACG	Missense	ENSMUSP00000069647
Vk31080_MM_V_F_MYC.CRE_35260_wgs	7	8378040	A	C	Vmn2r44	-1	T	G	CTT	CGT	F285V	T853G	TTC>GTC	Missense	ENSMUSP00000132467
Vk25183_MM_O_M_MYC.MIRnull_mc28335_wxs	7	8485552	A	T	Vmn2r45	-1	T	A	CTT	CAT	L160I	T478A	TTA>ATA	Missense	ENSMUSP00000129466
Vk12598_MM_V_M_MYC.AIDhet_35084_wgs	7	8908193	G	C	Vmn2r40	-1	C	G	ACA	AGA	Y700*	C2100G	TAC>TAG	Nonsense	ENSMUSP00000131780
Vk39227_MM_V_M_MYC.mCRBNnull.hCRBN_39482_wgs	7	9075416	T	A	Vmn2r38	-1	A	T	AAT	ATT	I656F	A1966T	ATT>TTT	Missense	ENSMUSP00000104194
Vk14451_MM_R_M_MYC.EGFP_mc31644_wxs	7	9984812	T	C	Vmn2r49	-1	A	G	GAC	GGC	T442A	A1324G	ACC>GCC	Missense	ENSMUSP00000104190
Vk38975_MM_V_M_MYC_40066_wgs	7	10088016	T	G	Vmn2r51	-1	A	C	AAG	ACG	S581R	A1741C	AGC>CGC	Missense	ENSMUSP00000092459
Vk29087_MM_R_M_MYC.CRE_29847b_wxs	7	10098329	G	T	Vmn2r51	-1	C	A	ACT	AAT	Y443*	C1329A	TAC>TAA	Nonsense	ENSMUSP00000092459
Vk32976_MM_R_F_MYC_34625_wgs	7	10102487	T	-	Vmn2r51	-1	.	.	.	.	.	366-366-delfrshift	.	no-SNV	ENSMUSP00000092459
Vk32829_MM_R_F_MYC.MMSET1null_33590_wgs	7	10170701	C	T	Vmn2r52	-1	G	A	TGC	TAC	A404T	G1210A	GCC>ACC	Missense	ENSMUSP00000129352
Vk31803_MM_R_F_MYC_35001_wgs	7	10171087	C	T	Vmn2r52	-1	G	A	GGG	GAG	G275E	G824A	GGG>GAG	Missense	ENSMUSP00000129352
Vk32829_MM_R_F_MYC.MMSET1null_33590_wgs	7	10527268	C	A	Vmn1r68	-1	G	T	AGT	ATT	S301I	G902T	AGT>ATT	Missense	ENSMUSP00000050927
Vk29087_MM_R_M_MYC.CRE_29847b_wxs	7	10715558	G	A	Nlrp4b	1	G	A	AGC	AAC	A563T	G1687A	GCA>ACA	Missense	ENSMUSP00000043881
Vk38862_MM_V_F_MYC_39683_wgs	7	10748671	T	G	Vmn1r71	-1	A	C	TAT	TCT	Y30S	A89C	TAT>TCT	Missense	ENSMUSP00000078116
Vk38862_MM_V_F_MYC_39683_wgs	7	11006836	A	T	Zscan4c	1	A	T	AAG	ATG	K94M	A281T	AAG>ATG	Missense	ENSMUSP00000118506
Vk38525_MM_V_M_MYC_38923_wgs	7	11162198	C	T	Zscan4d	-1	G	A	AGA	AAA	R415K	G1244A	AGA>AAA	Missense	ENSMUSP00000066504
Vk12653_MM_V_M_MYC.AIDhet_35960_wgs	7	12041332	AT	GA	Vmn1r77	1	.	.	.	.	.	34-35-mnv	.	no-SNV	ENSMUSP00000130869	.	AC=8;AN=86;AF=0.0930233
Vk38975_MM_V_M_MYC_40066_wgs	7	12041759	G	T	Vmn1r77	1	G	T	GGC	GTC	G154V	G461T	GGC>GTC	Missense	ENSMUSP00000130869
Vk22633_MM_O_M_MYC.MDRnull_mc28330_wxs	7	12774812	A	G	Zscan18	-1	T	C	GTC	GCC	S254P	T760C	TCT>CCT	Missense	ENSMUSP00000047088
Vk37783_MM_V_F_MYC.OMO.rtTA_39274_wgs	7	13260046	T	A	6330408A02Rik	-1	A	T	AAG	ATG	S728C	A2182T	AGT>TGT	Missense	ENSMUSP00000104172
Vk31080_MM_V_F_MYC.CRE_35260_wgs	7	13662479	T	G	Sult2a5	1	T	G	GTT	GGT	F164V	T490G	TTT>GTT	Missense	ENSMUSP00000104165
Vk33883_MM_R_M_MYC.mCRBNnull.hCRBN_38052_wgs	7	13796368	A	-	Sult2a1	-1	.	.	.	.	.	845-845-delfrshift	.	no-SNV	ENSMUSP00000104162
Vk26784_MM_R_M_MYC_27456_wxs	7	14111577	A	C	Sult2a3	-1	T	G	CTC	CGC	L119R	T356G	CTC>CGC	Missense	ENSMUSP00000096407
Vk37296_MM_V_M_MYC.mCRBNnull.hCRBN_40057_wgs	7	15957567	C	T	Ehd2	-1	G	A	CGT	CAT	R280H	G839A	CGT>CAT	Missense	ENSMUSP00000096397
Vk14451_MM_R_M_MYC.EGFP_mc31644_wxs	7	16723709	A	T	Ceacam9	1	A	T	AAC	ATC	N49I	A146T	AAC>ATC	Missense	ENSMUSP00000001984
Vk22284_MM_R_M_MYC.CRE_23185b_wxs	7	17093733	A	T	Psg16	1	A	T	GAT	GTT	I114L	A340T	ATA>TTA	Missense	ENSMUSP00000071348
Vk34286_MM_V_F_MYC.OMO.rtTA_35681_wgs	7	18353311	C	T	Psg18	-1	G	A	CGT	CAT	V141M	G421A	GTG>ATG	Missense	ENSMUSP00000003597
Vk38862_MM_V_F_MYC_39683_wgs	7	22843138	A	C	Vmn1r159	-1	T	G	TTA	TGA	I156M	T468G	ATT>ATG	Missense	ENSMUSP00000129692
Vk25283_MM_O_M_MYC.MDRhet_mc31256_wxs	7	23321689	G	A	Nlrp4e	1	G	A	GGA	GAA	E534K	G1600A	GAA>AAA	Missense	ENSMUSP00000075794
Vk14451_MM_R_M_MYC.EGFP_mc31644_wxs	7	23418137	A	T	Nlrp5	1	A	T	GAG	GTG	S429C	A1285T	AGC>TGC	Missense	ENSMUSP00000015866
Vk32269_MM_R_F_MYC.mCRBNhet.hCRBN_36110_wgs	7	23437972	A	C	Nlrp5	1	A	C	AAC	ACC	N1039T	A3116C	AAC>ACC	Missense	ENSMUSP00000015866
Vk32976_MM_R_F_MYC_34625_wgs	7	23541442	G	T	Vmn1r168	1	G	T	TGC	TTC	L241F	G723T	TTG>TTT	Missense	ENSMUSP00000096301
Vk12598_MM_R_M_MYC.AIDhet_23916_wxs	7	23754319	C	A	Vmn1r174	1	C	A	GCA	GAA	H137N	C409A	CAC>AAC	Missense	ENSMUSP00000126478
Vk12598_MM_V_M_MYC.AIDhet_35084_wgs	7	23754319	C	A	Vmn1r174	1	C	A	GCA	GAA	H137N	C409A	CAC>AAC	Missense	ENSMUSP00000126478
Vk14750_MM_V_M_MYC_33411_wgs	7	24585575	G	T	Zfp575	-1	C	A	TCA	TAA	Q214K	C640A	CAG>AAG	Missense	ENSMUSP00000092294
Vk39227_MM_V_M_MYC.mCRBNnull.hCRBN_39482_wgs	7	24885145	G	A	Rps19	1	G	A	AGT	AAT	V4I	G10A	GTT>ATT	Missense	ENSMUSP00000104066
Vk32829_MM_R_F_MYC.MMSET1null_33590_wgs	7	24919776	G	A	Arhgef1	1	G	A	CGG	CAG	E481K	G1441A	GAG>AAG	Missense	ENSMUSP00000096280
Vk38150_MM_V_M_MYC.mCRBNnull.hCRBN_39515_wgs	7	24979396	-	TTCATGCCCTGCTGGAAGACGGAGTTCCTCCTGGTCTTGCAGATGATCAGGTCAGCCCA	Atp1a3	-1	.	.	.	.	.	2820-2821-insfrshift	.	no-SNV	ENSMUSP00000099922
Vk39227_MM_V_M_MYC.mCRBNnull.hCRBN_39482_wgs	7	24988130	-	GGGGTTCACCTGGCTGACAGGGATGTTGAGCCGGGCAGCGATGTCTTCGACAGTCTCGTTACCCTCA	Atp1a3	-1	.	.	.	.	.	NA	.	no-SNV	ENSMUSP00000099922
Vk38290_MM_V_F_MYC.mCRBNnull.hCRBN_39878_wgs	7	24997400	CCTGCAGGAACAAAGGGAGGGGCTCAGGTCTGCTGGGCCTCAGAAGGCTGCAGGCACCCCACCTCCTGAGCAGCATCTCTGGTTTTGTGCCCTTGGGGTCCCCTCCCCTTCA	-	Atp1a3	-1	.	.	.	.	.	725-725-delfrshift	.	no-SNV	ENSMUSP00000099922
Vk38290_MM_V_F_MYC.mCRBNnull.hCRBN_39878_wgs	7	25000782	-	GCACGCAGTCAGTATTGTATTTCCGGCAGACCTCTTCTACTGACATCTTGTGCTCTGTCATAGCCACTTCCTTCTTGAGGTCATCC	Atp1a3	-1	.	.	.	.	.	NA	.	no-SNV	ENSMUSP00000099922
Vk32976_MM_R_F_MYC_34625_wgs	7	25121222	C	T	Pou2f2	-1	G	A	AGA	AAA	.	.	.	Essential_Splice	ENSMUSP00000104056
Vk23589_MM_O_F_MYC.MIRnull_mc27636_wxs	7	25230654	T	C	Gsk3a	-1	A	G	AAC	AGC	N350S	A1049G	AAC>AGC	Missense	ENSMUSP00000071654
Vk38862_MM_V_F_MYC_39683_wgs	7	25349667	C	A	Megf8	1	C	A	GCT	GAT	L1730I	C5188A	CTT>ATT	Missense	ENSMUSP00000122192
Vk33369_MM_R_F_MYC.mCRBNnull.hCRBN_37289_wgs	7	25911636	G	-	Cyp2b10	1	.	.	.	.	.	417-417-delfrshift	.	no-SNV	ENSMUSP00000005477
Vk32269_MM_R_F_MYC.mCRBNhet.hCRBN_36110_wgs	7	26307814	T	C	Cyp2a4	1	T	C	GTG	GCG	.	.	.	Essential_Splice	ENSMUSP00000096254
Vk12653_MM_V_M_MYC.AIDhet_35960_wgs	7	26814205	C	T	Cyp2g1	1	C	T	ACG	ATG	R190C	C568T	CGC>TGC	Missense	ENSMUSP00000047150
Vk12653_MM_R_M_MYC.AIDhet_26382_wxs	7	26835793	A	G	Cyp2a5	1	A	G	CAG	CGG	.	.	.	Essential_Splice	ENSMUSP00000005685
Vk36574_MM_R_M_MYC.mCRBNnull.hCRBN_38943_wgs	7	26835804	C	T	Cyp2a5	1	C	T	ACG	ATG	R64C	C190T	CGT>TGT	Missense	ENSMUSP00000005685
Vk35707_MM_V_F_MYC.mCRBNnull.hCRBN_37200_wgs	7	27165165	C	T	Egln2	-1	G	A	TGC	TAC	A112T	G334A	GCC>ACC	Missense	ENSMUSP00000078966
Vk25283_MM_O_M_MYC.MDRhet_mc31256_wxs	7	27517457	C	T	Prx	1	C	T	GCC	GTC	A600V	C1799T	GCC>GTC	Missense	ENSMUSP00000096241
Vk39227_MM_V_M_MYC.mCRBNnull.hCRBN_39482_wgs	7	27532485	CCTGGGAGCAAGGGGTGGAGTGAGGGTCTGATGGGTGGCCAGACCCTAGTGCCCAGGCCTTTCCTTTGATATGGTACTGGGGGCACTTA	-	Pld3	-1	.	.	.	.	.	1280-1280-delfrshift	.	no-SNV	ENSMUSP00000113820
Vk33883_MM_R_M_MYC.mCRBNnull.hCRBN_38052_wgs	7	27535929	-	GCTAGGTAGGCCAGAGCTGGGGTGCCATTGAGGCAGATCTCCATTGGTGTTTCT	Pld3	-1	.	.	.	.	.	874-874-insfrshift	.	no-SNV	ENSMUSP00000113820
Vk32976_MM_R_F_MYC_34625_wgs	7	27537586	G	T	Pld3	-1	C	A	ACC	AAC	Y289*	C867A	TAC>TAA	Nonsense	ENSMUSP00000113820
Vk31080_MM_V_F_MYC.CRE_35260_wgs	7	27537620	T	G	Pld3	-1	A	C	GAG	GCG	E278A	A833C	GAG>GCG	Missense	ENSMUSP00000113820
Vk33883_MM_R_M_MYC.mCRBNnull.hCRBN_38052_wgs	7	27541829	CTGTGGAGTGGGGCAGGAAGCTGTCAGCCTATACAAGGTGGTCCCAACAGTTTGAGATAGTTCAAGTGGAGCAGCGTACTCCTAC	-	Pld3	-1	.	.	.	.	.	NA	.	no-SNV	ENSMUSP00000113820
Vk31422_MM_R_F_MYC.CRE_mc31734_wxs	7	27629324	T	C	Akt2	1	T	C	CTC	CCC	L157P	T470C	CTC>CCC	Missense	ENSMUSP00000103981
Vk31080_MM_V_F_MYC.CRE_35260_wgs	7	28185826	G	A	Dyrk1b	1	G	A	CGC	CAC	R403H	G1208A	CGC>CAC	Missense	ENSMUSP00000083064
Vk31080_MM_V_F_MYC.CRE_35260_wgs	7	28268381	CG	AC	Eid2	1	.	.	.	.	.	427-428-mnv	.	no-SNV	ENSMUSP00000062345
Vk24094_MM_O_M_MYC.MDRhet_mc28331_wxs	7	28378115	T	C	Zfp36	-1	A	G	CAA	CGA	K135E	A403G	AAA>GAA	Missense	ENSMUSP00000057815
Vk38525_MM_V_M_MYC_38923_wgs	7	28894557	C	T	Actn4	-1	G	A	AGA	AAA	D842N	G2524A	GAC>AAC	Missense	ENSMUSP00000066068
Vk39227_MM_V_M_MYC.mCRBNnull.hCRBN_39482_wgs	7	28898251	CCTAGAAGGAAGAATGGGAGTGAAGAATGCAGCCTGCCTTTCTGGGGGCAGGGTGGGGTCACCCCCTCGAGGGTGTGGTGGGGCGGA	-	Actn4	-1	.	.	.	.	.	1696-1696-delfrshift	.	no-SNV	ENSMUSP00000066068
Vk39227_MM_V_M_MYC.mCRBNnull.hCRBN_39482_wgs	7	28913379	T	C	Actn4	-1	A	G	AAG	AGG	K218R	A653G	AAG>AGG	Missense	ENSMUSP00000066068
Vk32245_MM_V_F_MYC_mc32579_wxs	7	29013737	C	T	Ryr1	-1	G	A	CGT	CAT	.	.	.	Essential_Splice	ENSMUSP00000137123
Vk12653_MM_R_M_MYC.AIDhet_26382_wxs	7	29195289	A	C	Catsperg1	-1	T	G	TTA	TGA	L598*	T1793G	TTA>TGA	Nonsense	ENSMUSP00000129837
Vk12653_MM_V_M_MYC.AIDhet_35960_wgs	7	29195289	A	C	Catsperg1	-1	T	G	TTA	TGA	L598*	T1793G	TTA>TGA	Nonsense	ENSMUSP00000129837
Vk32245_MM_V_F_MYC_mc32579_wxs	7	29561623	A	-	4930432E11Rik	1	.	.	.	.	.	1075-1075-delfrshift	.	no-SNV	ENSMUSP00000049518
Vk36574_MM_R_M_MYC.mCRBNnull.hCRBN_38943_wgs	7	30038120	T	A	Zfp14	-1	A	T	GAG	GTG	E480V	A1439T	GAG>GTG	Missense	ENSMUSP00000076960
Vk12598_MM_R_M_MYC.AIDhet_23916_wxs	7	30133508	G	T	Zfp382	1	G	T	AGA	ATA	E195*	G583T	GAA>TAA	Nonsense	ENSMUSP00000096196
Vk12598_MM_V_M_MYC.AIDhet_35084_wgs	7	30133508	G	T	Zfp382	1	G	T	AGA	ATA	E195*	G583T	GAA>TAA	Nonsense	ENSMUSP00000096196
Vk39227_MM_V_M_MYC.mCRBNnull.hCRBN_39482_wgs	7	30296986	AGGTAGGAGCACTTCGGGAGGTTGGGGAGGGAGGAGACCCGGTTGCCCGTGTTTGGGTAATCCCATGTTGTTATCTGGTGCTCAC	-	Clip3	1	.	.	.	.	.	305-306-delfrshift	.	no-SNV	ENSMUSP00000014065
Vk39227_MM_V_M_MYC.mCRBNnull.hCRBN_39482_wgs	7	30435389	CACCTGCAACAGGGCCAGGGGAGTGCTCAATGCATGGGGGCAGGGCTACTTTTAACTCCGCCCCTCACCGCGATGTCTGCCCCT	-	Aplp1	-1	.	.	.	.	.	1867-1869-delinframe	.	no-SNV	ENSMUSP00000006828
Vk39227_MM_V_M_MYC.mCRBNnull.hCRBN_39482_wgs	7	30440063	CCTGTGGAAGGGACCAAGGCTGTCCCAGGCTGATCCTCATCCTTCTCAACTGGTGTTTGCCCCACCCCTACCTTCCCATA	-	Aplp1	-1	.	.	.	.	.	1228-1228-delfrshift	.	no-SNV	ENSMUSP00000006828
Vk38290_MM_V_F_MYC.mCRBNnull.hCRBN_39878_wgs	7	30442361	CTGAAGGAGCAGAAGACTCAGCCAGTAAGATCTCCAGAGAGGCTCCCAGGCTTCCATGCCCGGCCTCTAGAGCCTTGGGGGTAAGGGGGGTGGGTACAGAAAGAGTCTCTGTCACTCAC	-	Aplp1	-1	.	.	.	.	.	NA	.	no-SNV	ENSMUSP00000006828
Vk33883_MM_R_M_MYC.mCRBNnull.hCRBN_38052_wgs	7	30528552	CCTGAAATGATGGGAAGGCATGATGATGCTGGGCCACATGCGGCTGCCCCAGCCCCCCCAAAGCCCCCCCTCCCCGCTGCCCTAGCCAGTTCCCTTACTCA	-	Arhgap33	-1	.	.	.	.	.	1303-1303-delfrshift	.	no-SNV	ENSMUSP00000038412
Vk32642_MM_R_M_MYC.mCRBNnull_34117_wgs	7	30585397	G	A	Kmt2b	-1	C	T	CCT	CTT	P690L	C2069T	CCT>CTT	Missense	ENSMUSP00000006470
Vk32245_MM_V_F_MYC_mc32579_wxs	7	30586078	T	C	Kmt2b	-1	A	G	AAG	AGG	K463R	A1388G	AAG>AGG	Missense	ENSMUSP00000006470
Vk39885_MM_V_F_MYC.mCRBNnull.hCRBN_40056_wgs	7	30649981	T	C	Rbm42	-1	A	G	GAG	GGG	S33G	A97G	AGC>GGC	Missense	ENSMUSP00000040005
Vk29790_MM_R_F_MYC.mCRBNhet.hCRBN_mc32184_wxs	7	30753158	GTCCAAACTGGGGTCAACCAGGCCGGGAAGGAGACACAGAGAGTTGGCCAAGGGGTCCAAACTGGGTTCAACCAGGGTCAAAAGGAAGCAGAAAAAGTGGCCCATGGG	-	Sbsn	1	.	.	.	.	.	1597-1704-delinframe	.	no-SNV	ENSMUSP00000079362
Vk12653_MM_V_M_MYC.AIDhet_35960_wgs	7	30764059	G	A	Dmkn	1	G	A	TGG	TAG	G46R	G136A	GGA>AGA	Missense	ENSMUSP00000129031
Vk39227_MM_V_M_MYC.mCRBNnull.hCRBN_39482_wgs	7	30820028	A	G	Ffar2	-1	T	C	CTG	CCG	L29P	T86C	CTG>CCG	Missense	ENSMUSP00000052600
Vk31803_MM_R_F_MYC_35001_wgs	7	31291462	TCGTCAACG	-	Scgb1b2	-1	.	.	.	.	.	212-220-delinframe	.	no-SNV	ENSMUSP00000079468
Vk39227_MM_V_M_MYC.mCRBNnull.hCRBN_39482_wgs	7	34220760	CCTGCAGGAAGAGAGGACAAGGTTCTAGGGAGAGACTGTTCCCAACCTTCAGCCCATCCCAGGGTGAGCTGGGCGCTCCTTA	-	Gpi1	-1	.	.	.	.	.	487-487-delfrshift	.	no-SNV	ENSMUSP00000049355
Vk32908_MM_R_M_MYC.mCRBNnull.hCRBN_34444_wgs	7	35203960	C	A	Lrp3	-1	G	T	AGC	ATC	E320D	G960T	GAG>GAT	Missense	ENSMUSP00000114026
Vk39337_MM_V_F_MYC.mCRBNnull.hCRBN_40022_wgs	7	36769102	T	C	Tshz3	1	T	C	ATG	ACG	M172T	T515C	ATG>ACG	Missense	ENSMUSP00000021641
Vk32366_MM_O_F_MYC.MMSET1het_34522_wgs	7	36769374	T	A	Tshz3	1	T	A	GTT	GAT	L263M	T787A	TTG>ATG	Missense	ENSMUSP00000021641
Vk32976_MM_R_F_MYC_34625_wgs	7	36769757	G	T	Tshz3	1	G	T	AGT	ATT	E390D	G1170T	GAG>GAT	Missense	ENSMUSP00000021641
Vk32052_MM_R_F_MYC.mCRBNnull.hCRBN_mc32358_wxs	7	37568108	C	A	Zfp536	-1	G	T	AGA	ATA	E628*	G1882T	GAG>TAG	Nonsense	ENSMUSP00000134778
Vk12653_MM_R_M_MYC.AIDhet_26382_wxs	7	39410655	C	T	Gm5114	-1	G	A	CGG	CAG	V257M	G769A	GTG>ATG	Missense	ENSMUSP00000103652
Vk12653_MM_V_M_MYC.AIDhet_35960_wgs	7	39410655	C	T	Gm5114	-1	G	A	CGG	CAG	V257M	G769A	GTG>ATG	Missense	ENSMUSP00000103652
Vk32642_MM_R_M_MYC.mCRBNnull_34117_wgs	7	39411384	C	A	Gm5114	-1	G	T	AGA	ATA	E14*	G40T	GAA>TAA	Nonsense	ENSMUSP00000103652
Vk32269_MM_R_F_MYC.mCRBNhet.hCRBN_36110_wgs	7	41043560	A	C	Gm4884	1	A	C	AAG	ACG	S318R	A952C	AGT>CGT	Missense	ENSMUSP00000133059
Vk39337_MM_V_F_MYC.mCRBNnull.hCRBN_40022_wgs	7	41157851	T	C	Gm2128	1	T	C	GTG	GCG	V376A	T1127C	GTG>GCG	Missense	ENSMUSP00000103644
Vk26784_MM_R_M_MYC_27456_wxs	7	41428067	A	C	Vmn2r57	-1	T	G	ATT	AGT	I225S	T674G	ATT>AGT	Missense	ENSMUSP00000125817
Vk38525_MM_V_M_MYC_38923_wgs	7	41458904	G	T	Gm20449	-1	C	A	GCT	GAT	A14D	C41A	GCT>GAT	Missense	ENSMUSP00000092110
Vk32908_MM_R_M_MYC.mCRBNnull.hCRBN_34444_wgs	7	41545871	T	C	Gm6871	-1	A	G	TAA	TGA	K481E	A1441G	AAA>GAA	Missense	ENSMUSP00000105843
Vk22284_MM_R_M_MYC.CRE_23185b_wxs	7	42047099	A	C	Vmn2r59	-1	T	G	TTT	TGT	F73C	T218G	TTT>TGT	Missense	ENSMUSP00000131856
Vk29087_MM_R_M_MYC.CRE_29847b_wxs	7	42195669	G	A	Vmn2r60	1	G	A	GGC	GAC	A819T	G2455A	GCT>ACT	Missense	ENSMUSP00000128493
Vk39227_MM_V_M_MYC.mCRBNnull.hCRBN_39482_wgs	7	42275370	T	G	Vmn2r61	1	T	G	ATG	AGG	H449Q	T1347G	CAT>CAG	Missense	ENSMUSP00000129576
Vk26784_MM_R_M_MYC_27456_wxs	7	42275407	T	G	Vmn2r61	1	T	G	CTT	CGT	L462V	T1384G	TTA>GTA	Missense	ENSMUSP00000129576
Vk32976_MM_R_F_MYC_34625_wgs	7	42820280	C	A	Gm2381	-1	G	T	AGC	ATC	S140I	G419T	AGC>ATC	Missense	ENSMUSP00000133949
Vk32269_MM_R_F_MYC.mCRBNhet.hCRBN_36110_wgs	7	42928193	T	C	Vmn2r63	-1	A	G	GAC	GGC	D307G	A920G	GAC>GGC	Missense	ENSMUSP00000129089
Vk32642_MM_R_M_MYC.mCRBNnull_34117_wgs	7	43189306	A	G	Zfp936	1	A	G	CAA	CGA	K65E	A193G	AAA>GAA	Missense	ENSMUSP00000072608	.	AC=21;AN=86;AF=0.244186
Vk32642_MM_R_M_MYC.mCRBNnull_34117_wgs	7	43189310	TC	GA	Zfp936	1	.	.	.	.	.	197-198-mnv	.	no-SNV	ENSMUSP00000072608	.	AC=20;AN=86;AF=0.232558
Vk14750_MM_V_M_MYC_33411_wgs	7	43226120	T	G	EU599041	1	T	G	GTC	GGC	S199R	T597G	AGT>AGG	Missense	ENSMUSP00000126635
Vk36973_MM_R_F_MYC.mCRBNnull.hCRBN_37409_wgs	7	43428620	C	T	Lim2	1	C	T	TCG	TTG	R116*	C346T	CGA>TGA	Nonsense	ENSMUSP00000135513
Vk32366_MM_O_F_MYC.MMSET1het_34522_wgs	7	44304554	T	G	Clec11a	-1	A	C	GAG	GCG	E325A	A974C	GAG>GCG	Missense	ENSMUSP00000004587
Vk33883_MM_R_M_MYC.mCRBNnull.hCRBN_38052_wgs	7	44342180	-	CGCAGACCCCCATCGAGGAATTCACCCCCACCCCGGCCTTCCCGGCGCTGCAGTACCTC	Shank1	1	.	.	.	.	.	2046-2047-insfrshift	.	no-SNV	ENSMUSP00000103571
Vk25214_MM_O_F_MYC.MIRnull_mc31255_wxs	7	44534395	A	T	Pold1	-1	T	A	ATG	AAG	M935K	T2804A	ATG>AAG	Missense	ENSMUSP00000039776
Vk25214_MM_O_F_MYC.MIRnull_mc31255_wxs	7	44534599	A	C	Pold1	-1	T	G	ATG	AGG	Y892*	T2676G	TAT>TAG	Nonsense	ENSMUSP00000039776
Vk39227_MM_V_M_MYC.mCRBNnull.hCRBN_39482_wgs	7	44836802	T	G	Il4i1	1	T	G	GTA	GGA	V70G	T209G	GTA>GGA	Missense	ENSMUSP00000113726
Vk39227_MM_V_M_MYC.mCRBNnull.hCRBN_39482_wgs	7	44866918	CTGTGGATGACAAGTGGAGCCAGTGATCACCGTGAGGCAAGGGTGGGGGAGATTCTGGGGTGGAAGTTTGGCTCTGGGGGCAGGACTTGGGATACATGGGTGGGGCCAGGGTTTGGGGGGGGCAGAGCCCCACTAATCTCAC	-	Ptov1	-1	.	.	.	.	.	NA	.	no-SNV	ENSMUSP00000035281
Vk39227_MM_V_M_MYC.mCRBNnull.hCRBN_39482_wgs	7	44867117	CCTGCAGTAGGGGGTGCATCAGAAGCCATGCCCTGCATCCTAGGCCGCCCCAGGCTCTGCCCACTCCCACACTCA	-	Ptov1	-1	.	.	.	.	.	393-393-delfrshift	.	no-SNV	ENSMUSP00000035281
Vk32245_MM_V_F_MYC_mc32579_wxs	7	44885211	C	T	Med25	-1	G	A	AGT	AAT	.	.	.	Essential_Splice	ENSMUSP00000003049
Vk33883_MM_R_M_MYC.mCRBNnull.hCRBN_38052_wgs	7	44901498	TACCTGAGCAGATGAGGAGCAGCTCAGCTGGGCCCCATCCCTGAAGACACTGCCTCACTGCCCTACAGCCCACACGGTGCTGCTCGCACT	-	Ap2a1	-1	.	.	.	.	.	2535-2537-delinframe	.	no-SNV	ENSMUSP00000127842
Vk38862_MM_V_F_MYC_39683_wgs	7	45001738	G	T	Irf3	1	G	T	GGA	GTA	E343*	G1027T	GAA>TAA	Nonsense	ENSMUSP00000003284
Vk38290_MM_V_F_MYC.mCRBNnull.hCRBN_39878_wgs	7	45170989	-	AAGTTTAACACACCCTGGAGGCGCTTCTTTACGTCCATGCCCGTCTATGCCATCATC	Slc17a7	1	.	.	.	.	.	866-867-insfrshift	.	no-SNV	ENSMUSP00000082489
Vk34635_MM_R_M_MYC.mCRBNnull.hCRBN_36608_wgs	7	45280753	G	A	1700039E15Rik	1	G	A	TGG	TAG	W192*	G575A	TGG>TAG	Nonsense	ENSMUSP00000135707
Vk31803_MM_R_F_MYC_35001_wgs	7	45337062	-	AGGAGG	Hrc	1	.	.	.	.	.	1635-1636-insfrshift	.	no-SNV	ENSMUSP00000082459
Vk39227_MM_V_M_MYC.mCRBNnull.hCRBN_39482_wgs	7	45703611	CAGGTGACTGACACCCCCACCCCCCCCCACCCCCGTGTGTGCATGCTACTCCTGTCCTGAGCACCACCCCGGTCCACTCACCCGTGGTTTCTCTTGAGG	-	Car11	1	.	.	.	.	.	793-795-delinframe	.	no-SNV	ENSMUSP00000003360
Vk22428_MM_O_F_MYC.MIRhet_mc31258_wxs	7	45833647	GGCGGCGGCTGCGGCGGCAGGCGGAGCGGGCGGAGATGGGAAGCCCGGGAA	-	Grin2d	-1	.	.	.	.	.	3055-3105-delinframe	.	no-SNV	ENSMUSP00000002848
Vk23631_MM_R_M_MYC_mc31901_wxs	7	46072515	C	T	Nomo1	1	C	T	TCG	TTG	S960L	C2879T	TCG>TTG	Missense	ENSMUSP00000033121
Vk37296_MM_V_M_MYC.mCRBNnull.hCRBN_40057_wgs	7	46252516	C	T	Otog	1	C	T	GCT	GTT	A423V	C1268T	GCT>GTT	Missense	ENSMUSP00000130949
Vk12598_MM_R_M_MYC.AIDhet_23916_wxs	7	46288833	C	A	Otog	1	C	A	GCT	GAT	L1989M	C5965A	CTG>ATG	Missense	ENSMUSP00000130949
Vk12598_MM_V_M_MYC.AIDhet_35084_wgs	7	46288833	C	A	Otog	1	C	A	GCT	GAT	L1989M	C5965A	CTG>ATG	Missense	ENSMUSP00000130949
Vk32642_MM_R_M_MYC.mCRBNnull_34117_wgs	7	46647448	A	-	Tph1	-1	.	.	.	.	.	1322-1322-delfrshift	.	no-SNV	ENSMUSP00000103296
Vk32642_MM_R_M_MYC.mCRBNnull_34117_wgs	7	46647450	C	G	Tph1	-1	G	C	GGG	GCG	R440S	G1320C	AGG>AGC	Missense	ENSMUSP00000103296
Vk32976_MM_R_F_MYC_34625_wgs	7	47335682	A	C	Mrgpra1	-1	T	G	CTA	CGA	L83R	T248G	CTA>CGA	Missense	ENSMUSP00000129978
Vk38862_MM_V_F_MYC_39683_wgs	7	47981061	C	G	Mrgpra4	-1	G	C	TGT	TCT	C264S	G791C	TGT>TCT	Missense	ENSMUSP00000084327
Vk32269_MM_R_F_MYC.mCRBNhet.hCRBN_36110_wgs	7	48021701	T	G	Mrgprx1	-1	A	C	AAG	ACG	K99N	A297C	AAA>AAC	Missense	ENSMUSP00000091954
Vk36387_MM_R_F_MYC.mCRBNnull.hCRBN_39020_wgs	7	49461977	G	A	Nav2	1	G	A	AGA	AAA	E744K	G2230A	GAG>AAG	Missense	ENSMUSP00000139045
Vk29400_MM_R_F_MYC.CRE_mc29977_wxs	7	50448903	C	T	Nell1	1	C	T	CCG	CTG	P455L	C1364T	CCG>CTG	Missense	ENSMUSP00000080550
Vk31080_MM_V_F_MYC.CRE_35260_wgs	7	50448903	C	T	Nell1	1	C	T	CCG	CTG	P455L	C1364T	CCG>CTG	Missense	ENSMUSP00000080550
Vk32976_MM_R_F_MYC_34625_wgs	7	50600177	G	C	4933405O20Rik	1	G	C	TGC	TCC	A320P	G958C	GCC>CCC	Missense	ENSMUSP00000138215
Vk32269_MM_R_F_MYC.mCRBNhet.hCRBN_36110_wgs	7	51546743	A	C	Ano5	1	A	C	AAT	ACT	I141L	A421C	ATC>CTC	Missense	ENSMUSP00000046884
Vk31159_MM_R_F_MYC_342935_wgs	7	51570318	A	G	Ano5	1	A	G	GAA	GGA	E402G	A1205G	GAA>GGA	Missense	ENSMUSP00000046884
Vk31159_MM_V_F_MYC_38842_wgs	7	51570318	A	G	Ano5	1	A	G	GAA	GGA	E402G	A1205G	GAA>GGA	Missense	ENSMUSP00000046884
Vk12598_MM_R_M_MYC.AIDhet_23916_wxs	7	51574860	T	-	Ano5	1	.	.	.	.	.	1563-1563-delfrshift	.	no-SNV	ENSMUSP00000046884
Vk12598_MM_V_M_MYC.AIDhet_35084_wgs	7	51574860	T	-	Ano5	1	.	.	.	.	.	1563-1563-delfrshift	.	no-SNV	ENSMUSP00000046884
Vk25183_MM_O_M_MYC.MIRnull_mc28335_wxs	7	55794262	T	C	Tubgcp5	1	T	C	GTC	GCC	V23A	T68C	GTC>GCC	Missense	ENSMUSP00000032627
Vk39337_MM_V_F_MYC.mCRBNnull.hCRBN_40022_wgs	7	55808556	G	A	Tubgcp5	1	G	A	CGA	CAA	R405Q	G1214A	CGA>CAA	Missense	ENSMUSP00000032627
Vk12653_MM_V_M_MYC.AIDhet_35960_wgs	7	56131292	G	A	Herc2	1	G	A	GGT	GAT	G1235D	G3704A	GGT>GAT	Missense	ENSMUSP00000075579	rs50155421	AC=86;AN=86;AF=1
Vk25283_MM_O_M_MYC.MDRhet_mc31256_wxs	7	57408773	G	A	Gabra5	-1	C	T	TCT	TTT	S409F	C1226T	TCT>TTT	Missense	ENSMUSP00000063276
Vk25283_MM_O_M_MYC.MDRhet_mc31256_wxs	7	57408773	G	A	Gm9962	1	G	A	AGA	AAA	R72K	G215A	AGA>AAA	Missense	ENSMUSP00000082338
Vk14750_MM_V_M_MYC_33411_wgs	7	57788936	G	C	Gabrb3	1	G	C	GGA	GCA	E178Q	G532C	GAA>CAA	Missense	ENSMUSP00000082337
Vk34635_MM_R_M_MYC.mCRBNnull.hCRBN_36608_wgs	7	62348812	C	G	Ndn	1	C	G	GCT	GGT	S135R	C405G	AGC>AGG	Missense	ENSMUSP00000045369
Vk33883_MM_R_M_MYC.mCRBNnull.hCRBN_38052_wgs	7	62379096	G	C	Magel2	1	G	C	GGT	GCT	V583L	G1747C	GTC>CTC	Missense	ENSMUSP00000079265
Vk33982_MM_R_F_MYC.mCRBNnull.hCRBN_37049_wgs	7	62379651	C	G	Magel2	1	C	G	CCC	CGC	P768A	C2302G	CCC>GCC	Missense	ENSMUSP00000079265
Vk32269_MM_R_F_MYC.mCRBNhet.hCRBN_36110_wgs	7	62380847	T	G	Magel2	1	T	G	GTT	GGT	S1166R	T3498G	AGT>AGG	Missense	ENSMUSP00000079265
Vk37296_MM_V_M_MYC.mCRBNnull.hCRBN_40057_wgs	7	63757447	A	C	Otud7a	1	A	C	AAG	ACG	K499N	A1497C	AAA>AAC	Missense	ENSMUSP00000057282
Vk14750_MM_V_M_MYC_33411_wgs	7	64268291	A	-	Trpm1	1	.	.	.	.	.	4048-4048-delfrshift	.	no-SNV	ENSMUSP00000103149
Vk39337_MM_V_F_MYC.mCRBNnull.hCRBN_40022_wgs	7	64872375	A	G	Ndnl2	-1	T	C	GTA	GCA	Y182H	T544C	TAC>CAC	Missense	ENSMUSP00000091889
Vk38290_MM_V_F_MYC.mCRBNnull.hCRBN_39878_wgs	7	67726109	G	A	Ttc23	1	G	A	TGC	TAC	M478I	G1434A	ATG>ATA	Missense	ENSMUSP00000032774
Vk31080_MM_V_F_MYC.CRE_35260_wgs	7	67733945	G	A	Synm	-1	C	T	CCA	CTA	P1323L	C3968T	CCA>CTA	Missense	ENSMUSP00000073855
Vk39227_MM_V_M_MYC.mCRBNnull.hCRBN_39482_wgs	7	75147728	-	CCAGCAGGAACCTGGGGCTTTCTGGCATGAACTTCAGAGCCACCATGGACACA	Sv2b	-1	.	.	.	.	.	NA	.	no-SNV	ENSMUSP00000127245
Vk32908_MM_R_M_MYC.mCRBNnull.hCRBN_34444_wgs	7	79084825	A	T	Acan	1	A	T	AAG	ATG	E143D	A429T	GAA>GAT	Missense	ENSMUSP00000032835
Vk12653_MM_V_M_MYC.AIDhet_35960_wgs	7	79111354	A	C	Acan	1	A	C	CAT	CCT	H1938P	A5813C	CAT>CCT	Missense	ENSMUSP00000032835	rs32310727	AC=86;AN=86;AF=1
Vk37296_MM_V_M_MYC.mCRBNnull.hCRBN_40057_wgs	7	79435273	G	A	Fanci	1	G	A	CGT	CAT	V844I	G2530A	GTC>ATC	Missense	ENSMUSP00000044931
Vk31507_MM_R_M_MYC.mCRBNnull.hCRBN_mc32510_wxs	7	79450578	C	T	Polg	-1	G	A	AGA	AAA	D1162N	G3484A	GAC>AAC	Missense	ENSMUSP00000073551
Vk32245_MM_V_F_MYC_mc32579_wxs	7	80215681	A	G	Sema4b	1	A	G	CAC	CGC	T135A	A403G	ACC>GCC	Missense	ENSMUSP00000032754
Vk31080_MM_V_F_MYC.CRE_35260_wgs	7	80239019	A	G	Gdpgp1	1	A	G	GAT	GGT	D266G	A797G	GAT>GGT	Missense	ENSMUSP00000061808
Vk39885_MM_V_F_MYC.mCRBNnull.hCRBN_40056_wgs	7	80458812	C	T	Blm	-1	G	A	GGT	GAT	.	.	.	Essential_Splice	ENSMUSP00000127995
Vk14750_MM_V_M_MYC_33411_wgs	7	81025115	G	A	Zfp592	1	G	A	CGC	CAC	R609H	G1826A	CGC>CAC	Missense	ENSMUSP00000102976
Vk31080_MM_V_F_MYC.CRE_35260_wgs	7	82450261	A	G	Adamtsl3	1	A	G	AAG	AGG	S208G	A622G	AGT>GGT	Missense	ENSMUSP00000133637
Vk33369_MM_R_F_MYC.mCRBNnull.hCRBN_37289_wgs	7	82556887	A	G	Adamtsl3	1	A	G	AAG	AGG	K760R	A2279G	AAG>AGG	Missense	ENSMUSP00000133637
Vk39337_MM_V_F_MYC.mCRBNnull.hCRBN_40022_wgs	7	83673056	C	T	Il16	-1	G	A	TGG	TAG	M350I	G1050A	ATG>ATA	Missense	ENSMUSP00000001792
Vk32269_MM_R_F_MYC.mCRBNhet.hCRBN_36110_wgs	7	84343783	T	G	Arnt2	-1	A	C	AAA	ACA	K194T	A581C	AAA>ACA	Missense	ENSMUSP00000082154
Vk39885_MM_V_F_MYC.mCRBNnull.hCRBN_40056_wgs	7	84940667	C	T	Vmn2r65	-1	G	A	TGT	TAT	M680I	G2040A	ATG>ATA	Missense	ENSMUSP00000036551
Vk26784_MM_R_M_MYC_27456_wxs	7	85005675	T	A	Vmn2r66	-1	A	T	AAA	ATA	K475N	A1425T	AAA>AAT	Missense	ENSMUSP00000122645
Vk31080_MM_V_F_MYC.CRE_35260_wgs	7	85233780	T	A	Vmn2r68	-1	A	T	CAG	CTG	R255*	A763T	AGA>TGA	Nonsense	ENSMUSP00000129411
Vk25214_MM_O_F_MYC.MIRnull_mc31255_wxs	7	85233950	T	A	Vmn2r68	-1	A	T	CAT	CTT	H198L	A593T	CAT>CTT	Missense	ENSMUSP00000129411
Vk26784_MM_R_M_MYC_27456_wxs	7	85870258	T	C	Vmn2r73	-1	A	G	TAG	TGG	I497M	A1491G	ATA>ATG	Missense	ENSMUSP00000076687
Vk26784_MM_R_M_MYC_27456_wxs	7	86164180	T	G	Vmn2r75	-1	A	C	AAT	ACT	K471N	A1413C	AAA>AAC	Missense	ENSMUSP00000126973
Vk37296_MM_V_M_MYC.mCRBNnull.hCRBN_40057_wgs	7	86228257	T	C	Vmn2r76	-1	A	G	AAA	AGA	K526R	A1577G	AAA>AGA	Missense	ENSMUSP00000127309
Vk25183_MM_O_M_MYC.MIRnull_mc28335_wxs	7	86230193	A	G	Vmn2r76	-1	T	C	CTC	CCC	S300P	T898C	TCA>CCA	Missense	ENSMUSP00000127309
Vk31422_MM_R_F_MYC.CRE_mc31734_wxs	7	86230327	G	A	Vmn2r76	-1	C	T	ACT	ATT	T255I	C764T	ACT>ATT	Missense	ENSMUSP00000127309
Vk26784_MM_R_M_MYC_27456_wxs	7	86231064	A	G	Vmn2r76	-1	T	C	ATT	ACT	I138T	T413C	ATT>ACT	Missense	ENSMUSP00000127309
Vk31080_MM_V_F_MYC.CRE_35260_wgs	7	86306469	A	G	Olfr309	-1	T	C	TTC	TCC	S215P	T643C	TCC>CCC	Missense	ENSMUSP00000134377
Vk32366_MM_O_F_MYC.MMSET1het_34522_wgs	7	86412911	T	G	Olfr301	1	T	G	CTG	CGG	L224R	T671G	CTG>CGG	Missense	ENSMUSP00000072955
Vk32269_MM_R_F_MYC.mCRBNhet.hCRBN_36110_wgs	7	86585494	C	T	Olfr295	1	C	T	TCT	TTT	S73F	C218T	TCT>TTT	Missense	ENSMUSP00000134371
Vk25214_MM_O_F_MYC.MIRnull_mc31255_wxs	7	86725927	G	T	Folh1	-1	C	A	TCA	TAA	S617*	C1850A	TCA>TAA	Nonsense	ENSMUSP00000001824
Vk25214_MM_O_F_MYC.MIRnull_mc31255_wxs	7	86725969	G	C	Folh1	-1	C	G	GCT	GGT	A603G	C1808G	GCT>GGT	Missense	ENSMUSP00000001824
Vk31080_MM_V_F_MYC.CRE_35260_wgs	7	86744460	T	C	Folh1	-1	A	G	GAT	GGT	D381G	A1142G	GAT>GGT	Missense	ENSMUSP00000001824
Vk22284_MM_R_M_MYC.CRE_23185b_wxs	7	86801565	T	G	Vmn2r77	1	T	G	GTT	GGT	F220V	T658G	TTC>GTC	Missense	ENSMUSP00000129540
Vk12653_MM_R_M_MYC.AIDhet_26382_wxs	7	86811183	A	C	Vmn2r77	1	A	C	AAG	ACG	K572N	A1716C	AAA>AAC	Missense	ENSMUSP00000129540
Vk12653_MM_V_M_MYC.AIDhet_35960_wgs	7	86811183	A	C	Vmn2r77	1	A	C	AAG	ACG	K572N	A1716C	AAA>AAC	Missense	ENSMUSP00000129540
Vk36973_MM_R_F_MYC.mCRBNnull.hCRBN_37409_wgs	7	86811207	A	C	Vmn2r77	1	A	C	AAG	ACG	E580D	A1740C	GAA>GAC	Missense	ENSMUSP00000129540
Vk31080_MM_V_F_MYC.CRE_35260_wgs	7	86921088	A	T	Vmn2r78	1	A	T	AAT	ATT	E271D	A813T	GAA>GAT	Missense	ENSMUSP00000126698
Vk35707_MM_V_F_MYC.mCRBNnull.hCRBN_37200_wgs	7	87376231	G	C	Nox4	1	G	C	GGG	GCG	G522A	G1565C	GGG>GCG	Missense	ENSMUSP00000070039
Vk14750_MM_V_M_MYC_33411_wgs	7	88026507	C	T	Grm5	1	C	T	GCT	GTT	L410F	C1228T	CTC>TTC	Missense	ENSMUSP00000129181
Vk38290_MM_V_F_MYC.mCRBNnull.hCRBN_39878_wgs	7	92661667	G	A	Pcf11	-1	C	T	TCA	TTA	S371L	C1112T	TCA>TTA	Missense	ENSMUSP00000113717
Vk32245_MM_V_F_MYC_mc32579_wxs	7	92858722	G	T	4632434I11Rik	-1	C	A	ACC	AAC	P662T	C1984A	CCA>ACA	Missense	ENSMUSP00000032877
Vk26784_MM_R_M_MYC_27456_wxs	7	93080268	A	C	Gm9934	-1	T	G	CTT	CGT	L90V	T268G	TTG>GTG	Missense	ENSMUSP00000095904
Vk31422_MM_R_F_MYC.CRE_mc31734_wxs	7	95958727	G	A	Gm9966	1	G	A	CGC	CAC	R85H	G254A	CGC>CAC	Missense	ENSMUSP00000070801
Vk31507_MM_R_M_MYC.mCRBNnull.hCRBN_mc32510_wxs	7	96553568	G	T	Tenm4	1	G	T	TGT	TTT	C130F	G389T	TGT>TTT	Missense	ENSMUSP00000102783
Vk34286_MM_V_F_MYC.OMO.rtTA_35681_wgs	7	97371733	G	C	Alg8	1	G	C	AGT	ACT	.	.	.	Essential_Splice	ENSMUSP00000095901
Vk39337_MM_V_F_MYC.mCRBNnull.hCRBN_40022_wgs	7	97417485	G	A	Thrsp	-1	C	T	ACG	ATG	R7C	C19T	CGC>TGC	Missense	ENSMUSP00000042988
Vk22284_MM_R_M_MYC.CRE_23185b_wxs	7	97676207	T	-	Rsf1	1	.	.	.	.	.	3016-3016-delfrshift	.	no-SNV	ENSMUSP00000037409
Vk31507_MM_R_M_MYC.mCRBNnull.hCRBN_mc32510_wxs	7	98715143	G	A	Prkrir	1	G	A	GGG	GAG	G173R	G517A	GGA>AGA	Missense	ENSMUSP00000033009
Vk34286_MM_V_F_MYC.OMO.rtTA_35681_wgs	7	98888246	C	T	Uvrag	-1	G	A	CGG	CAG	G581S	G1741A	GGC>AGC	Missense	ENSMUSP00000045297
Vk37296_MM_V_M_MYC.mCRBNnull.hCRBN_40057_wgs	7	99453017	G	A	Gdpd5	1	G	A	TGC	TAC	M274I	G822A	ATG>ATA	Missense	ENSMUSP00000036175
Vk12653_MM_R_M_MYC.AIDhet_26382_wxs	7	99780292	C	T	F730035P03Rik	-1	G	A	AGA	AAA	R110K	G329A	AGA>AAA	Missense	ENSMUSP00000066762
Vk12653_MM_V_M_MYC.AIDhet_35960_wgs	7	99780292	C	T	F730035P03Rik	-1	G	A	AGA	AAA	R110K	G329A	AGA>AAA	Missense	ENSMUSP00000066762
Vk12653_MM_R_M_MYC.AIDhet_26382_wxs	7	99844832	T	C	Spcs2	-1	A	G	TAT	TGT	Y121C	A362G	TAT>TGT	Missense	ENSMUSP00000041152
Vk12653_MM_V_M_MYC.AIDhet_35960_wgs	7	99844832	T	C	Spcs2	-1	A	G	TAT	TGT	Y121C	A362G	TAT>TGT	Missense	ENSMUSP00000041152
Vk32245_MM_V_F_MYC_mc32579_wxs	7	102035463	-	CTGTTTCCACTGTACCAGGAGCAGCTGGGCCACCACCAAGGTAGCAATGA	Rnf121	-1	.	.	.	.	.	NA	.	no-SNV	ENSMUSP00000094396
Vk39337_MM_V_F_MYC.mCRBNnull.hCRBN_40022_wgs	7	102134564	G	A	Nup98	-1	C	T	TCG	TTG	S1187L	C3560T	TCG>TTG	Missense	ENSMUSP00000068530
Vk39227_MM_V_M_MYC.mCRBNnull.hCRBN_39482_wgs	7	102659546	T	C	Olfr555	1	T	C	CTG	CCG	C242R	T724C	TGC>CGC	Missense	ENSMUSP00000095823
Vk32642_MM_R_M_MYC.mCRBNnull_34117_wgs	7	102803676	C	G	Olfr564	1	C	G	TCT	TGT	S66C	C197G	TCT>TGT	Missense	ENSMUSP00000129376
Vk26784_MM_R_M_MYC_27456_wxs	7	102927784	A	T	Olfr572	1	A	T	AAG	ATG	K52M	A155T	AAG>ATG	Missense	ENSMUSP00000095816
Vk26784_MM_R_M_MYC_27456_wxs	7	102928525	A	C	Olfr572	1	A	C	AAG	ACG	K299T	A896C	AAG>ACG	Missense	ENSMUSP00000095816
Vk26784_MM_R_M_MYC_27456_wxs	7	102965327	T	C	Olfr576	1	T	C	CTC	CCC	S76P	T226C	TCT>CCT	Missense	ENSMUSP00000095814
Vk12653_MM_V_M_MYC.AIDhet_35960_wgs	7	102973309	C	T	Olfr577	-1	G	A	CGT	CAT	V228I	G682A	GTA>ATA	Missense	ENSMUSP00000059586	rs243575509	AC=2;AN=86;AF=0.0232558
Vk21598_MM_O_M_MYC.MDRnull_mc27635_wxs	7	103042171	G	T	Olfr582	1	G	T	AGC	ATC	A231S	G691T	GCT>TCT	Missense	ENSMUSP00000095813
Vk32245_MM_V_F_MYC_mc32579_wxs	7	103051381	G	T	Olfr583	1	G	T	TGG	TTG	G28C	G82T	GGC>TGC	Missense	ENSMUSP00000095812
Vk23631_MM_R_M_MYC_mc31901_wxs	7	103098035	C	T	Olfr585	1	C	T	GCA	GTA	A98V	C293T	GCA>GTA	Missense	ENSMUSP00000100476
Vk26784_MM_R_M_MYC_27456_wxs	7	103212700	A	C	Olfr593	1	A	C	AAG	ACG	K280T	A839C	AAG>ACG	Missense	ENSMUSP00000095807
Vk31507_MM_R_M_MYC.mCRBNnull.hCRBN_mc32510_wxs	7	103310491	T	G	Olfr596	1	T	G	ATT	AGT	F257V	T769G	TTT>GTT	Missense	ENSMUSP00000100475
Vk14451_MM_R_M_MYC.EGFP_mc31644_wxs	7	103561200	C	A	Olfr615	1	C	A	ACT	AAT	T241N	C722A	ACT>AAT	Missense	ENSMUSP00000095800
Vk32245_MM_V_F_MYC_mc32579_wxs	7	103584265	C	A	Olfr617	1	C	A	ACA	AAA	T81K	C242A	ACA>AAA	Missense	ENSMUSP00000040319
Vk32269_MM_R_F_MYC.mCRBNhet.hCRBN_36110_wgs	7	103611531	A	C	Olfr620	-1	T	G	GTT	GGT	V274G	T821G	GTT>GGT	Missense	ENSMUSP00000061764
Vk36040_MM_R_F_MYC.mCRBNnull.hCRBN_36724_wgs	7	104011887	G	T	Olfr639	-1	C	A	ACC	AAC	P272T	C814A	CCA>ACA	Missense	ENSMUSP00000102475
Vk33883_MM_R_M_MYC.mCRBNnull.hCRBN_38052_wgs	7	104084609	A	T	Olfr645	-1	T	A	CTC	CAC	L157H	T470A	CTC>CAC	Missense	ENSMUSP00000062821
Vk14451_MM_R_M_MYC.EGFP_mc31644_wxs	7	104128721	T	C	4931431F19Rik	-1	A	G	AAG	AGG	S299G	A895G	AGT>GGT	Missense	ENSMUSP00000062054
Vk26784_MM_R_M_MYC_27456_wxs	7	104265623	T	G	Trim5	-1	A	C	AAG	ACG	K413T	A1238C	AAG>ACG	Missense	ENSMUSP00000095781
Vk32245_MM_V_F_MYC_mc32579_wxs	7	104435928	G	A	Trim30a	-1	C	T	CCT	CTT	P25L	C74T	CCT>CTT	Missense	ENSMUSP00000076189
Vk14451_MM_R_M_MYC.EGFP_mc31644_wxs	7	104959977	A	C	Olfr670	-1	T	G	CTT	CGT	F252V	T754G	TTC>GTC	Missense	ENSMUSP00000060289
Vk28158_MM_R_M_MYC_29806_wgs	7	105128251	T	C	Olfr682-ps1	-1	A	G	TAC	TGC	Y52C	A155G	TAC>TGC	Missense	ENSMUSP00000071223
Vk35707_MM_V_F_MYC.mCRBNnull.hCRBN_37200_wgs	7	105314133	C	T	Olfr689	1	C	T	GCT	GTT	A43V	C128T	GCT>GTT	Missense	ENSMUSP00000095756
Vk14750_MM_V_M_MYC_33411_wgs	7	105433696	A	T	Cckbr	1	A	T	CAC	CTC	T89S	A265T	ACC>TCC	Missense	ENSMUSP00000033189
Vk38525_MM_V_M_MYC_38923_wgs	7	106753055	T	C	Olfr698	-1	A	G	GAG	GGG	E111G	A332G	GAG>GGG	Missense	ENSMUSP00000074509
Vk23631_MM_R_M_MYC_mc31901_wxs	7	106805830	G	T	Olfr700	-1	C	A	TCT	TAT	L211I	C631A	CTT>ATT	Missense	ENSMUSP00000078855
Vk32269_MM_R_F_MYC.mCRBNhet.hCRBN_36110_wgs	7	107191075	C	T	Nlrp14	1	C	T	CCT	CTT	L728F	C2182T	CTC>TTC	Missense	ENSMUSP00000081819
Vk32366_MM_O_F_MYC.MMSET1het_34522_wgs	7	107504294	A	G	Syt9	1	A	G	GAC	GGC	D433G	A1298G	GAC>GGC	Missense	ENSMUSP00000073164
Vk31080_MM_V_F_MYC.CRE_35260_wgs	7	107757185	C	A	Cyb5r2	-1	G	T	AGG	ATG	E26D	G78T	GAG>GAT	Missense	ENSMUSP00000050061
Vk31080_MM_V_F_MYC.CRE_35260_wgs	7	107967946	C	T	Olfr476	1	C	T	GCT	GTT	A183V	C548T	GCT>GTT	Missense	ENSMUSP00000076485
Vk12653_MM_R_M_MYC.AIDhet_26382_wxs	7	108172553	A	T	Olfr486	-1	T	A	CTT	CAT	F64I	T190A	TTT>ATT	Missense	ENSMUSP00000071918
Vk31080_MM_V_F_MYC.CRE_35260_wgs	7	108255344	G	A	Olfr488	-1	C	T	GCC	GTC	P265S	C793T	CCA>TCA	Missense	ENSMUSP00000072735
Vk27181_MM_R_M_MYC_27401_wxs	7	108317701	A	C	Olfr491	1	A	C	AAG	ACG	K269T	A806C	AAG>ACG	Missense	ENSMUSP00000061188
Vk24095_MM_O_M_MYC.MDRhet_mc28332_wxs	7	108346175	A	C	Olfr493	-1	T	G	CTT	CGT	F269V	T805G	TTC>GTC	Missense	ENSMUSP00000079005
Vk12653_MM_V_M_MYC.AIDhet_35960_wgs	7	108465371	T	A	Olfr498	1	T	A	TTT	TAT	F16I	T46A	TTT>ATT	Missense	ENSMUSP00000074343	rs13479454	AC=86;AN=86;AF=1
Vk26784_MM_R_M_MYC_27456_wxs	7	108523411	A	C	Olfr502	-1	T	G	CTT	CGT	F180V	T538G	TTT>GTT	Missense	ENSMUSP00000077963
Vk14451_MM_R_M_MYC.EGFP_mc31644_wxs	7	108523479	A	G	Olfr502	-1	T	C	CTT	CCT	L157P	T470C	CTT>CCT	Missense	ENSMUSP00000077963
Vk32269_MM_R_F_MYC.mCRBNhet.hCRBN_36110_wgs	7	108755101	A	G	Olfr513	1	A	G	AAA	AGA	N82D	A244G	AAT>GAT	Missense	ENSMUSP00000050578
Vk26784_MM_R_M_MYC_27456_wxs	7	108868749	A	C	Olfr517	-1	T	G	ATT	AGT	I135S	T404G	ATT>AGT	Missense	ENSMUSP00000081805
Vk22633_MM_O_M_MYC.MDRnull_mc28330_wxs	7	108881062	C	T	Olfr518	-1	G	A	GGG	GAG	W181*	G543A	TGG>TGA	Nonsense	ENSMUSP00000050503
Vk38525_MM_V_M_MYC_38923_wgs	7	111052414	G	A	Ctr9	1	G	A	GGC	GAC	G947D	G2840A	GGC>GAC	Missense	ENSMUSP00000005749
Vk28158_MM_R_M_MYC_29806_wgs	7	111080306	T	C	Eif4g2	-1	A	G	AAC	AGC	T42A	A124G	ACC>GCC	Missense	ENSMUSP00000124551
Vk34286_MM_V_F_MYC.OMO.rtTA_35681_wgs	7	112381815	C	A	Micalcl	1	C	A	GCA	GAA	A332E	C995A	GCA>GAA	Missense	ENSMUSP00000102256
Vk32269_MM_R_F_MYC.mCRBNhet.hCRBN_36110_wgs	7	112544796	T	C	Parva	1	T	C	CTG	CCG	L97P	T290C	CTG>CCG	Missense	ENSMUSP00000102254
Vk12653_MM_R_M_MYC.AIDhet_26382_wxs	7	112547517	A	C	Parva	1	A	C	CAT	CCT	I102L	A304C	ATC>CTC	Missense	ENSMUSP00000102254
Vk12653_MM_V_M_MYC.AIDhet_35960_wgs	7	112547517	A	C	Parva	1	A	C	CAT	CCT	I102L	A304C	ATC>CTC	Missense	ENSMUSP00000102254
Vk32976_MM_R_F_MYC_34625_wgs	7	112955637	G	A	Rassf10	1	G	A	CGA	CAA	D482N	G1444A	GAT>AAT	Missense	ENSMUSP00000138103
Vk32908_MM_R_M_MYC.mCRBNnull.hCRBN_34444_wgs	7	118140524	G	A	Smg1	-1	C	T	ACC	ATC	T3400I	C10199T	ACC>ATC	Missense	ENSMUSP00000032891
Vk23631_MM_R_M_MYC_mc31901_wxs	7	118647862	C	T	Tmc5	1	C	T	GCT	GTT	L530F	C1588T	CTC>TTC	Missense	ENSMUSP00000112434
Vk32976_MM_R_F_MYC_34625_wgs	7	118730045	G	A	Ccp110	1	G	A	AGC	AAC	A884T	G2650A	GCC>ACC	Missense	ENSMUSP00000102167
Vk26784_MM_R_M_MYC_27456_wxs	7	119540882	T	A	Acsm5	1	T	A	GTC	GAC	V502D	T1505A	GTC>GAC	Missense	ENSMUSP00000063416
Vk24094_MM_O_M_MYC.MDRhet_mc28331_wxs	7	119801339	C	T	2610020H08Rik	1	C	T	CCG	CTG	R116*	C346T	CGA>TGA	Nonsense	ENSMUSP00000102130
Vk32269_MM_R_F_MYC.mCRBNhet.hCRBN_36110_wgs	7	119926479	G	T	Dnah3	-1	C	A	GCA	GAA	A3895E	C11684A	GCA>GAA	Missense	ENSMUSP00000042857
Vk12653_MM_V_M_MYC.AIDhet_35960_wgs	7	120135179	G	A	Zp2	-1	C	T	GCG	GTG	A549V	C1646T	GCG>GTG	Missense	ENSMUSP00000033207	rs235606231	AC=4;AN=86;AF=0.0465116
Vk32269_MM_R_F_MYC.mCRBNhet.hCRBN_36110_wgs	7	120138114	A	T	Zp2	-1	T	A	CTT	CAT	F284I	T850A	TTT>ATT	Missense	ENSMUSP00000033207
Vk31080_MM_V_F_MYC.CRE_35260_wgs	7	120520059	A	G	Abca16	1	A	G	TAT	TGT	I1009V	A3025G	ATT>GTT	Missense	ENSMUSP00000112736
Vk39227_MM_V_M_MYC.mCRBNnull.hCRBN_39482_wgs	7	121678200	CTTTGAAAACAAAAATGTAAAACATTCACATTAACATAACATAGAACTACATCAGGCAGACAAAACAAGAGGGAACATGTCATTTGCTCCTAC	-	Usp31	-1	.	.	.	.	.	NA	.	no-SNV	ENSMUSP00000040037
Vk12653_MM_V_M_MYC.AIDhet_35960_wgs	7	122167650	C	T	Plk1	1	C	T	CCG	CTG	R364W	C1090T	CGG>TGG	Missense	ENSMUSP00000033154	rs239855953	AC=2;AN=86;AF=0.0232558
Vk28158_MM_R_M_MYC_29806_wgs	7	122289391	G	A	Prkcb	1	G	A	AGC	AAC	S16N	G47A	AGC>AAC	Missense	ENSMUSP00000138788
Vk12598_MM_V_M_MYC.AIDhet_35084_wgs	7	122458125	G	A	Prkcb	1	G	A	CGC	CAC	R161H	G482A	CGC>CAC	Missense	ENSMUSP00000138788
Vk23117_MM_O_F_MYC.MIRnull_mc28334_wxs	7	122988679	A	G	Rbbp6	1	A	G	GAT	GGT	D252G	A755G	GAT>GGT	Missense	ENSMUSP00000049528
Vk39227_MM_V_M_MYC.mCRBNnull.hCRBN_39482_wgs	7	123171398	-	G	Tnrc6a	1	.	.	.	.	.	2409-2410-insfrshift	.	no-SNV	ENSMUSP00000091595
Vk38525_MM_V_M_MYC_38923_wgs	7	125331880	A	G	4933440M02Rik	-1	T	C	CTC	CCC	L45P	T134C	CTC>CCC	Missense	ENSMUSP00000058153
Vk39227_MM_V_M_MYC.mCRBNnull.hCRBN_39482_wgs	7	126796123	ACCTGGAACACAGCAGGGAAAGGTGGAAAACAGGGATTACCTCAGCGGGGCCCAGCCCACCACATTATCCTAACCAAGCAGATGGGCAACCT	-	Aldoa	-1	.	.	.	.	.	787-788-delfrshift	.	no-SNV	ENSMUSP00000084846
Vk39227_MM_V_M_MYC.mCRBNnull.hCRBN_39482_wgs	7	126797548	CCTGAAGGGAGGAGGGTCATGTGGGGAGATAAGGGGATCAGCCTGCTAGCTCCAACCTTGGGTCCCTCCTCCCCCTTTCTTCTGCCTGTACCGCA	-	Aldoa	-1	.	.	.	.	.	275-275-delfrshift	.	no-SNV	ENSMUSP00000084846
Vk22633_MM_O_M_MYC.MDRnull_mc28330_wxs	7	126863494	-	AGTG	Hirip3	1	.	.	.	.	.	620-621-insfrshift	.	no-SNV	ENSMUSP00000035535
Vk39227_MM_V_M_MYC.mCRBNnull.hCRBN_39482_wgs	7	127216967	T	C	2023-09-01	-1	A	G	AAC	AGC	N125S	A374G	AAC>AGC	Missense	ENSMUSP00000101921
Vk24095_MM_O_M_MYC.MDRhet_mc28332_wxs	7	127245037	-	CCAGGAAAAGGCGGGG	Zfp771	1	.	.	.	.	.	43-44-insfrshift	.	no-SNV	ENSMUSP00000056959
Vk24095_MM_O_M_MYC.MDRhet_mc28332_wxs	7	127245043	-	TTTTTGACTTCTGTCTGAGGGACGTTGAACCT	Zfp771	1	.	.	.	.	.	49-50-insfrshift	.	no-SNV	ENSMUSP00000056959
Vk38525_MM_V_M_MYC_38923_wgs	7	127322548	G	A	Itgal	1	G	A	GGA	GAA	E807K	G2419A	GAA>AAA	Missense	ENSMUSP00000113396
Vk14451_MM_R_M_MYC.EGFP_mc31644_wxs	7	127525514	AGGTGTGTGTGCTCTTTGGTCCTGTTACTCTTCCCCAAGTGCCCTTTCCAGAGCTGAAAAACCCACCCTGTGGCTTGCAGGGCCCGTGGACTTTGTGACCTTGTTCTCCTGCTAT	-	Srcap	1	.	.	.	.	.	798-799-delfrshift	.	no-SNV	ENSMUSP00000063817
Vk38291_MM_V_F_MYC_39684_wgs	7	127530679	G	A	Srcap	1	G	A	GGG	GAG	G558S	G1672A	GGC>AGC	Missense	ENSMUSP00000063817
Vk38525_MM_V_M_MYC_38923_wgs	7	128010363	C	T	Trim72	1	C	T	GCC	GTC	P446S	C1336T	CCC>TCC	Missense	ENSMUSP00000101855
Vk35707_MM_V_F_MYC.mCRBNnull.hCRBN_37200_wgs	7	128203012	A	C	Itgad	1	A	C	AAG	ACG	K987N	A2961C	AAA>AAC	Missense	ENSMUSP00000033051
Vk35707_MM_V_F_MYC.mCRBNnull.hCRBN_37200_wgs	7	130772217	T	G	Etos1	-1	A	C	AAG	ACG	K32T	A95C	AAG>ACG	Missense	ENSMUSP00000062280
Vk38862_MM_V_F_MYC_39683_wgs	7	131083818	G	C	Dmbt1	1	G	C	AGT	ACT	.	.	.	Essential_Splice	ENSMUSP00000081556
Vk14451_MM_R_M_MYC.EGFP_mc31644_wxs	7	131201749	T	C	5430419D17Rik	1	T	C	CTC	CCC	S103P	T307C	TCA>CCA	Missense	ENSMUSP00000061529
Vk31080_MM_V_F_MYC.CRE_35260_wgs	7	132630493	CC	GT	Lhpp	1	.	.	.	.	.	137-138-mnv	.	no-SNV	ENSMUSP00000033241
Vk31507_MM_R_M_MYC.mCRBNnull.hCRBN_mc32510_wxs	7	133749030	G	A	Dhx32	-1	C	T	TCA	TTA	Q104*	C310T	CAG>TAG	Nonsense	ENSMUSP00000033290
Vk33883_MM_R_M_MYC.mCRBNnull.hCRBN_38052_wgs	7	133869307	T	A	Fank1	1	T	A	TTT	TAT	F143Y	T428A	TTT>TAT	Missense	ENSMUSP00000069013
Vk31507_MM_R_M_MYC.mCRBNnull.hCRBN_mc32510_wxs	7	134266836	T	G	D7Ertd443e	-1	A	C	AAT	ACT	I647L	A1939C	ATC>CTC	Missense	ENSMUSP00000134479
Vk32269_MM_R_F_MYC.mCRBNhet.hCRBN_36110_wgs	7	134763955	A	C	Dock1	1	A	C	AAG	ACG	E457D	A1371C	GAA>GAC	Missense	ENSMUSP00000081531
Vk12598_MM_R_M_MYC.AIDhet_23916_wxs	7	134804552	A	C	Dock1	1	A	C	AAA	ACA	N762H	A2284C	AAC>CAC	Missense	ENSMUSP00000081531
Vk25183_MM_O_M_MYC.MIRnull_mc28335_wxs	7	134918693	C	T	Fam196a	-1	G	A	CGG	CAG	R36Q	G107A	CGG>CAG	Missense	ENSMUSP00000129222
Vk32642_MM_R_M_MYC.mCRBNnull_34117_wgs	7	134999264	T	C	Dock1	1	T	C	ATC	ACC	I976T	T2927C	ATC>ACC	Missense	ENSMUSP00000081531
Vk14750_MM_V_M_MYC_33411_wgs	7	135695178	G	A	Mki67	-1	C	T	TCT	TTT	S2709F	C8126T	TCT>TTT	Missense	ENSMUSP00000033310
Vk39885_MM_V_F_MYC.mCRBNnull.hCRBN_40056_wgs	7	135707669	T	G	Mki67	-1	A	C	AAA	ACA	K351T	A1052C	AAA>ACA	Missense	ENSMUSP00000033310
Vk37783_MM_V_F_MYC.OMO.rtTA_39274_wgs	7	137387387	C	G	9430038I01Rik	-1	G	C	TGT	TCT	C93S	G278C	TGT>TCT	Missense	ENSMUSP00000112892
Vk12598_MM_V_M_MYC.AIDhet_35084_wgs	7	139093828	A	G	Dpysl4	1	A	G	GAC	GGC	D224G	A671G	GAC>GGC	Missense	ENSMUSP00000112896
Vk28158_MM_R_M_MYC_29806_wgs	7	140048815	G	T	Msx3	-1	C	A	CCC	CAC	P62H	C185A	CCC>CAC	Missense	ENSMUSP00000133484
Vk39337_MM_V_F_MYC.mCRBNnull.hCRBN_40022_wgs	7	140162849	T	G	Olfr522	-1	A	C	CAT	CCT	I34L	A100C	ATC>CTC	Missense	ENSMUSP00000057288
Vk38150_MM_V_M_MYC.mCRBNnull.hCRBN_39515_wgs	7	140297804	C	T	5830411N06Rik	1	C	T	TCG	TTG	R900C	C2698T	CGT>TGT	Missense	ENSMUSP00000131905
Vk31422_MM_R_F_MYC.CRE_mc31734_wxs	7	140704451	A	G	Olfr541	1	A	G	CAA	CGA	N67D	A199G	AAC>GAC	Missense	ENSMUSP00000079508
Vk38525_MM_V_M_MYC_38923_wgs	7	141087689	-	A	Pkp3	1	.	.	.	.	.	1401-1402-insfrshift	.	no-SNV	ENSMUSP00000101654
Vk38525_MM_V_M_MYC_38923_wgs	7	141087693	C	-	Pkp3	1	.	.	.	.	.	1406-1406-delfrshift	.	no-SNV	ENSMUSP00000101654
Vk33883_MM_R_M_MYC.mCRBNnull.hCRBN_38052_wgs	7	141358280	G	A	Eps8l2	1	G	A	GGA	GAA	D476N	G1426A	GAC>AAC	Missense	ENSMUSP00000026577
Vk39885_MM_V_F_MYC.mCRBNnull.hCRBN_40056_wgs	7	141447975	A	C	Rplp2	1	A	C	CAT	CCT	I23L	A67C	ATC>CTC	Missense	ENSMUSP00000081474
Vk22284_MM_R_M_MYC.CRE_23185b_wxs	7	141459612	C	T	Pnpla2	1	C	T	CCC	CTC	P469S	C1405T	CCC>TCC	Missense	ENSMUSP00000127149
Vk24095_MM_O_M_MYC.MDRhet_mc28332_wxs	7	141602297	C	T	Ap2a2	1	C	T	ACC	ATC	P180S	C538T	CCT>TCT	Missense	ENSMUSP00000003038
Vk38862_MM_V_F_MYC_39683_wgs	7	141639640	C	T	Muc6	-1	G	A	GGC	GAC	A1642T	G4924A	GCC>ACC	Missense	ENSMUSP00000049941
Vk32366_MM_O_F_MYC.MMSET1het_34522_wgs	7	141645505	C	T	Muc6	-1	G	A	TGC	TAC	A1082T	G3244A	GCA>ACA	Missense	ENSMUSP00000049941
Vk37296_MM_V_M_MYC.mCRBNnull.hCRBN_40057_wgs	7	141851535	G	T	Muc5b	1	G	T	AGC	ATC	K893N	G2679T	AAG>AAT	Missense	ENSMUSP00000128276
Vk33883_MM_R_M_MYC.mCRBNnull.hCRBN_38052_wgs	7	142165060	ACCACAGGAGCCACAGCCCCCACAGGAGCCACAGCCTCCCTTGCAGCCCCCACAGGAGCCACAACCACCCTTGCAGCCACCACAGGAGCCACAACCACCCTTGCAGCC	-	Gm4553	-1	.	.	.	.	.	571-678-delinframe	.	no-SNV	ENSMUSP00000131778
Vk38150_MM_V_M_MYC.mCRBNnull.hCRBN_39515_wgs	7	142165090	ACAGCCTCCCTTGCAGCCCCCACAGGAGCCACAACCACCCTTGCAGCCACCACAGGAGCCACAACCACCCTTGCAGCCACCACAGGAGCCACAGCCCCCACAGGAGCT	-	Gm4553	-1	.	.	.	.	.	541-648-delinframe	.	no-SNV	ENSMUSP00000131778
Vk12598_MM_V_M_MYC.AIDhet_35084_wgs	7	142895585	C	A	Th	-1	G	T	CGG	CTG	R261L	G782T	CGG>CTG	Missense	ENSMUSP00000000219
Vk34635_MM_R_M_MYC.mCRBNnull.hCRBN_36608_wgs	7	143086892	C	T	Trpm5	-1	G	A	GGA	GAA	E208K	G622A	GAG>AAG	Missense	ENSMUSP00000009390
Vk28158_MM_R_M_MYC_29806_wgs	7	143627839	T	C	Tnfrsf26	-1	A	G	GAC	GGC	T2A	A4G	ACC>GCC	Missense	ENSMUSP00000054938
Vk32269_MM_R_F_MYC.mCRBNhet.hCRBN_36110_wgs	7	143764536	C	G	Mrgprg	-1	G	C	TGG	TCG	G280R	G838C	GGG>CGG	Missense	ENSMUSP00000060411
Vk37296_MM_V_M_MYC.mCRBNnull.hCRBN_40057_wgs	7	144070100	-	G	Shank2	1	.	.	.	.	.	820-821-insfrshift	.	no-SNV	ENSMUSP00000101522
Vk14451_MM_R_M_MYC.EGFP_mc31644_wxs	7	144420758	C	G	Shank2	1	C	G	CCC	CGC	P1717A	C5149G	CCT>GCT	Missense	ENSMUSP00000101522
Vk38862_MM_V_F_MYC_39683_wgs	8	3584223	T	C	C330021F23Rik	1	T	C	CTT	CCT	L132P	T395C	CTT>CCT	Missense	ENSMUSP00000123235
Vk14750_MM_V_M_MYC_33411_wgs	8	3717239	T	G	Clec4g	-1	A	C	AAG	ACG	K233T	A698C	AAG>ACG	Missense	ENSMUSP00000059574
Vk26784_MM_R_M_MYC_27456_wxs	8	3940308	T	G	Cd209c	-1	A	C	AAG	ACG	K170T	A509C	AAG>ACG	Missense	ENSMUSP00000039861
Vk28158_MM_R_M_MYC_29806_wgs	8	9207972	T	C	Fam155a	-1	A	G	GAG	GGG	E392G	A1175G	GAG>GGG	Missense	ENSMUSP00000106596
Vk33369_MM_R_F_MYC.mCRBNnull.hCRBN_37289_wgs	8	9870266	TGTG	-	Gm10217	1	.	.	.	.	.	86-89-delfrshift	.	no-SNV	ENSMUSP00000085399
Vk35707_MM_V_F_MYC.mCRBNnull.hCRBN_37200_wgs	8	9870266	TGTGTGTGTGTGTG	-	Gm10217	1	.	.	.	.	.	86-99-delfrshift	.	no-SNV	ENSMUSP00000085399
Vk39227_MM_V_M_MYC.mCRBNnull.hCRBN_39482_wgs	8	10384686	A	G	Myo16	1	A	G	CAG	CGG	Q376R	A1127G	CAG>CGG	Missense	ENSMUSP00000049345
Vk29400_MM_R_F_MYC.CRE_mc29977_wxs	8	10570251	CCACCTCCTGCACCCTGTGGGCCACCTCCTGCACCCTGTGGACCACCTCCTGCACCCTGTGGACCACCTCCTGCACCCTGTGGA	-	Myo16	1	.	.	.	.	.	4801-4820-delfrshift	.	no-SNV	ENSMUSP00000049345
Vk32642_MM_R_M_MYC.mCRBNnull_34117_wgs	8	11202973	G	A	Col4a1	-1	C	T	GCG	GTG	A1559V	C4676T	GCG>GTG	Missense	ENSMUSP00000033898
Vk14750_MM_V_M_MYC_33411_wgs	8	11406825	C	T	Col4a2	1	C	T	GCT	GTT	L233F	C697T	CTC>TTC	Missense	ENSMUSP00000033899
Vk24094_MM_O_M_MYC.MDRhet_mc28331_wxs	8	13073696	T	A	Proz	1	T	A	ATG	AAG	D322E	T966A	GAT>GAA	Missense	ENSMUSP00000033822
Vk32366_MM_O_F_MYC.MMSET1het_34522_wgs	8	13365181	A	C	Tfdp1	1	A	C	TAT	TCT	I58L	A172C	ATC>CTC	Missense	ENSMUSP00000127952
Vk39337_MM_V_F_MYC.mCRBNnull.hCRBN_40022_wgs	8	14954462	A	G	Arhgef10	1	A	G	CAT	CGT	I405V	A1213G	ATT>GTT	Missense	ENSMUSP00000081225
Vk21598_MM_O_M_MYC.MDRnull_mc27635_wxs	8	15042146	GGGTTGGGGCCTCTGCACACAGCTTTGGAGGTGTACACACCCGGGTTGGGGCCTCTACACACAGCTTTGGAGGTGTACACACCC	-	BB014433	-1	.	.	.	.	.	623-706-delinframe	.	no-SNV	ENSMUSP00000053487
Vk37553_MM_R_M_MYC.mCRBNnull.hCRBN_38839_wgs	8	15945137	T	C	Csmd1	-1	A	G	CAA	CGA	K2633E	A7897G	AAA>GAA	Missense	ENSMUSP00000080751
Vk31080_MM_V_F_MYC.CRE_35260_wgs	8	16463135	T	C	Csmd1	-1	A	G	GAG	GGG	R320G	A958G	AGA>GGA	Missense	ENSMUSP00000080751
Vk31803_MM_R_F_MYC_35001_wgs	8	18942034	C	T	Xkr5	-1	G	A	CGG	CAG	R113Q	G338A	CGG>CAG	Missense	ENSMUSP00000093089
Vk12653_MM_V_M_MYC.AIDhet_35960_wgs	8	19752216	G	A	4930467E23Rik	1	G	A	TGT	TAT	V345M	G1033A	GTG>ATG	Missense	ENSMUSP00000096508
Vk26784_MM_R_M_MYC_27456_wxs	8	20917016	T	G	Gm6040	-1	A	C	AAG	ACG	S63R	A187C	AGT>CGT	Missense	ENSMUSP00000093080
Vk26784_MM_R_M_MYC_27456_wxs	8	21326148	A	G	Defa-rs1	-1	T	C	GTG	GCG	C68R	T202C	TGC>CGC	Missense	ENSMUSP00000096489
Vk34286_MM_V_F_MYC.OMO.rtTA_35681_wgs	8	21776691	C	A	Defb1	1	C	A	TCT	TAT	L14I	C40A	CTT>ATT	Missense	ENSMUSP00000051754
Vk39227_MM_V_M_MYC.mCRBNnull.hCRBN_39482_wgs	8	22169735	A	C	Ckap2	-1	T	G	ATC	AGC	S577A	T1729G	TCT>GCT	Missense	ENSMUSP00000039518
Vk36040_MM_O_F_MYC.mCRBNnull.hCRBN_36064_wgs	8	22213556	T	A	Vps36	1	T	A	ATG	AAG	M279K	T836A	ATG>AAG	Missense	ENSMUSP00000033866
Vk34286_MM_V_F_MYC.OMO.rtTA_35681_wgs	8	22243419	G	T	Thsd1	1	G	T	GGA	GTA	D161Y	G481T	GAC>TAC	Missense	ENSMUSP00000067701
Vk39337_MM_V_F_MYC.mCRBNnull.hCRBN_40022_wgs	8	22939218	C	G	Kat6a	1	C	G	GCC	GGC	P1530A	C4588G	CCT>GCT	Missense	ENSMUSP00000106324
Vk14750_MM_V_M_MYC_33411_wgs	8	23093988	A	C	Ank1	1	A	C	AAC	ACC	N398T	A1193C	AAC>ACC	Missense	ENSMUSP00000113571
Vk31080_MM_V_F_MYC.CRE_35260_wgs	8	23250371	G	A	Golga7	-1	C	T	TCG	TTG	R48*	C142T	CGA>TGA	Nonsense	ENSMUSP00000112935
Vk26784_MM_R_M_MYC_27456_wxs	8	25710699	T	G	Whsc1l1	1	T	G	CTT	CGT	L1273V	T3817G	TTG>GTG	Missense	ENSMUSP00000117778
Vk23631_MM_R_M_MYC_mc31901_wxs	8	26160970	-	AAGGAAGACCTGGAATCCCAAGAACAGCTTCCCTCTGCTTCACCCCCCTGCTTCCCAGGTTGATGGTGCTATTGGGCT	Thap1	1	.	.	.	.	.	266-267-insfrshift	.	no-SNV	ENSMUSP00000042464
Vk23053_MM_R_M_MYC.TRAF3null.CRE_34772_wgs	8	27051297	G	A	Prosc	1	G	A	CGT	CAT	V165M	G493A	GTG>ATG	Missense	ENSMUSP00000033875
Vk32269_MM_R_F_MYC.mCRBNhet.hCRBN_36110_wgs	8	27110493	G	A	Gpr124	1	G	A	GGC	GAC	A205T	G613A	GCC>ACC	Missense	ENSMUSP00000033876
Vk12598_MM_R_M_MYC.AIDhet_23916_wxs	8	27113453	ACATCACTCGGGT	-	Gpr124	1	.	.	.	.	.	1265-1277-delfrshift	.	no-SNV	ENSMUSP00000033876
Vk12598_MM_V_M_MYC.AIDhet_35084_wgs	8	27113453	ACATCACTCGGGT	-	Gpr124	1	.	.	.	.	.	1265-1277-delfrshift	.	no-SNV	ENSMUSP00000033876
Vk37553_MM_R_M_MYC.mCRBNnull.hCRBN_38839_wgs	8	27151687	T	G	Rab11fip1	-1	A	C	AAG	ACG	K1028T	A3083C	AAG>ACG	Missense	ENSMUSP00000058042
Vk37553_MM_V_M_MYC.mCRBNnull.hCRBN_39481_wgs	8	27151687	T	G	Rab11fip1	-1	A	C	AAG	ACG	K1028T	A3083C	AAG>ACG	Missense	ENSMUSP00000058042
Vk33369_MM_R_F_MYC.mCRBNnull.hCRBN_37289_wgs	8	27227514	C	T	Adrb3	-1	G	A	GGC	GAC	W302*	G906A	TGG>TGA	Nonsense	ENSMUSP00000113732
Vk12598_MM_V_M_MYC.AIDhet_35084_wgs	8	27345223	C	T	Tex24	1	C	T	TCA	TTA	Q260*	C778T	CAG>TAG	Nonsense	ENSMUSP00000093021
Vk32245_MM_V_F_MYC_mc32579_wxs	8	27345355	T	G	Tex24	1	T	G	CTG	CGG	W304G	T910G	TGG>GGG	Missense	ENSMUSP00000093021
Vk24095_MM_O_M_MYC.MDRhet_mc28332_wxs	8	27449899	T	C	Poteg	1	T	C	GTC	GCC	V90A	T269C	GTC>GCC	Missense	ENSMUSP00000080069
Vk36973_MM_R_F_MYC.mCRBNnull.hCRBN_37409_wgs	8	31195269	T	A	Fut10	1	T	A	CTT	CAT	F21I	T61A	TTT>ATT	Missense	ENSMUSP00000069816
Vk38150_MM_V_M_MYC.mCRBNnull.hCRBN_39515_wgs	8	31737946	T	G	Gm5117	-1	A	C	AAA	ACA	E606D	A1818C	GAA>GAC	Missense	ENSMUSP00000137046
Vk39227_MM_V_M_MYC.mCRBNnull.hCRBN_39482_wgs	8	33669936	A	G	Gsr	1	A	G	CAC	CGC	H104R	A311G	CAC>CGC	Missense	ENSMUSP00000033992
Vk35707_MM_V_F_MYC.mCRBNnull.hCRBN_37200_wgs	8	36230300	T	G	Lonrf1	-1	A	C	AAG	ACG	K510T	A1529C	AAG>ACG	Missense	ENSMUSP00000066403
Vk27181_MM_R_M_MYC_27401_wxs	8	40462100	T	G	Zdhhc2	1	T	G	GTG	GGG	C162W	T486G	TGT>TGG	Missense	ENSMUSP00000041727
Vk31080_MM_V_F_MYC.CRE_35260_wgs	8	41084580	A	G	Mtus1	-1	T	C	CTA	CCA	L33P	T98C	CTA>CCA	Missense	ENSMUSP00000112626	rs32726714	AC=70;AN=86;AF=0.813953
Vk14750_MM_V_M_MYC_33411_wgs	8	41343826	T	C	Asah1	-1	A	G	AAG	AGG	K273R	A818G	AAG>AGG	Missense	ENSMUSP00000034000
Vk27181_MM_R_M_MYC_27401_wxs	8	43185446	A	C	Triml2	1	A	C	AAG	ACG	Q150H	A450C	CAA>CAC	Missense	ENSMUSP00000132971
Vk12598_MM_R_M_MYC.AIDhet_23916_wxs	8	43295813	TGTCGCTTTAGTTTCGAGCTCTCCGTGAAGGCTTTGCCACACTCTGCACACACG	-	Zfp42	-1	.	.	.	.	.	597-650-delinframe	.	no-SNV	ENSMUSP00000080765
Vk32052_MM_R_F_MYC.mCRBNnull.hCRBN_mc32358_wxs	8	43568966	G	A	Adam26a	-1	C	T	ACG	ATG	R496C	C1486T	CGT>TGT	Missense	ENSMUSP00000058256
Vk37553_MM_R_M_MYC.mCRBNnull.hCRBN_38839_wgs	8	43569473	C	A	Adam26a	-1	G	T	TGT	TTT	V327L	G979T	GTA>TTA	Missense	ENSMUSP00000058256
Vk27181_MM_R_M_MYC_27401_wxs	8	43652348	A	C	Adam34	-1	T	G	CTT	CGT	F87V	T259G	TTC>GTC	Missense	ENSMUSP00000106041
Vk31080_MM_V_F_MYC.CRE_35260_wgs	8	44950903	G	C	Fat1	1	G	C	TGA	TCA	M230I	G690C	ATG>ATC	Missense	ENSMUSP00000096394
Vk26784_MM_R_M_MYC_27456_wxs	8	45023382	A	C	Fat1	1	A	C	GAC	GCC	T1799P	A5395C	ACG>CCG	Missense	ENSMUSP00000096394
Vk22633_MM_O_M_MYC.MDRnull_mc28330_wxs	8	45037414	A	G	Fat1	1	A	G	CAG	CGG	S3765G	A11293G	AGC>GGC	Missense	ENSMUSP00000096394
Vk32245_MM_V_F_MYC_mc32579_wxs	8	45040787	G	A	Fat1	1	G	A	CGA	CAA	R3967Q	G11900A	CGA>CAA	Missense	ENSMUSP00000096394
Vk12598_MM_R_M_MYC.AIDhet_23916_wxs	8	45255251	C	A	F11	-1	G	T	TGC	TTC	L57F	G171T	TTG>TTT	Missense	ENSMUSP00000034064
Vk39337_MM_V_F_MYC.mCRBNnull.hCRBN_40022_wgs	8	45941582	A	C	Ccdc110	1	A	C	CAG	CCG	Q170P	A509C	CAG>CCG	Missense	ENSMUSP00000092964
Vk12653_MM_R_M_MYC.AIDhet_26382_wxs	8	46599800	C	T	Ccdc111	-1	G	A	GGA	GAA	D159N	G475A	GAT>AAT	Missense	ENSMUSP00000036119
Vk39227_MM_V_M_MYC.mCRBNnull.hCRBN_39482_wgs	8	47505482	CCTTTGAAAAGAAATAGCTCAATAAGCAGCTTAGAGAGCAGCGGTACGTCCAGCCCTCCTCCAGAGGAAGTGGGACAGTCTCGGTGTCCTCAAAGTGCACTTA	-	Trappc11	-1	.	.	.	.	.	2238-2238-delfrshift	.	no-SNV	ENSMUSP00000047562
Vk26784_MM_R_M_MYC_27456_wxs	8	47711112	T	G	Cdkn2aip	-1	A	C	AAG	ACG	K522T	A1565C	AAG>ACG	Missense	ENSMUSP00000043713
Vk24094_MM_O_M_MYC.MDRhet_mc28331_wxs	8	48229154	G	T	Tenm3	-1	C	A	TCT	TAT	F2480L	C7440A	TTC>TTA	Missense	ENSMUSP00000033965
Vk32908_MM_R_M_MYC.mCRBNnull.hCRBN_34444_wgs	8	54638296	T	G	Wdr17	-1	A	C	GAG	GCG	E1186A	A3557C	GAG>GCG	Missense	ENSMUSP00000115550
Vk31080_MM_V_F_MYC.CRE_35260_wgs	8	55873288	T	A	Adam29	-1	A	T	GAT	GTT	I44F	A130T	ATT>TTT	Missense	ENSMUSP00000054292
Vk37296_MM_V_M_MYC.mCRBNnull.hCRBN_40057_wgs	8	56085193	T	-	Glra3	1	.	.	.	.	.	702-702-delfrshift	.	no-SNV	ENSMUSP00000000275
Vk25183_MM_O_M_MYC.MIRnull_mc28335_wxs	8	56125240	T	G	Glra3	1	T	G	ATT	AGT	I444S	T1331G	ATT>AGT	Missense	ENSMUSP00000000275
Vk14451_MM_R_M_MYC.EGFP_mc31644_wxs	8	57487329	C	T	Sap30	-1	G	A	GGC	GAC	A80T	G238A	GCA>ACA	Missense	ENSMUSP00000034022
Vk33982_MM_R_F_MYC.mCRBNnull.hCRBN_37049_wgs	8	60656782	C	G	Mfap3l	1	C	G	GCC	GGC	A64G	C191G	GCC>GGC	Missense	ENSMUSP00000125139
Vk32245_MM_V_F_MYC_mc32579_wxs	8	60938639	-	GCTCATCTGACAGACTCACATCGGGTCATCTTCATTATAATAACAGGCAACATTTTTTTTC	Clcn3	-1	.	.	.	.	.	327-328-insfrshift	.	no-SNV	ENSMUSP00000004430
Vk25183_MM_O_M_MYC.MIRnull_mc28335_wxs	8	62077867	T	G	Anxa10	-1	A	C	AAG	ACG	K103T	A308C	AAG>ACG	Missense	ENSMUSP00000034052
Vk39227_MM_V_M_MYC.mCRBNnull.hCRBN_39482_wgs	8	63355313	A	G	Spock3	1	A	G	TAT	TGT	I415V	A1243G	ATT>GTT	Missense	ENSMUSP00000091192
Vk25183_MM_O_M_MYC.MIRnull_mc28335_wxs	8	64051383	A	G	Tll1	-1	T	C	GTT	GCT	F660L	T1978C	TTT>CTT	Missense	ENSMUSP00000070560
Vk23117_MM_O_F_MYC.MIRnull_mc28334_wxs	8	64093986	A	C	Tll1	-1	T	G	GTT	GGT	F309V	T925G	TTT>GTT	Missense	ENSMUSP00000070560
Vk31507_MM_R_M_MYC.mCRBNnull.hCRBN_mc32510_wxs	8	64101945	A	G	Tll1	-1	T	C	GTT	GCT	F235L	T703C	TTT>CTT	Missense	ENSMUSP00000070560
Vk22633_MM_O_M_MYC.MDRnull_mc28330_wxs	8	64606663	T	G	Cpe	-1	A	C	AAG	ACG	E351D	A1053C	GAA>GAC	Missense	ENSMUSP00000048555
Vk33883_MM_R_M_MYC.mCRBNnull.hCRBN_38052_wgs	8	64606743	-	ACCGGGGACGCTGTACCATGCACCACCATTGG	Cpe	-1	.	.	.	.	.	974-974-insfrshift	.	no-SNV	ENSMUSP00000048555
Vk32908_MM_R_M_MYC.mCRBNnull.hCRBN_34444_wgs	8	64692894	C	A	Cpe	-1	G	T	GGC	GTC	G19V	G56T	GGC>GTC	Missense	ENSMUSP00000048555
Vk32366_MM_O_F_MYC.MMSET1het_34522_wgs	8	66386861	G	C	2023-03-01	1	G	C	AGT	ACT	V99L	G295C	GTG>CTG	Missense	ENSMUSP00000105885
Vk35707_MM_V_F_MYC.mCRBNnull.hCRBN_37200_wgs	8	66386891	A	C	2023-03-01	1	A	C	TAA	TCA	K109Q	A325C	AAG>CAG	Missense	ENSMUSP00000105885
Vk29400_MM_R_F_MYC.CRE_mc29977_wxs	8	68895785	G	A	Lpl	1	G	A	GGA	GAA	G222E	G665A	GGA>GAA	Missense	ENSMUSP00000132259
Vk33883_MM_R_M_MYC.mCRBNnull.hCRBN_38052_wgs	8	69105959	-	ATATCACTCATCCCATCCCT	Atp6v1b2	1	.	.	.	.	.	1077-1078-insfrshift	.	no-SNV	ENSMUSP00000006435
Vk26784_MM_R_M_MYC_27456_wxs	8	70225221	A	C	Armc6	-1	T	G	CTT	CGT	L153V	T457G	TTG>GTG	Missense	ENSMUSP00000019679
Vk26784_MM_R_M_MYC_27456_wxs	8	70310393	-	C	Cope	1	.	.	.	.	.	636-637-insfrshift	.	no-SNV	ENSMUSP00000071078
Vk32829_MM_R_F_MYC.MMSET1null_33590_wgs	8	70315907	G	A	Cers1	1	G	A	TGC	TAC	M16I	G48A	ATG>ATA	Missense	ENSMUSP00000120598	rs225407577	AC=2;AN=86;AF=0.0232558
Vk31080_MM_V_F_MYC.CRE_35260_wgs	8	70330163	G	A	Gdf1	1	G	A	CGC	CAC	R61H	G182A	CGC>CAC	Missense	ENSMUSP00000045892
Vk39227_MM_V_M_MYC.mCRBNnull.hCRBN_39482_wgs	8	70484435	CTGTATAGATTGGGGCAAAAGAGCCTTGTCTGGCTTCCCAAGGCAAGCAGGACCCCCCCCCCCCAGCATGCAGCCCTAGCCATCATGACTGTTACTCAC	-	Tmem59l	-1	.	.	.	.	.	NA	.	no-SNV	ENSMUSP00000043659
Vk39227_MM_V_M_MYC.mCRBNnull.hCRBN_39482_wgs	8	70509323	T	A	Kxd1	-1	A	T	CAC	CTC	T159S	A475T	ACC>TCC	Missense	ENSMUSP00000113804
Vk39227_MM_V_M_MYC.mCRBNnull.hCRBN_39482_wgs	8	70509323	T	A	Uba52	-1	A	T	CAC	CTC	T55S	A163T	ACC>TCC	Missense	ENSMUSP00000123263
Vk12653_MM_V_M_MYC.AIDhet_35960_wgs	8	70599835	A	C	Ssbp4	-1	T	G	ATA	AGA	.	.	.	Essential_Splice	ENSMUSP00000059039	rs32752001	AC=86;AN=86;AF=1
Vk38150_MM_V_M_MYC.mCRBNnull.hCRBN_39515_wgs	8	70759023	ACCTGTCCGCAGCAGAGGGACAGTCAAACAGGAATAGGCCGGAACCCACGCCCTCCCACACTCCCACACCATGGAGTTGAGCTC	-	Mpv17l2	-1	.	.	.	.	.	565-566-delfrshift	.	no-SNV	ENSMUSP00000037929
Vk35707_MM_V_F_MYC.mCRBNnull.hCRBN_37200_wgs	8	70769228	A	G	Pik3r2	-1	T	C	GTA	GCA	Y599H	T1795C	TAT>CAT	Missense	ENSMUSP00000034296
Vk38290_MM_V_F_MYC.mCRBNnull.hCRBN_39878_wgs	8	70770764	CCTGTATGCAGGGGTGGGGTCATTATCGTGGGACACCTCCCCAACCGGAGCCTCCCGACCCACTGCCTATGCACCGGCCCTA	-	Pik3r2	-1	.	.	.	.	.	1092-1092-delfrshift	.	no-SNV	ENSMUSP00000034296
Vk12598_MM_R_M_MYC.AIDhet_23916_wxs	8	70779658	A	-	Mast3	-1	.	.	.	.	.	3674-3674-delfrshift	.	no-SNV	ENSMUSP00000128703
Vk23589_MM_O_F_MYC.MIRnull_mc27636_wxs	8	70817240	A	C	Il12rb1	1	A	C	AAG	ACG	Q525H	A1575C	CAA>CAC	Missense	ENSMUSP00000000808
Vk31080_MM_V_F_MYC.CRE_35260_wgs	8	70850614	G	C	Kcnn1	-1	C	G	GCT	GGT	L347V	C1039G	CTC>GTC	Missense	ENSMUSP00000105708
Vk32245_MM_V_F_MYC_mc32579_wxs	8	71372589	C	T	Ocel1	1	C	T	GCA	GTA	Q145*	C433T	CAA>TAA	Nonsense	ENSMUSP00000002469
Vk33883_MM_R_M_MYC.mCRBNnull.hCRBN_38052_wgs	8	71580700	AGGTATGTGGGCCCTCAGGGGAGTGGATGGAATCCCTCAGCGACCCTCACCGCTGCCCTCTCTCT	-	Slc27a1	1	.	.	.	.	.	885-886-delfrshift	.	no-SNV	ENSMUSP00000034267
Vk35707_MM_V_F_MYC.mCRBNnull.hCRBN_37200_wgs	8	71968101	T	C	Zfp961	1	T	C	CTT	CCT	F153L	T457C	TTT>CTT	Missense	ENSMUSP00000105623
Vk32366_MM_O_F_MYC.MMSET1het_34522_wgs	8	75110110	A	G	Mcm5	1	A	G	TAC	TGC	Y63C	A188G	TAC>TGC	Missense	ENSMUSP00000126135
Vk37296_MM_V_M_MYC.mCRBNnull.hCRBN_40057_wgs	8	77572233	A	G	Prmt10	1	A	G	TAT	TGT	M519V	A1555G	ATG>GTG	Missense	ENSMUSP00000112692
Vk36679_MM_R_M_MYC.mCRBNnull.hCRBN_36984_wgs	8	78315720	-	GGCCTTTCTGCGTGGACGCCGCAACGGTGGGCCGACTTTGCCCGCGTGTGCGCCGCCAGTGATTTCGTCATTGAACAGAGTGTTCGTGACCCTTTGATGTTGCTTGAGCTGGC	Ttc29	1	.	.	.	.	.	932-933-insfrshift	.	no-SNV	ENSMUSP00000041919
Vk32245_MM_V_F_MYC_mc32579_wxs	8	79659300	AGGTGAGTTAAACCTAAATCTTCTGAAAGATTGCCTTGTAGCACTTGAAGATAATGAAATTTTACAGTATATTCTAATGAATTTTTTTAAACTAAC	-	Otud4	1	.	.	.	.	.	801-802-delfrshift	.	no-SNV	ENSMUSP00000133939
Vk32245_MM_V_F_MYC_mc32579_wxs	8	79670103	-	GGCACCAATTGTTACTAGCGTTCTCACGCCCGGCCAGGAAGAACACAGCAAACCAGAAT	Otud4	1	.	.	.	.	.	1992-1993-insfrshift	.	no-SNV	ENSMUSP00000133939
Vk35707_MM_V_F_MYC.mCRBNnull.hCRBN_37200_wgs	8	82010546	T	C	Inpp4b	1	T	C	GTG	GCG	V524A	T1571C	GTG>GCG	Missense	ENSMUSP00000105478
Vk33883_MM_R_M_MYC.mCRBNnull.hCRBN_38052_wgs	8	83677618	CTGCAGGAGAGGGAGGAGGGTGAGTTGGGAACCTAGGACGCTGGGAAACAGAAGCAACAGAGAAACAGGCCACACGCTCCTTCCTTAC	-	Pkn1	-1	.	.	.	.	.	NA	.	no-SNV	ENSMUSP00000116235
Vk32269_MM_R_F_MYC.mCRBNhet.hCRBN_36110_wgs	8	83931989	G	A	Lphn1	1	G	A	GGC	GAC	A551T	G1651A	GCC>ACC	Missense	ENSMUSP00000115295
Vk33883_MM_R_M_MYC.mCRBNnull.hCRBN_38052_wgs	8	83937556	AGGTGAGGTCCCCCCGGCGCTGCGTCCTCTTCAGAAGCTCCCTGCCCCGGGTCTCTGGGCCACCTTGTAACCTTTTACTCCTCCCTTGGGC	-	Lphn1	1	.	.	.	.	.	3666-3667-delfrshift	.	no-SNV	ENSMUSP00000115295
Vk39227_MM_V_M_MYC.mCRBNnull.hCRBN_39482_wgs	8	84629711	GTAAGAACAAACCCAGGGAGGGGCAGGCAGGCAGAGCCTCGGGGAGCTGGGGGGGGGGAGGCGGAGCCTCGGGGAGGAGGCAAAGCTAGGTGAGAGCTTCCCTGTCTTCCACAG	-	Cacna1a	1	.	.	.	.	.	NA	.	no-SNV	ENSMUSP00000112436
Vk37783_MM_V_F_MYC.OMO.rtTA_39274_wgs	8	84690833	C	G	Trmt1	1	C	G	ACT	AGT	D112E	C336G	GAC>GAG	Missense	ENSMUSP00000001974	rs50486091	AC=62;AN=86;AF=0.72093
Vk39337_MM_V_F_MYC.mCRBNnull.hCRBN_40022_wgs	8	84695452	A	G	Trmt1	1	A	G	GAC	GGC	D260G	A779G	GAC>GGC	Missense	ENSMUSP00000001974
Vk31507_MM_R_M_MYC.mCRBNnull.hCRBN_mc32510_wxs	8	84702703	A	G	Lyl1	1	A	G	CAT	CGT	M14V	A40G	ATG>GTG	Missense	ENSMUSP00000046010
Vk37783_MM_V_F_MYC.OMO.rtTA_39274_wgs	8	84726410	T	C	G430095P16Rik	1	T	C	ATC	ACC	S9P	T25C	TCC>CCC	Missense	ENSMUSP00000096170	rs32630029	AC=66;AN=86;AF=0.767442
Vk37783_MM_V_F_MYC.OMO.rtTA_39274_wgs	8	84867407	G	A	Farsa	1	G	A	GGC	GAC	G291D	G872A	GGC>GAC	Missense	ENSMUSP00000003906	rs32856242	AC=70;AN=86;AF=0.813953
Vk37783_MM_V_F_MYC.OMO.rtTA_39274_wgs	8	84892408	C	G	Gcdh	-1	G	C	CGG	CCG	G176R	G526C	GGA>CGA	Missense	ENSMUSP00000003907	rs33533940	AC=68;AN=86;AF=0.790698
Vk37783_MM_V_F_MYC.OMO.rtTA_39274_wgs	8	84956180	-	CGGCA	Rtbdn	1	.	.	.	.	.	696-697-insfrshift	.	no-SNV	ENSMUSP00000070558
Vk39227_MM_V_M_MYC.mCRBNnull.hCRBN_39482_wgs	8	84978072	C	T	Junb	-1	G	A	AGG	AAG	G120S	G358A	GGT>AGT	Missense	ENSMUSP00000064680
Vk37783_MM_V_F_MYC.OMO.rtTA_39274_wgs	8	84991396	A	G	Hook2	1	A	G	CAA	CGA	N51D	A151G	AAC>GAC	Missense	ENSMUSP00000067752	rs32768427	AC=68;AN=86;AF=0.790698
Vk37783_MM_V_F_MYC.OMO.rtTA_39274_wgs	8	84994003	A	G	Hook2	1	A	G	CAC	CGC	T158A	A472G	ACT>GCT	Missense	ENSMUSP00000067752	rs33438198	AC=66;AN=86;AF=0.767442
Vk37783_MM_V_F_MYC.OMO.rtTA_39274_wgs	8	85090922	T	C	Man2b1	1	T	C	GTA	GCA	V344A	T1031C	GTA>GCA	Missense	ENSMUSP00000034121	rs13466172	AC=68;AN=86;AF=0.790698
Vk37783_MM_V_F_MYC.OMO.rtTA_39274_wgs	8	85110046	A	C	Zfp791	-1	T	G	ATC	AGC	D396E	T1188G	GAT>GAG	Missense	ENSMUSP00000096150	rs33372801	AC=70;AN=86;AF=0.813953
Vk37783_MM_V_F_MYC.OMO.rtTA_39274_wgs	8	85327236	C	T	Mylk3	-1	G	A	AGT	AAT	S747N	G2240A	AGT>AAT	Missense	ENSMUSP00000034133	rs32723361	AC=68;AN=86;AF=0.790698
Vk37783_MM_V_F_MYC.OMO.rtTA_39274_wgs	8	86017501	T	C	Phkb	1	T	C	GTG	GCG	.	.	.	Essential_Splice	ENSMUSP00000050788	rs32890875	AC=32;AN=86;AF=0.372093
Vk24094_MM_O_M_MYC.MDRhet_mc28331_wxs	8	88347040	T	C	Brd7	-1	A	G	GAA	GGA	K241E	A721G	AAG>GAG	Missense	ENSMUSP00000034085
Vk14451_MM_R_M_MYC.EGFP_mc31644_wxs	8	88730762	A	T	Cyld	1	A	T	GAC	GTC	D541V	A1622T	GAC>GTC	Missense	ENSMUSP00000039834
Vk36574_MM_R_M_MYC.mCRBNnull.hCRBN_38943_wgs	8	88744876	G	A	Cyld	1	G	A	AGG	AAG	R799K	G2396A	AGG>AAG	Missense	ENSMUSP00000039834
Vk12598_MM_V_M_MYC.AIDhet_35084_wgs	8	89032262	T	C	Sall1	-1	A	G	TAC	TGC	T405A	A1213G	ACC>GCC	Missense	ENSMUSP00000034090
Vk34286_MM_V_F_MYC.OMO.rtTA_35681_wgs	8	89187481	CG	TC	Gm5356	-1	.	.	.	.	.	79-80-mnv	.	no-SNV	ENSMUSP00000091015	rs257487242	AC=14;AN=86;AF=0.162791
Vk32642_MM_R_M_MYC.mCRBNnull_34117_wgs	8	91090171	G	A	Rbl2	1	G	A	TGC	TAC	M429I	G1287A	ATG>ATA	Missense	ENSMUSP00000034091
Vk33883_MM_R_M_MYC.mCRBNnull.hCRBN_38052_wgs	8	91441806	-	ATGACCTCAATGCCACCCACCA	Fto	1	.	.	.	.	.	885-886-insfrshift	.	no-SNV	ENSMUSP00000068380
Vk14750_MM_V_M_MYC_33411_wgs	8	93256575	G	C	Ces1f	-1	C	G	TCA	TGA	H514D	C1540G	CAT>GAT	Missense	ENSMUSP00000034178
Vk12653_MM_R_M_MYC.AIDhet_26382_wxs	8	94077041	T	A	Bbs2	-1	A	T	CAG	CTG	S524C	A1570T	AGT>TGT	Missense	ENSMUSP00000034206
Vk12653_MM_V_M_MYC.AIDhet_35960_wgs	8	94077041	T	A	Bbs2	-1	A	T	CAG	CTG	S524C	A1570T	AGT>TGT	Missense	ENSMUSP00000034206
Vk37553_MM_R_M_MYC.mCRBNnull.hCRBN_38839_wgs	8	94356386	-	GGTCGGCACTGGCCCGTTCGTGTTCAAGAGCTACCAGAAAGATTCGAACATTCGCTACACCGGCAACAAGGACTACTGGAAACCTGAAGACGTGAAGATCGACAACCTGATCTTCGCTATCACCACTGA	Slc12a3	1	.	.	.	.	.	2650-2651-insfrshift	.	no-SNV	ENSMUSP00000034218
Vk32269_MM_R_F_MYC.mCRBNhet.hCRBN_36110_wgs	8	94521232	C	G	Nlrc5	1	C	G	ACA	AGA	H1646D	C4936G	CAT>GAT	Missense	ENSMUSP00000138322	.	AC=3;AN=86;AF=0.0348837
Vk32829_MM_R_F_MYC.MMSET1null_33590_wgs	8	95565703	C	-	Prss54	-1	.	.	.	.	.	247-247-delfrshift	.	no-SNV	ENSMUSP00000058859
Vk32245_MM_V_F_MYC_mc32579_wxs	8	99030957	-	TATCAGCTCCTGGCTCTTATTTA	Cdh8	-1	.	.	.	.	.	2008-2009-insfrshift	.	no-SNV	ENSMUSP00000117326
Vk39337_MM_V_F_MYC.mCRBNnull.hCRBN_40022_wgs	8	99230435	C	T	Cdh8	-1	G	A	GGA	GAA	G212E	G635A	GGA>GAA	Missense	ENSMUSP00000117326
Vk35707_MM_V_F_MYC.mCRBNnull.hCRBN_37200_wgs	8	99279667	-	T	Cdh8	-1	.	.	.	.	.	287-288-insfrshift	.	no-SNV	ENSMUSP00000117326
Vk14750_MM_V_M_MYC_33411_wgs	8	102679649	T	G	Cdh11	-1	A	C	GAA	GCA	E64A	A191C	GAA>GCA	Missense	ENSMUSP00000074681
Vk12598_MM_V_M_MYC.AIDhet_35084_wgs	8	104739366	G	C	Ces2a	1	G	C	CGG	CCG	R377P	G1130C	CGG>CCG	Missense	ENSMUSP00000034346
Vk32642_MM_R_M_MYC.mCRBNnull_34117_wgs	8	105142437	G	A	Ces4a	1	G	A	GGG	GAG	G168E	G503A	GGG>GAG	Missense	ENSMUSP00000125062
Vk31803_MM_R_F_MYC_35001_wgs	8	105461056	G	A	Lrrc36	1	G	A	GGT	GAT	V658M	G1972A	GTG>ATG	Missense	ENSMUSP00000104979
Vk38290_MM_V_F_MYC.mCRBNnull.hCRBN_39878_wgs	8	105525063	ACCTGTGGACAGACACAGGTGTGATGAACAGGCGCTGTGGCCTAAGTCACAACCTTCCCTATACGGGGTCGGCTCTACAAGACCCTGTTCTT	-	Atp6v0d1	-1	.	.	.	.	.	895-896-delfrshift	.	no-SNV	ENSMUSP00000013304
[truncated: 1,860 more rows]

## Sheet: Suppl. Data 5
Supplementary Data 5. Mutation burden pairwise Wilcoxon test P values
Group	De novo	In vitro	Transplant	MGUS-SMM PD	MGUS-SMM SD
In vitro	0.00010942
Transplant	0.000759917	0.0549668
MGUS-SMM PD	0.00582653	0.00643764	0.538943
MGUS-SMM SD	0.81919	0.000189009	0.00243008	0.0199458
MM	0.0199458	0.000759917	0.0905088	0.610497	0.0660056

## Sheet: Suppl. Data 6
Supplementary Data 6. Somatic nucleotide variants pairwise Fisher test P values
Gene	In vitro	Transplant	Fisher P value		Gene	Transplant	De novo	Fisher P value		Gene	In vitro	De novo	Fisher P value		Gene	In vitro	In vivo	Fisher P value	HMCL	NDMM	Fisher P value
Trp53	8	1	0.000975936		H1f3	4	0	0.29448		Trp53	8	0	0.00562568		Trp53	8	1	0.000126106
Pkhd1	4	0	0.0165457		Mcl1	4	0	0.29448		Dusp2	9	1	0.0219519		Pkhd1	4	0	0.00594927
Dnah5	4	1	0.0611179		Pclo	4	0	0.29448		H1f4	5	0	0.0570092		Dnah5	4	1	0.0237971
Dusp2	9	7	0.121157		Pim1	4	0	0.29448		Dnah5	4	0	0.118602		Dusp2	9	8	0.0286124
H1f4	5	3	0.137222		Setd1b	4	0	0.29448		Egr1	4	0	0.118602		H1f4	5	3	0.0427117
Pten	6	4	0.15104		Slc16a7	4	0	0.29448		Pkhd1	4	0	0.118602		Egr1	4	2	0.0570847
Egr1	4	2	0.183649		Dusp2	7	1	0.405636		Pten	6	1	0.19868		Pten	6	5	0.0694202
Setd1b	0	4	0.284761		Pten	4	1	1							Lrig3	0	4	0.31207
Mcl1	1	4	0.638762												Setd1b	0	4	0.31207
Pclo	1	4	0.638762												Pim1	3	4	0.411242
Slc16a7	1	4	0.638762												Dnah9	2	4	1
Pim1	3	4	1												H1f3	2	4	1
H1f3	2	4	1												Mcl1	1	4	1
															Pclo	1	4	1
															Slc16a7	1	4	1
															Tent5c	2	4	1
															Zfp804b	2	4	1

## Sheet: Suppl. Data 7
Supplementary Data 7. CNV calls from 96 Vk*MYC MM
sample	chrom	start	end	tot
Vk13742_MM_O_F_MYC_X13742SP_aCGH	1	3012657	3927528	2
Vk13756_MM_O_M_MYC_X13756SP_aCGH	1	3012657	4341333	2
Vk13801_MM_O_F_MYC_X13801TM_aCGH	1	3012657	4480400	2
Vk13855_MM_O_F_MYC_X13855SPb_aCGH	1	3012657	5149899	2
Vk13855_MM_O_F_MYC_X13855SPb_aCGH	1	5162430	6189408	2
Vk13801_MM_O_F_MYC_X13801TM_aCGH	1	4490979	7209549	2
Vk13756_MM_O_M_MYC_X13756SP_aCGH	1	4346420	7209549	2
Vk14154_MM_R_F_MYC_X14880_aCGH	1	3012657	7494022	2
Vk13756_MM_O_M_MYC_X13756SP_aCGH	1	7225557	7713679	2
Vk14153_MM_O_M_MYC_X14153SP_aCGH	1	3012657	8114931	2
Vk13795_MM_O_M_MYC_X13795BM_aCGH	1	3012657	8114931	2.5
Vk13801_MM_O_F_MYC_X13801TM_aCGH	1	7225557	8114931	2
Vk14660_MM_O_F_MYC.EGFP_X14660_aCGH	1	3012657	8114931	2
Vk14153_MM_O_M_MYC_X14153SP_aCGH	1	8149363	8208322	3
Vk14660_MM_O_F_MYC.EGFP_X14660_aCGH	1	8149363	8208322	4
Vk13801_MM_O_F_MYC_X13801TM_aCGH	1	8149363	8208322	4
Vk13795_MM_O_M_MYC_X13795BM_aCGH	1	8149363	8208322	6
Vk14123_MM_R_F_MYC.EGFP_X14931_aCGH	1	3012657	8911419	2
Vk14153_MM_O_M_MYC_X14153SP_aCGH	1	8228796	8963800	2
Vk13801_MM_O_F_MYC_X13801TM_aCGH	1	8228796	8963800	2
Vk13742_MM_O_F_MYC_X13742SP_aCGH	1	3938224	8980053	2
Vk13044_MM_R_F_MYC_X13506BM_aCGH	1	3012657	8984551	2
Vk13410_MM_O_F_MYC_X13410TM_aCGH	1	3012657	8984551	2
Vk14154_MM_R_F_MYC_X14880_aCGH	1	7511411	9146824	2.5
Vk13855_MM_O_F_MYC_X13855SPb_aCGH	1	6204170	9339662	2
Vk36040_MM_O_F_MYC.mCRBNnull.hCRBN_36064_wgs	1	3000001	9650000	3
Vk14154_MM_R_F_MYC_X14880_aCGH	1	9156601	9856195	2
Vk13855_MM_O_F_MYC_X13855SPb_aCGH	1	9363516	10536746	2
Vk13742_MM_O_F_MYC_X13742SP_aCGH	1	8984551	10560941	2
Vk14123_MM_R_F_MYC.EGFP_X14931_aCGH	1	8919824	10605749	2.5
Vk13321_MM_R_M_MYC_X15036_aCGH	1	3012657	10620881	3
Vk13801_MM_O_F_MYC_X13801TM_aCGH	1	8968946	10628282	2
Vk14153_MM_O_M_MYC_X14153SP_aCGH	1	8968946	10853733	2
Vk13044_MM_R_F_MYC_X13506BM_aCGH	1	8996110	10949874	2
Vk13410_MM_O_F_MYC_X13410TM_aCGH	1	8996110	11440340	2
Vk14154_MM_R_F_MYC_X14880_aCGH	1	9865115	12231156	2
Vk13742_MM_O_F_MYC_X13742SP_aCGH	1	10566796	12335088	2
Vk13855_MM_O_F_MYC_X13855SPb_aCGH	1	10544343	12470661	2
Vk38525_MM_V_M_MYC_38923_wgs	1	3000001	12490000	2.5
Vk14154_MM_R_F_MYC_X14880_aCGH	1	12291817	12654527	2
Vk14154_MM_R_F_MYC_X14880_aCGH	1	12672430	12718748	1.5
Vk13044_MM_R_F_MYC_X13506BM_aCGH	1	11000517	12718748	2
Vk14153_MM_O_M_MYC_X14153SP_aCGH	1	10876937	12718748	2
Vk12811_MM_O_F_MYC_X12813SPb_aCGH	1	3012657	12745770	2
Vk14123_MM_R_F_MYC.EGFP_X14931_aCGH	1	10612013	12855271	2
Vk13410_MM_O_F_MYC_X13410TM_aCGH	1	11445491	12860053	1.5
Vk14154_MM_R_F_MYC_X14880_aCGH	1	12725951	13334395	2
Vk13742_MM_O_F_MYC_X13742SP_aCGH	1	12388830	13966188	2
Vk13855_MM_O_F_MYC_X13855SPb_aCGH	1	12519270	13966188	2
Vk14123_MM_R_F_MYC.EGFP_X14931_aCGH	1	12860053	14027829	2.5
Vk12811_MM_O_F_MYC_X12813SPb_aCGH	1	12751843	14027829	2.5
Vk13410_MM_O_F_MYC_X13410TM_aCGH	1	12871269	14027829	2
Vk14153_MM_O_M_MYC_X14153SP_aCGH	1	12725951	14340558	2
Vk13855_MM_O_F_MYC_X13855SPb_aCGH	1	14001265	14753359	2
Vk13855_MM_O_F_MYC_X13855SPb_aCGH	1	14758011	14891387	1.5
Vk12811_MM_O_F_MYC_X12813SPb_aCGH	1	14046906	16727854	2
Vk12811_MM_O_F_MYC_X12813SPb_aCGH	1	16735999	16784905	3.5
Vk13044_MM_R_F_MYC_X13506BM_aCGH	1	12725951	17016346	2
Vk38525_MM_V_M_MYC_38923_wgs	1	12490001	17060000	3
Vk14154_MM_R_F_MYC_X14880_aCGH	1	13343869	17125481	2
Vk14153_MM_O_M_MYC_X14153SP_aCGH	1	14370361	17145235	2
Vk13410_MM_O_F_MYC_X13410TM_aCGH	1	14046906	17149679	2
Vk13801_MM_O_F_MYC_X13801TM_aCGH	1	10632970	17586138	2
Vk13855_MM_O_F_MYC_X13855SPb_aCGH	1	14896597	17874485	2
Vk13742_MM_O_F_MYC_X13742SP_aCGH	1	14001265	18200120	2
Vk14154_MM_R_F_MYC_X14880_aCGH	1	17130671	19074877	2.5
Vk13410_MM_O_F_MYC_X13410TM_aCGH	1	17159930	19159106	1.5
Vk13742_MM_O_F_MYC_X13742SP_aCGH	1	18206318	19368852	2
Vk13044_MM_R_F_MYC_X13506BM_aCGH	1	17023119	19599098	1.5
Vk14153_MM_O_M_MYC_X14153SP_aCGH	1	17149679	19716315	2
Vk38525_MM_V_M_MYC_38923_wgs	1	17060001	20110000	2
Vk12653_MM_R_M_MYC.AIDhet_12653c_mp	1	3000001	20110000	2
Vk13855_MM_O_F_MYC_X13855SPb_aCGH	1	17892464	20117754	2
Vk13801_MM_O_F_MYC_X13801TM_aCGH	1	17593561	20258879	2
Vk14153_MM_O_M_MYC_X14153SP_aCGH	1	19754155	20352860	2
Vk12811_MM_O_F_MYC_X12813SPb_aCGH	1	16812945	20420034	2
Vk13742_MM_O_F_MYC_X13742SP_aCGH	1	19388932	20605875	2
Vk13855_MM_O_F_MYC_X13855SPb_aCGH	1	20123676	20835502	2
Vk13855_MM_O_F_MYC_X13855SPb_aCGH	1	20848341	21461795	2
Vk14154_MM_R_F_MYC_X14880_aCGH	1	19081123	21535036	2
Vk13321_MM_R_M_MYC_X15036_aCGH	1	10628282	21567644	3
Vk13756_MM_O_M_MYC_X13756SP_aCGH	1	7733828	21678836	2
Vk13742_MM_O_F_MYC_X13742SP_aCGH	1	20615209	21699924	2
Vk14153_MM_O_M_MYC_X14153SP_aCGH	1	20358876	21794246	2
Vk12811_MM_O_F_MYC_X12813SPb_aCGH	1	20430343	22713338	2
Vk14154_MM_R_F_MYC_X14880_aCGH	1	21546729	23053254	2.5
Vk13855_MM_O_F_MYC_X13855SPb_aCGH	1	21467498	23495690	2
Vk13855_MM_O_F_MYC_X13855SPb_aCGH	1	23535766	24458242	2
Vk14153_MM_O_M_MYC_X14153SP_aCGH	1	21799619	24559686	2
Vk36040_MM_O_F_MYC.mCRBNnull.hCRBN_36064_wgs	1	9650001	24580000	3
Vk13410_MM_O_F_MYC_X13410TM_aCGH	1	19166003	24666354	2
Vk13044_MM_R_F_MYC_X13506BM_aCGH	1	19618166	24666354	2
Vk38525_MM_V_M_MYC_38923_wgs	1	20110001	24780000	3
Vk12653_MM_R_M_MYC.AIDhet_12653c_mp	1	20110001	24800000	2.5
Vk13855_MM_O_F_MYC_X13855SPb_aCGH	1	24467634	24870556	2
Vk13801_MM_O_F_MYC_X13801TM_aCGH	1	20266197	25058620	2
Vk31080_MM_V_F_MYC.CRE_35260_wgs	1	3000001	25270000	3
Vk13742_MM_O_F_MYC_X13742SP_aCGH	1	21709795	25491834	2
Vk13855_MM_O_F_MYC_X13855SPb_aCGH	1	24891888	25828037	2
Vk14154_MM_R_F_MYC_X14880_aCGH	1	23065497	25854428	2
Vk13756_MM_O_M_MYC_X13756SP_aCGH	1	21683607	26932992	2
Vk38150_MM_V_M_MYC.mCRBNnull.hCRBN_39515_wgs	1	3000001	28700000	3
Vk13855_MM_O_F_MYC_X13855SPb_aCGH	1	25831100	29462951	1.5
Vk13855_MM_O_F_MYC_X13855SPb_aCGH	1	29493738	29872332	2
Vk13742_MM_O_F_MYC_X13742SP_aCGH	1	25497766	29897768	2
Vk13410_MM_O_F_MYC_X13410TM_aCGH	1	24672415	29962592	1.5
Vk13044_MM_R_F_MYC_X13506BM_aCGH	1	24672415	29962592	1.5
Vk13756_MM_O_M_MYC_X13756SP_aCGH	1	26954662	30010137	2
Vk13044_MM_R_F_MYC_X13506BM_aCGH	1	30010137	31250135	2
Vk13410_MM_O_F_MYC_X13410TM_aCGH	1	30010137	31306423	2
Vk13855_MM_O_F_MYC_X13855SPb_aCGH	1	29897768	31556240	2
Vk13742_MM_O_F_MYC_X13742SP_aCGH	1	29936306	31597490	2
Vk13410_MM_O_F_MYC_X13410TM_aCGH	1	31316064	32729770	1.5
Vk13044_MM_R_F_MYC_X13506BM_aCGH	1	31259725	32831626	2
Vk13855_MM_O_F_MYC_X13855SPb_aCGH	1	31597490	32882605	2
Vk12653_MM_R_M_MYC.AIDhet_12653c_mp	1	24800001	32930000	2
Vk14153_MM_O_M_MYC_X14153SP_aCGH	1	24565784	32945688	2
Vk12653_MM_V_M_MYC.AIDhet_35960_wgs	1	3000001	33010000	2
Vk13321_MM_R_M_MYC_X15036_aCGH	1	21589924	33150085	3
Vk12869_MM_R_M_MYC_X12869BM_aCGH	1	3012657	33150085	3
Vk38525_MM_V_M_MYC_38923_wgs	1	24780001	33450000	2.5
Vk32052_MM_R_F_MYC.mCRBNnull.hCRBN_32052_mp	1	3000001	33450000	2
Vk14154_MM_R_F_MYC_X14880_aCGH	1	25879567	33505411	2.5
Vk13321_MM_R_M_MYC_X15036_aCGH	1	33182246	33673271	2
Vk13045_MM_R_F_MYC_X14560_aCGH	1	3012657	33715281	2
Vk13742_MM_O_F_MYC_X13742SP_aCGH	1	31625233	33746414	2
Vk13801_MM_O_F_MYC_X13801TM_aCGH	1	25067896	33746414	2
Vk13742_MM_O_F_MYC_X13742SP_aCGH	1	33750366	34094268	2
Vk13756_MM_O_M_MYC_X13756SP_aCGH	1	30066503	34129532	2
Vk12811_MM_O_F_MYC_X12813SPb_aCGH	1	22726863	34296712	2
Vk14153_MM_O_M_MYC_X14153SP_aCGH	1	32970945	34363310	2
Vk12869_MM_R_M_MYC_X12869BM_aCGH	1	33182246	36053658	2.5
Vk14123_MM_R_F_MYC.EGFP_X14931_aCGH	1	14046906	36336680	2.5
Vk13855_MM_O_F_MYC_X13855SPb_aCGH	1	32920775	36368078	2
Vk28158_MM_R_M_MYC_29806_wgs	1	3000001	36500000	3
Vk12869_MM_R_M_MYC_X12869BM_aCGH	1	36065168	36834598	2.5
Vk12869_MM_R_M_MYC_X12869BM_aCGH	1	36841653	37469598	2.5
Vk13801_MM_O_F_MYC_X13801TM_aCGH	1	33750366	38430173	2
Vk13742_MM_O_F_MYC_X13742SP_aCGH	1	34099850	38435914	2
Vk14123_MM_R_F_MYC.EGFP_X14931_aCGH	1	36343993	38470648	2.5
Vk13855_MM_O_F_MYC_X13855SPb_aCGH	1	36379560	38586299	2
Vk13756_MM_O_M_MYC_X13756SP_aCGH	1	34134581	38637461	2
Vk12653_MM_V_M_MYC.AIDhet_35960_wgs	1	33020001	38740000	2.5
Vk12869_MM_R_M_MYC_X12869BM_aCGH	1	37475996	38831443	2.5
Vk32052_MM_R_F_MYC.mCRBNnull.hCRBN_32052_mp	1	33450001	38980000	2
Vk28158_MM_R_M_MYC_29806_wgs	1	36500001	39040000	2
Vk13044_MM_R_F_MYC_X13506BM_aCGH	1	32859945	39244858	2
Vk13410_MM_O_F_MYC_X13410TM_aCGH	1	32748559	39264298	2
Vk12811_MM_O_F_MYC_X12813SPb_aCGH	1	34307637	39281454	2
Vk13045_MM_R_F_MYC_X14560_aCGH	1	33719959	39452975	2
Vk14153_MM_O_M_MYC_X14153SP_aCGH	1	34381256	39545552	2
Vk15051_MM_O_M_MYC_X15051_aCGH	1	3012657	39639713	2
Vk13855_MM_O_F_MYC_X13855SPb_aCGH	1	38593207	39896097	2
Vk38525_MM_V_M_MYC_38923_wgs	1	33450001	40040000	3
Vk12869_MM_R_M_MYC_X12869BM_aCGH	1	38837335	40387692	2.5
Vk13756_MM_O_M_MYC_X13756SP_aCGH	1	38646239	41792993	2
Vk13855_MM_O_F_MYC_X13855SPb_aCGH	1	39905682	42584041	2
Vk13045_MM_R_F_MYC_X14560_aCGH	1	39460533	42674357	2
Vk14154_MM_R_F_MYC_X14880_aCGH	1	33514199	42771325	2
Vk14154_MM_R_F_MYC_X14880_aCGH	1	42814054	43029874	2.5
Vk13410_MM_O_F_MYC_X13410TM_aCGH	1	39274024	43035263	1.5
Vk13044_MM_R_F_MYC_X13506BM_aCGH	1	39250761	43123271	2
Vk13742_MM_O_F_MYC_X13742SP_aCGH	1	38441604	43204737	2
Vk13801_MM_O_F_MYC_X13801TM_aCGH	1	38435914	43204737	2
Vk14123_MM_R_F_MYC.EGFP_X14931_aCGH	1	38476548	43249127	2
Vk14153_MM_O_M_MYC_X14153SP_aCGH	1	39549659	43768473	2
Vk14154_MM_R_F_MYC_X14880_aCGH	1	43035263	43843640	2
Vk13321_MM_R_M_MYC_X15036_aCGH	1	33682849	43843640	3
Vk15051_MM_O_M_MYC_X15051_aCGH	1	39645105	43868495	2
Vk13742_MM_O_F_MYC_X13742SP_aCGH	1	43211740	44128751	2
Vk13410_MM_O_F_MYC_X13410TM_aCGH	1	43039990	44210233	2
Vk13045_MM_R_F_MYC_X14560_aCGH	1	42683131	44217058	2
Vk38525_MM_V_M_MYC_38923_wgs	1	40040001	44220000	2.5
Vk29790_MM_R_F_MYC.mCRBNhet.hCRBN_29790d_mp	1	3000001	44220000	2
Vk13044_MM_R_F_MYC_X13506BM_aCGH	1	43133407	44228896	2
Vk12653_MM_R_M_MYC.AIDhet_12653c_mp	1	32930001	44250000	2
Vk13795_MM_O_M_MYC_X13795BM_aCGH	1	8228796	44260852	2.5
Vk14153_MM_O_M_MYC_X14153SP_aCGH	1	43780163	44279046	2.5
Vk13855_MM_O_F_MYC_X13855SPb_aCGH	1	42598323	44492239	2
Vk13756_MM_O_M_MYC_X13756SP_aCGH	1	41815964	44492239	2
Vk13801_MM_O_F_MYC_X13801TM_aCGH	1	43211740	44752557	2
Vk14123_MM_R_F_MYC.EGFP_X14931_aCGH	1	43266855	44795686	2.5
Vk23631_MM_R_M_MYC_23631_mp	1	3000001	44800000	3
Vk36040_MM_O_F_MYC.mCRBNnull.hCRBN_36064_wgs	1	24580001	44940000	3
Vk36040_MM_R_F_MYC.mCRBNnull.hCRBN_36724_wgs	1	3000001	44940000	3
Vk13742_MM_O_F_MYC_X13742SP_aCGH	1	44137014	45029989	2
Vk36040_MM_O_F_MYC.mCRBNnull.hCRBN_36064_wgs	1	44940001	45040000	12.7947
Vk36040_MM_R_F_MYC.mCRBNnull.hCRBN_36724_wgs	1	44940001	45090000	15.867
Vk15051_MM_O_M_MYC_X15051_aCGH	1	43893750	45297590	2
Vk14154_MM_R_F_MYC_X14880_aCGH	1	43868495	45311695	2.5
Vk13795_MM_O_M_MYC_X13795BM_aCGH	1	44279046	45792967	2.5
Vk14451_MM_R_M_MYC.EGFP_14451_mp	1	3000001	45940000	2
Vk26784_MM_R_M_MYC_26784b_mp	1	3000001	45940000	2
Vk13801_MM_O_F_MYC_X13801TM_aCGH	1	44758420	46174713	2
Vk13742_MM_O_F_MYC_X13742SP_aCGH	1	45043127	46219998	2
Vk13044_MM_R_F_MYC_X13506BM_aCGH	1	44242656	46481791	2
Vk14153_MM_O_M_MYC_X14153SP_aCGH	1	44311560	46514857	2
Vk14154_MM_R_F_MYC_X14880_aCGH	1	45316912	46835867	2
Vk13742_MM_O_F_MYC_X13742SP_aCGH	1	46250230	46864241	2
Vk13801_MM_O_F_MYC_X13801TM_aCGH	1	46183334	46881925	2
Vk14153_MM_O_M_MYC_X14153SP_aCGH	1	46597944	47193096	2.5
Vk13044_MM_R_F_MYC_X13506BM_aCGH	1	46514857	47337552	2
Vk13795_MM_O_M_MYC_X13795BM_aCGH	1	45801194	47704330	2.5
Vk14154_MM_R_F_MYC_X14880_aCGH	1	46846045	47809208	2
Vk38150_MM_V_M_MYC.mCRBNnull.hCRBN_39515_wgs	1	28700001	50720000	2.5
Vk13045_MM_R_F_MYC_X14560_aCGH	1	44228896	50744621	2
Vk29790_MM_R_F_MYC.mCRBNhet.hCRBN_29790d_mp	1	44220001	50760000	1.5
Vk15051_MM_O_M_MYC_X15051_aCGH	1	45303689	50769758	2
Vk14451_MM_R_M_MYC.EGFP_14451_mp	1	45940001	50780000	2
Vk26784_MM_R_M_MYC_26784b_mp	1	45940001	50800000	2
Vk32052_MM_R_F_MYC.mCRBNnull.hCRBN_32052_mp	1	38980001	50820000	2
Vk14153_MM_O_M_MYC_X14153SP_aCGH	1	47213178	50860229	2
Vk38525_MM_V_M_MYC_38923_wgs	1	44220001	50900000	2
Vk13742_MM_O_F_MYC_X13742SP_aCGH	1	46881925	50911903	2
Vk12653_MM_R_M_MYC.AIDhet_12653c_mp	1	44250001	50930000	2
Vk14154_MM_R_F_MYC_X14880_aCGH	1	47828668	50937334	2.5
Vk36679_MM_R_M_MYC.mCRBNnull.hCRBN_36984_wgs	1	3000001	51060000	3
Vk12811_MM_O_F_MYC_X12813SPb_aCGH	1	39294272	51124075	2
Vk13855_MM_O_F_MYC_X13855SPb_aCGH	1	44514115	51132195	2
Vk13801_MM_O_F_MYC_X13801TM_aCGH	1	46905639	51322057	2
Vk39227_MM_V_M_MYC.mCRBNnull.hCRBN_39482_wgs	1	3000001	51350000	2
Vk13044_MM_R_F_MYC_X13506BM_aCGH	1	47361672	51476845	1.5
Vk13410_MM_O_F_MYC_X13410TM_aCGH	1	44217058	51476845	1.5
Vk31080_MM_V_F_MYC.CRE_35260_wgs	1	25270001	51500000	2.5
Vk23631_MM_R_M_MYC_23631_mp	1	44800001	51720000	2.5
Vk13742_MM_O_F_MYC_X13742SP_aCGH	1	50920000	51728709	2
Vk13756_MM_O_M_MYC_X13756SP_aCGH	1	44514115	51776392	2
Vk14153_MM_O_M_MYC_X14153SP_aCGH	1	50892758	51820061	2.5
Vk39885_MM_V_F_MYC.mCRBNnull.hCRBN_40056_wgs	1	3000001	51920000	6
Vk12653_MM_V_M_MYC.AIDhet_35960_wgs	1	38740001	51920000	2
Vk14750_MM_V_M_MYC_33411_wgs	1	3000001	51990000	2
Vk14123_MM_R_F_MYC.EGFP_X14931_aCGH	1	44800255	52018992	2
Vk13795_MM_O_M_MYC_X13795BM_aCGH	1	47724047	52106874	2.5
Vk14154_MM_R_F_MYC_X14880_aCGH	1	50942353	52173163	2
Vk14154_MM_R_F_MYC_X14880_aCGH	1	52182575	52220087	3.5
Vk12653_MM_V_M_MYC.AIDhet_35960_wgs	1	51920001	52630000	3
Vk36040_MM_O_F_MYC.mCRBNnull.hCRBN_36064_wgs	1	45040001	52670000	6
Vk13756_MM_O_M_MYC_X13756SP_aCGH	1	51781994	52913695	2
Vk14123_MM_R_F_MYC.EGFP_X14931_aCGH	1	52027601	52925528	2.5
Vk13795_MM_O_M_MYC_X13795BM_aCGH	1	52112374	52932086	2.5
Vk13795_MM_O_M_MYC_X13795BM_aCGH	1	52938855	52950663	4
Vk14153_MM_O_M_MYC_X14153SP_aCGH	1	51831870	53003994	3
Vk13756_MM_O_M_MYC_X13756SP_aCGH	1	52920209	54231196	2
Vk14153_MM_O_M_MYC_X14153SP_aCGH	1	53018740	54777553	2.5
Vk39885_MM_V_F_MYC.mCRBNnull.hCRBN_40056_wgs	1	51920001	54910000	6
Vk14123_MM_R_F_MYC.EGFP_X14931_aCGH	1	52932086	54955459	2
Vk13756_MM_O_M_MYC_X13756SP_aCGH	1	54243030	54964081	2
Vk14153_MM_O_M_MYC_X14153SP_aCGH	1	54790848	55235179	2.5
Vk13756_MM_O_M_MYC_X13756SP_aCGH	1	54971290	55251746	2
Vk14123_MM_R_F_MYC.EGFP_X14931_aCGH	1	54964081	55408631	2.5
Vk13742_MM_O_F_MYC_X13742SP_aCGH	1	51741592	55672831	2
Vk13855_MM_O_F_MYC_X13855SPb_aCGH	1	51139121	55747185	2
Vk39885_MM_V_F_MYC.mCRBNnull.hCRBN_40056_wgs	1	54910001	56380000	7.51637
Vk13044_MM_R_F_MYC_X13506BM_aCGH	1	51483351	56434886	2
Vk13321_MM_R_M_MYC_X15036_aCGH	1	43868495	56569137	3
Vk14154_MM_R_F_MYC_X14880_aCGH	1	52231814	56625799	2
Vk36040_MM_O_F_MYC.mCRBNnull.hCRBN_36064_wgs	1	52670001	57270000	4.5
Vk14153_MM_O_M_MYC_X14153SP_aCGH	1	55239574	57388308	2.5
Vk13044_MM_R_F_MYC_X13506BM_aCGH	1	56453436	57407147	2
Vk13855_MM_O_F_MYC_X13855SPb_aCGH	1	55763253	57784348	2
Vk13742_MM_O_F_MYC_X13742SP_aCGH	1	55684477	57805751	2
Vk13756_MM_O_M_MYC_X13756SP_aCGH	1	55256587	57831750	2
Vk13855_MM_O_F_MYC_X13855SPb_aCGH	1	57795188	57895361	2
Vk12653_MM_V_M_MYC.AIDhet_35960_wgs	1	52630001	58410000	2
Vk39885_MM_V_F_MYC.mCRBNnull.hCRBN_40056_wgs	1	56390001	58580000	6
Vk14123_MM_R_F_MYC.EGFP_X14931_aCGH	1	55420602	58590967	2
Vk14154_MM_R_F_MYC_X14880_aCGH	1	56632127	59641532	2
Vk13855_MM_O_F_MYC_X13855SPb_aCGH	1	57900832	59841434	2
Vk13742_MM_O_F_MYC_X13742SP_aCGH	1	57813893	59914791	2
Vk13321_MM_R_M_MYC_X15036_aCGH	1	56588117	60117696	3
Vk13742_MM_O_F_MYC_X13742SP_aCGH	1	59919921	60440070	2.5
Vk13855_MM_O_F_MYC_X13855SPb_aCGH	1	59851768	60918591	2
Vk32052_MM_R_F_MYC.mCRBNnull.hCRBN_32052_mp	1	50820001	61160000	2
Vk39227_MM_V_M_MYC.mCRBNnull.hCRBN_39482_wgs	1	51350001	61260000	2.5
Vk13756_MM_O_M_MYC_X13756SP_aCGH	1	57841104	61280558	2
Vk14123_MM_R_F_MYC.EGFP_X14931_aCGH	1	58595569	61298369	2.5
Vk14153_MM_O_M_MYC_X14153SP_aCGH	1	57394058	61321120	3
Vk12653_MM_V_M_MYC.AIDhet_35960_wgs	1	58410001	61750000	3
Vk13855_MM_O_F_MYC_X13855SPb_aCGH	1	60924005	61982373	2
Vk36679_MM_R_M_MYC.mCRBNnull.hCRBN_36984_wgs	1	51060001	62030000	3
Vk13321_MM_R_M_MYC_X15036_aCGH	1	60128703	62487665	3
Vk14154_MM_R_F_MYC_X14880_aCGH	1	59655404	62611078	2
Vk13756_MM_O_M_MYC_X13756SP_aCGH	1	61298369	63466766	2
Vk14153_MM_O_M_MYC_X14153SP_aCGH	1	61353887	63539791	2.5
Vk39885_MM_V_F_MYC.mCRBNnull.hCRBN_40056_wgs	1	58580001	63830000	7.74859
Vk39885_MM_V_F_MYC.mCRBNnull.hCRBN_40056_wgs	1	63840001	64410000	10.5681
Vk39885_MM_V_F_MYC.mCRBNnull.hCRBN_40056_wgs	1	64410001	64990000	19.0672
Vk36040_MM_R_F_MYC.mCRBNnull.hCRBN_36724_wgs	1	45090001	65000000	4.5
Vk36679_MM_R_M_MYC.mCRBNnull.hCRBN_36984_wgs	1	62030001	65230000	4
Vk14154_MM_R_F_MYC_X14880_aCGH	1	62640063	65246717	2
Vk13045_MM_R_F_MYC_X14560_aCGH	1	50769758	65265233	2
Vk13321_MM_R_M_MYC_X15036_aCGH	1	62497026	65280029	3
Vk12811_MM_O_F_MYC_X12813SPb_aCGH	1	51132195	65308083	2
Vk13756_MM_O_M_MYC_X13756SP_aCGH	1	63477717	65329428	2
Vk14153_MM_O_M_MYC_X14153SP_aCGH	1	63551852	65345666	3
Vk39885_MM_V_F_MYC.mCRBNnull.hCRBN_40056_wgs	1	64990001	65380000	15.0028
Vk36040_MM_O_F_MYC.mCRBNnull.hCRBN_36064_wgs	1	57270001	65380000	5
Vk36040_MM_R_F_MYC.mCRBNnull.hCRBN_36724_wgs	1	65000001	65620000	6
Vk13410_MM_O_F_MYC_X13410TM_aCGH	1	51483351	65920734	2
Vk39885_MM_V_F_MYC.mCRBNnull.hCRBN_40056_wgs	1	65380001	66460000	6
Vk13742_MM_O_F_MYC_X13742SP_aCGH	1	60446410	66485662	2
Vk14123_MM_R_F_MYC.EGFP_X14931_aCGH	1	61321120	66491547	2.5
Vk36679_MM_R_M_MYC.mCRBNnull.hCRBN_36984_wgs	1	65230001	66730000	5
Vk15051_MM_O_M_MYC_X15051_aCGH	1	50788134	66848441	2
Vk25183_MM_O_M_MYC.MIRnull_mc28335_wxs	1	3215515	66949490	2
Vk25039_MM_O_F_MYC.MIRnull_mc31257_wxs	1	3215515	66949490	2
Vk22304_MM_O_F_MYC.MIRnull_mc28336_wxs	1	3215515	66949490	2
Vk36679_MM_R_M_MYC.mCRBNnull.hCRBN_36984_wgs	1	66730001	67080000	8.50726
Vk23631_MM_R_M_MYC_23631_mp	1	51720001	67240000	3
Vk13044_MM_R_F_MYC_X13506BM_aCGH	1	57416796	67269466	2
Vk13855_MM_O_F_MYC_X13855SPb_aCGH	1	61990074	67408399	2
Vk13756_MM_O_M_MYC_X13756SP_aCGH	1	65337057	67462876	2
Vk14750_MM_V_M_MYC_33411_wgs	1	51990001	67520000	2.5
Vk38525_MM_V_M_MYC_38923_wgs	1	50900001	67530000	3
Vk13801_MM_O_F_MYC_X13801TM_aCGH	1	51332962	67535561	2
Vk14153_MM_O_M_MYC_X14153SP_aCGH	1	65355345	67605349	2.5
Vk31080_MM_V_F_MYC.CRE_35260_wgs	1	51500001	67810000	3
Vk13742_MM_O_F_MYC_X13742SP_aCGH	1	66491547	67824529	2
Vk14154_MM_R_F_MYC_X14880_aCGH	1	65255047	68480440	2
Vk14154_MM_R_F_MYC_X14880_aCGH	1	68492155	69530176	2.5
Vk13742_MM_O_F_MYC_X13742SP_aCGH	1	67847729	69929254	2
Vk14123_MM_R_F_MYC.EGFP_X14931_aCGH	1	66499516	70311074	2
Vk13801_MM_O_F_MYC_X13801TM_aCGH	1	67559397	70339204	2
Vk13855_MM_O_F_MYC_X13855SPb_aCGH	1	67433597	70364990	1.5
Vk14153_MM_O_M_MYC_X14153SP_aCGH	1	67629313	70612071	2.5
Vk13044_MM_R_F_MYC_X13506BM_aCGH	1	67289688	70686947	1.5
Vk13410_MM_O_F_MYC_X13410TM_aCGH	1	65924194	70686947	1.5
Vk38525_MM_V_M_MYC_38923_wgs	1	67530001	70890000	2.5
Vk14154_MM_R_F_MYC_X14880_aCGH	1	69537776	71142332	2
Vk13321_MM_R_M_MYC_X15036_aCGH	1	65285113	71320311	3
Vk13756_MM_O_M_MYC_X13756SP_aCGH	1	67486777	71579121	2
Vk14153_MM_O_M_MYC_X14153SP_aCGH	1	70626491	71596169	2.5
Vk13742_MM_O_F_MYC_X13742SP_aCGH	1	69938902	71596169	2
Vk13429_MM_O_M_MYC_X13429BM_aCGH	1	3012657	71596169	2
Vk13045_MM_R_F_MYC_X14560_aCGH	1	65271331	71999576	2
Vk15051_MM_O_M_MYC_X15051_aCGH	1	66857466	72643413	2
Vk13321_MM_R_M_MYC_X15036_aCGH	1	71330304	72842193	3
Vk36040_MM_R_F_MYC.mCRBNnull.hCRBN_36724_wgs	1	65620001	73010000	4
Vk36040_MM_O_F_MYC.mCRBNnull.hCRBN_36064_wgs	1	65380001	73010000	4
Vk13321_MM_R_M_MYC_X15036_aCGH	1	72847542	73450983	2
Vk12811_MM_O_F_MYC_X12813SPb_aCGH	1	65321984	73522141	2
Vk12653_MM_V_M_MYC.AIDhet_35960_wgs	1	61750001	73630000	2
Vk12869_MM_R_M_MYC_X12869BM_aCGH	1	40403952	73817050	3
Vk13855_MM_O_F_MYC_X13855SPb_aCGH	1	70374671	73892623	2
Vk13742_MM_O_F_MYC_X13742SP_aCGH	1	71603919	73892623	2
Vk13801_MM_O_F_MYC_X13801TM_aCGH	1	70346398	73914042	2
Vk14153_MM_O_M_MYC_X14153SP_aCGH	1	71603919	73919324	2.5
Vk13756_MM_O_M_MYC_X13756SP_aCGH	1	71585549	73932450	2
Vk14123_MM_R_F_MYC.EGFP_X14931_aCGH	1	70315792	73932450	2.5
Vk36679_MM_R_M_MYC.mCRBNnull.hCRBN_36984_wgs	1	67080001	74030000	6
Vk12869_MM_R_M_MYC_X12869BM_aCGH	1	73829863	74428737	2.5
Vk36679_MM_R_M_MYC.mCRBNnull.hCRBN_36984_wgs	1	74030001	74490000	8.07648
Vk12869_MM_R_M_MYC_X12869BM_aCGH	1	74438087	74573828	3
Vk12869_MM_R_M_MYC_X12869BM_aCGH	1	74579086	74955445	2.5
Vk12869_MM_R_M_MYC_X12869BM_aCGH	1	74959347	75045305	3
Vk12869_MM_R_M_MYC_X12869BM_aCGH	1	75049905	75556542	2.5
Vk14123_MM_R_F_MYC.EGFP_X14931_aCGH	1	73949906	75579834	2.5
Vk13756_MM_O_M_MYC_X13756SP_aCGH	1	73949906	75663103	2
Vk13855_MM_O_F_MYC_X13855SPb_aCGH	1	73904174	75700156	2
Vk13801_MM_O_F_MYC_X13801TM_aCGH	1	73919324	75700156	2
Vk13742_MM_O_F_MYC_X13742SP_aCGH	1	73904174	75700156	2
Vk14153_MM_O_M_MYC_X14153SP_aCGH	1	73932450	75700156	3
Vk12811_MM_O_F_MYC_X12813SPb_aCGH	1	73527911	76068993	2
Vk36679_MM_R_M_MYC.mCRBNnull.hCRBN_36984_wgs	1	74490001	76300000	4.5
Vk12653_MM_V_M_MYC.AIDhet_35960_wgs	1	73630001	76390000	2.5
Vk13742_MM_O_F_MYC_X13742SP_aCGH	1	75730778	76427782	2
Vk14153_MM_O_M_MYC_X14153SP_aCGH	1	75730778	76471474	2.5
Vk13045_MM_R_F_MYC_X14560_aCGH	1	72018332	76471474	2
Vk13044_MM_R_F_MYC_X13506BM_aCGH	1	70696332	76471474	2
Vk13410_MM_O_F_MYC_X13410TM_aCGH	1	70696332	76524628	2
Vk15051_MM_O_M_MYC_X15051_aCGH	1	72649704	76539426	2
Vk14123_MM_R_F_MYC.EGFP_X14931_aCGH	1	75605617	76700341	2.5
Vk36679_MM_R_M_MYC.mCRBNnull.hCRBN_36984_wgs	1	76300001	76830000	2
Vk36040_MM_R_F_MYC.mCRBNnull.hCRBN_36724_wgs	1	73010001	76970000	6
Vk36040_MM_O_F_MYC.mCRBNnull.hCRBN_36064_wgs	1	73010001	76970000	6
Vk36679_MM_R_M_MYC.mCRBNnull.hCRBN_36984_wgs	1	76830001	76970000	5
Vk14660_MM_O_F_MYC.EGFP_X14660_aCGH	1	8228796	77329337	2
Vk13321_MM_R_M_MYC_X15036_aCGH	1	73472638	77790740	3
Vk13321_MM_R_M_MYC_X15036_aCGH	1	77826738	78516131	2
Vk13321_MM_R_M_MYC_X15036_aCGH	1	78518881	78529587	1.5
Vk39337_MM_V_F_MYC.mCRBNnull.hCRBN_40022_wgs	1	3000001	79570000	2
Vk14154_MM_R_F_MYC_X14880_aCGH	1	71164178	79821485	2
Vk39337_MM_V_F_MYC.mCRBNnull.hCRBN_40022_wgs	1	79570001	79900000	1
Vk13321_MM_R_M_MYC_X15036_aCGH	1	78530204	80434918	2
Vk13855_MM_O_F_MYC_X13855SPb_aCGH	1	75730778	80584940	2
Vk13321_MM_R_M_MYC_X15036_aCGH	1	80460936	81031310	3
Vk14154_MM_R_F_MYC_X14880_aCGH	1	79828837	81491461	2
Vk13321_MM_R_M_MYC_X15036_aCGH	1	81046740	81808178	2
Vk13321_MM_R_M_MYC_X15036_aCGH	1	81836304	82819772	3
Vk13321_MM_R_M_MYC_X15036_aCGH	1	82826816	82951884	2
Vk14154_MM_R_F_MYC_X14880_aCGH	1	81521883	83698512	2
Vk14154_MM_R_F_MYC_X14880_aCGH	1	83711952	84100246	2
Vk13855_MM_O_F_MYC_X13855SPb_aCGH	1	80592513	84419241	1.5
Vk39885_MM_V_F_MYC.mCRBNnull.hCRBN_40056_wgs	1	66460001	84720000	2
Vk13321_MM_R_M_MYC_X15036_aCGH	1	82979490	84730461	3
Vk12869_MM_R_M_MYC_X12869BM_aCGH	1	75561105	84801327	3
Vk12598_MM_O_M_MYC.AIDhet_X12598BM_aCGH	1	3012657	84896717	2
Vk13045_MM_R_F_MYC_X14560_aCGH	1	76483101	84897648	2
Vk13410_MM_O_F_MYC_X13410TM_aCGH	1	76539426	84898311	2
Vk13051_MM_R_F_MYC_X14331_aCGH	1	3012657	84903452	3
Vk15051_MM_O_M_MYC_X15051_aCGH	1	76561014	84903452	2
Vk14123_MM_R_F_MYC.EGFP_X14931_aCGH	1	76738834	84906673	2
Vk13855_MM_O_F_MYC_X13855SPb_aCGH	1	84425803	84909026	2
Vk13756_MM_O_M_MYC_X13756SP_aCGH	1	75700156	84911159	2
Vk14660_MM_O_F_MYC.EGFP_X14660_aCGH	1	77342406	84911159	2
Vk13742_MM_O_F_MYC_X13742SP_aCGH	1	76440592	84913883	2
Vk13801_MM_O_F_MYC_X13801TM_aCGH	1	75730778	84913883	2
Vk12869_MM_R_M_MYC_X12869BM_aCGH	1	84811437	84913883	2.5
Vk13855_MM_O_F_MYC_X13855SPb_aCGH	1	84909957	84914687	2
Vk13044_MM_R_F_MYC_X13506BM_aCGH	1	76483101	84914687	2
Vk29790_MM_R_F_MYC.mCRBNhet.hCRBN_29790d_mp	1	50760001	84950000	2
Vk12653_MM_R_M_MYC.AIDhet_12653c_mp	1	50930001	84950000	2
[truncated: 14,778 more rows]

## Sheet: Suppl. Data 8
Supplementary Data 8. GISTIC2.0 significant copy number aberrations.
[truncated: 13 more rows]

[truncated: 13 more sheets: Suppl. Data 9, Suppl. Data 10, Suppl. Data 11, Suppl. Data 12, Suppl. Data 13, Suppl. Data 14, Suppl. Data 15, Suppl. Data 16, Suppl. Data 17, Suppl. Data 18, Suppl. Data 19, Suppl. Data 20, Suppl. Data 21]
