# Supplementary material for: The genomic landscape of Vk*MYC myeloma highlights shared pathways of transformation between mice and humans
Source: Nat Commun. 2024 May 7;15:3844. doi: 10.1038/s41467-024-48091-w (PMC11076575; doi:10.1038/s41467-024-48091-w)
Supplement: Supplementary file 6 — Source Data [file 41467_2024_48091_MOESM6_ESM.xlsx]

## Sheet: 1B
Figure 1B. Non-synonymous mutational burden of Vk*MYC MM and human MGUS, SMM, and MM.
Sample ID	Type	Mouse type	Sequencing method	Mutations	Mutations per Mb
Vk32366.O	VkMYC	De novo	WGS	39	0.0156438
Vk36040.O	VkMYC	De novo	WGS	6	0.00240674
Vk12598.V	VkMYC	In-vitro	WGS	178	0.0713999
Vk12653.V	VkMYC	In-vitro	WGS	103	0.0413157
Vk14750.V	VkMYC	In-vitro	WGS	147	0.0589651
Vk31080.V	VkMYC	In-vitro	WGS	217	0.0870437
Vk31159.V	VkMYC	In-vitro	WGS	45	0.0180505
Vk34286.V	VkMYC	In-vitro	WGS	66	0.0264741
Vk35707.V	VkMYC	In-vitro	WGS	102	0.0409146
Vk37296.V	VkMYC	In-vitro	WGS	49	0.019655
Vk37553.V	VkMYC	In-vitro	WGS	27	0.0108303
Vk37783.V	VkMYC	In-vitro	WGS	77	0.0308865
Vk38150.V	VkMYC	In-vitro	WGS	34	0.0136382
Vk38290.V	VkMYC	In-vitro	WGS	60	0.0240674
Vk38291.V	VkMYC	In-vitro	WGS	19	0.00762134
Vk38525.V	VkMYC	In-vitro	WGS	115	0.0461292
Vk38862.V	VkMYC	In-vitro	WGS	57	0.022864
Vk38975.V	VkMYC	In-vitro	WGS	28	0.0112314
Vk39227.V	VkMYC	In-vitro	WGS	273	0.109507
Vk39337.V	VkMYC	In-vitro	WGS	150	0.0601685
Vk39885.V	VkMYC	In-vitro	WGS	72	0.0288809
Vk23053.R	VkMYC	Transplant	WGS	83	0.0332932
Vk28158.R	VkMYC	Transplant	WGS	58	0.0232651
Vk31159.R	VkMYC	Transplant	WGS	46	0.0184517
Vk31803.R	VkMYC	Transplant	WGS	29	0.0116326
Vk32269.R	VkMYC	Transplant	WGS	88	0.0352988
Vk32642.R	VkMYC	Transplant	WGS	42	0.0168472
Vk32829.R	VkMYC	Transplant	WGS	58	0.0232651
Vk32908.R	VkMYC	Transplant	WGS	40	0.0160449
Vk32976.R	VkMYC	Transplant	WGS	57	0.022864
Vk33369.R	VkMYC	Transplant	WGS	65	0.026073
Vk33880.R	VkMYC	Transplant	WGS	16	0.00641797
Vk33883.R	VkMYC	Transplant	WGS	75	0.0300842
Vk33982.R	VkMYC	Transplant	WGS	22	0.00882471
Vk34635.R	VkMYC	Transplant	WGS	25	0.0100281
Vk36040.R	VkMYC	Transplant	WGS	9	0.00361011
Vk36387.R	VkMYC	Transplant	WGS	18	0.00722022
Vk36574.R	VkMYC	Transplant	WGS	32	0.0128359
Vk36679.R	VkMYC	Transplant	WGS	29	0.0116326
Vk36973.R	VkMYC	Transplant	WGS	68	0.0272764
Vk37553.R	VkMYC	Transplant	WGS	40	0.0160449
Vk21598.O	VkMYC	De novo	WXS	18	0.486486
Vk22182.O	VkMYC	De novo	WXS	7	0.189189
Vk22304.O	VkMYC	De novo	WXS	10	0.27027
Vk22428.O	VkMYC	De novo	WXS	22	0.594595
Vk22633.O	VkMYC	De novo	WXS	30	0.810811
Vk23117.O	VkMYC	De novo	WXS	18	0.486486
Vk23589.O	VkMYC	De novo	WXS	22	0.594595
Vk24094.O	VkMYC	De novo	WXS	17	0.459459
Vk24095.O	VkMYC	De novo	WXS	18	0.486486
Vk25039.O	VkMYC	De novo	WXS	3	0.0810811
Vk25183.O	VkMYC	De novo	WXS	25	0.675676
Vk25214.O	VkMYC	De novo	WXS	26	0.702703
Vk25283.O	VkMYC	De novo	WXS	35	0.945946
Vk32245.V	VkMYC	In-vitro	WXS	76	2.05405
Vk12598.R	VkMYC	Transplant	WXS	94	2.54054
Vk12653.R	VkMYC	Transplant	WXS	78	2.10811
Vk14451.R	VkMYC	Transplant	WXS	80	2.16216
Vk22284.R	VkMYC	Transplant	WXS	43	1.16216
Vk23631.R	VkMYC	Transplant	WXS	30	0.810811
Vk26784.R	VkMYC	Transplant	WXS	149	4.02703
Vk27181.R	VkMYC	Transplant	WXS	25	0.675676
Vk29087.R	VkMYC	Transplant	WXS	34	0.918919
Vk29400.R	VkMYC	Transplant	WXS	27	0.72973
Vk29790.R	VkMYC	Transplant	WXS	24	0.648649
Vk31422.R	VkMYC	Transplant	WXS	59	1.59459
Vk31507.R	VkMYC	Transplant	WXS	70	1.89189
Vk32052.R	VkMYC	Transplant	WXS	53	1.43243
IID_H135336_T02_01_WG01	Human	MGUS-SMM PD	WXS	41	0.013425
IID_H196064_T01_01_WG01	Human	MGUS-SMM PD	WXS	48	0.0157171
PD26400a	Human	MGUS-SMM PD	WXS	35	0.0114604
PD26401a	Human	MGUS-SMM PD	WXS	51	0.0166994
PD26402a	Human	MGUS-SMM PD	WXS	32	0.0104781
PD26403a	Human	MGUS-SMM PD	WXS	43	0.0140799
PD26404a	Human	MGUS-SMM PD	WXS	24	0.00785855
PD26405a	Human	MGUS-SMM PD	WXS	38	0.0124427
PD26406a	Human	MGUS-SMM PD	WXS	20	0.00654879
PD26407a	Human	MGUS-SMM PD	WXS	15	0.00491159
PD26408a	Human	MGUS-SMM PD	WXS	44	0.0144073
PD26409a	Human	MGUS-SMM PD	WXS	26	0.00851343
PD26424a	Human	MGUS-SMM PD	WXS	44	0.0144073
PD47567a	Human	MGUS-SMM PD	WXS	41	0.013425
PD47570a	Human	MGUS-SMM PD	WXS	24	0.00785855
PD47572a	Human	MGUS-SMM PD	WXS	46	0.0150622
PD47580a	Human	MGUS-SMM PD	WXS	60	0.0196464
IID_H196059_T01_01_WG01	Human	MGUS-SMM SD	WXS	14	0.00458415
IID_H196061_T01_01_WG01	Human	MGUS-SMM SD	WXS	13	0.00425671
IID_H196062_T01_01_WG01	Human	MGUS-SMM SD	WXS	16	0.00523903
IID_H196063_T01_01_WG01	Human	MGUS-SMM SD	WXS	5	0.0016372
PD47561a	Human	MGUS-SMM SD	WXS	32	0.0104781
PD47563a	Human	MGUS-SMM SD	WXS	25	0.00818599
PD47573a	Human	MGUS-SMM SD	WXS	26	0.00851343
PD47574a	Human	MGUS-SMM SD	WXS	28	0.0091683
PD47575a	Human	MGUS-SMM SD	WXS	18	0.00589391
PD47576a	Human	MGUS-SMM SD	WXS	16	0.00523903
PD47577a	Human	MGUS-SMM SD	WXS	13	0.00425671
PD47578a	Human	MGUS-SMM SD	WXS	48	0.0157171
PD47579a	Human	MGUS-SMM SD	WXS	35	0.0114604
PD47581a	Human	MGUS-SMM SD	WXS	10	0.00327439
PD47582a	Human	MGUS-SMM SD	WXS	28	0.0091683
IID_H130588_T02_01_WG01	Human	MM	WXS	45	0.0147348
IID_H135225_T01_02_WG01	Human	MM	WXS	55	0.0180092
MMRC006BBM	Human	MM	WXS	89	0.0291421
MMRC00GABM	Human	MM	WXS	25	0.00818599
MMRC00GIBM	Human	MM	WXS	28	0.0091683
MMRC01LGBM	Human	MM	WXS	30	0.00982318
MMRC01Q1BM	Human	MM	WXS	29	0.00949574
MMRC01YHBM	Human	MM	WXS	22	0.00720367
MMRC023ZBM	Human	MM	WXS	48	0.0157171
MMRC0244BM	Human	MM	WXS	26	0.00851343
MMRC02G7BM	Human	MM	WXS	40	0.0130976
MMRC02GIBM	Human	MM	WXS	18	0.00589391
PD26419a	Human	MM	WXS	42	0.0137525
PD26427a	Human	MM	WXS	30	0.00982318
PD26428a	Human	MM	WXS	5	0.0016372
PD26429a	Human	MM	WXS	39	0.0127701
PD26434c	Human	MM	WXS	6	0.00196464
PD47580c	Human	MM	WXS	66	0.021611
V0D56U	Human	MM	WXS	24	0.00785855
V0D56Z	Human	MM	WXS	24	0.00785855
V0D577	Human	MM	WXS	32	0.0104781
V0D57C	Human	MM	WXS	39	0.0127701
V0D57H	Human	MM	WXS	59	0.0193189
V0D57M	Human	MM	WXS	24	0.00785855
V0D583	Human	MM	WXS	19	0.00622135
V0D58G	Human	MM	WXS	32	0.0104781
V0D58I	Human	MM	WXS	23	0.00753111
V0D58T	Human	MM	WXS	32	0.0104781
V0D92Z	Human	MM	WXS	46	0.0150622

## Sheet: 2D
Figure 2D: molecular time in Vk*MYC mouse and humans MM
Mouse WGS	mol_time		Human_WGS	mol_time
Vk12598_MM_V_M_MYC.AIDhet_35084_wgs_cna	0.584586		PD26400a	0.54931
Vk14750_MM_V_M_MYC_33411_wgs_cna	0.963234		PD26403a	0.636378
Vk23053_MM_R_M_MYC.TRAF3null.CRE_34772_wgs_cna	0.947664		PD26404a	0.536113
Vk28158_MM_R_M_MYC_29806_wgs_cna	0.821101		PD26406a	0.924528
Vk31159_MM_V_F_MYC_38842_wgs_cna	0.928571		PD26407a	0.598872
Vk31803_MM_R_F_MYC_35001_wgs_cna	0.907601		PD26408a	0.916592
Vk32829_MM_R_F_MYC.MMSET1null_33590_wgs_cna	0.891285		PD26409a	0.451462
Vk32908_MM_R_M_MYC.mCRBNnull.hCRBN_34444_wgs_cna	0.711679		PD26410d	0.419742
Vk35707_MM_V_F_MYC.mCRBNnull.hCRBN_37200_wgs_cna	1.13177		PD26411c	0.526192
Vk36679_MM_R_M_MYC.mCRBNnull.hCRBN_36984_wgs_cna	0.428571		PD26412a	1.04008
Vk37296_MM_V_M_MYC.mCRBNnull.hCRBN_40057_wgs_cna	0.889893		PD26415c	0.773481
Vk38150_MM_V_M_MYC.mCRBNnull.hCRBN_39515_wgs_cna	0.523746		PD26416d	0.40506
Vk38290_MM_V_F_MYC.mCRBNnull.hCRBN_39878_wgs_cna	0.648855		PD26418a	0.900273
Vk38291_MM_V_F_MYC_39684_wgs_cna	0.831295		PD26419a	0.410549
Vk38525_MM_V_M_MYC_38923_wgs_cna	1.04369		PD26420a	0.23194
Vk38862_MM_V_F_MYC_39683_wgs_cna	1.09968		PD26423e	0.478955
Vk39227_MM_V_M_MYC.mCRBNnull.hCRBN_39482_wgs_cna	1.11676		PD26424a	0.57544
Vk39337_MM_V_F_MYC.mCRBNnull.hCRBN_40022_wgs_cna	0.793536		PD26426e	0.284355
Vk39885_MM_V_F_MYC.mCRBNnull.hCRBN_40056_wgs_cna	1.06993		PD26429a	0.397243
			PD26432c	0.89921
			PD26435c	0.468404

## Sheet: 2E
Figure 2E. Presence (1) or absence (0) of M-spike >7g/L in serum of female and male mice at the indicated week
Week	Male	Female
109.286		0
93.7143		0
94		0
91		0
53		0
60.8571		0
65.2857		0
68.5714		0
65.2857		0
92.4286		0
92.4286		0
82.1429		0
60		0
80		0
70		0
40		0
70		0
60		0
70		0
49		0
89		0
89		0
74		0
52		0
74		0
77		0
74		0
74		0
62		0
55		0
94		0
66		0
66		0
93		0
93		0
89		0
68		0
68		0
59		0
23		0
25		0
23		0
50		0
70		0
70		0
101		0
121		0
61		0
89		0
105		0
68		0
72		0
88		0
88		0
59		0
75		0
97		0
89		0
89		0
58		0
75		0
59		0
55		0
48		0
57		0
57.2857		0
72.2857		0
57		0
73.4286		0
56.1429		0
53.2857		0
54		0
52.2857		0
51.1429		0
68.5714		0
51.1429		0
50.5714		0
50.5714		0
49.4286		0
63.1429		0
68		0
50.2857		0
50.7143		0
75		0
57.2857		0
70		0
40		0
60		0
60		0
80		0
46.4286		0
40.2857		0
40.2857		0
70.2857		0
50.5714		0
60.1429		0
64.8571		0
99.8571		0
66.8571		0
84.4286		0
68.4286		0
68.4286		0
73.7143		0
63.8571		0
63.8571		0
63.8571		0
76.5714		0
71.1429		0
61.4286		0
75.8571		0
64.1429		0
63.1429		0
75		0
89.8571		0
50.4286		0
105.429		0
65.4286		0
50.2857		0
60.1429		0
70.5714		0
70.5714		0
56.8571		0
50.2857		0
79		0
34.2857		0
69.5714		0
81.5714		0
53.2857		0
57		0
54.5714		0
54.5714		0
66.1429		0
48		0
58.8571		0
80.7143		0
77.4286		0
75		0
116		0
65		0
86		0
89.8571		0
62		0
58.2857		0
84.4286		0
75		0
56.2857		0
56.2857		0
53.8571		0
53.8571		0
70		0
90		0
70		0
84		0
70		0
80		0
80		0
103		0
40		0
60		0
73		0
50		0
80		0
99		0
117		0
97		0
73		0
92		0
42		0
60		0
73		0
53		0
68		0
23		0
62.1429		0
63		0
80		0
98		0
73		0
60		0
81		0
73		0
63		0
57.8571		0
89.7143		0
56.5714		0
78.1429		0
52		0
68.5714		0
63.7143		0
85.7143		0
72		0
119		0
39		0
39		0
55		0
71.2857		0
52.1429		0
70		0
84		0
80		0
80		0
103		0
40		0
60		0
73		0
50		0
90		0
61.8571		0
54.1429		0
21.8571		0
60.4286		0
60.4286		0
75.8571		0
75.8571		0
86.8571		0
68.7143		0
111.714		0
65.1429		0
64.1429		0
77.2857		0
93.4286		0
81.7143		0
88.8571		0
71.5714		0
91.8571		0
43.5714		0
114.143		0
60.2857		0
73.2857		0
53.7143		0
77		0
90.4286		0
81		0
68.4286		0
68.4286		0
68.4286		0
75		0
75		0
71.7143		0
50.5714		0
61.7143		0
50.1429		0
50.1429		0
64.1429		0
67.8571		0
76.8571		0
76.8571		0
50.4286		0
64.5714		0
75.5714		0
64.5714		0
71.1429		0
59.5714		0
82.7143		0
82.7143		0
82.7143		0
58.8571		0
59.2857		0
73.7143		0
62.7143		0
60		0
62.8571		0
60.1429		0
60.1429		0
78.8571		0
51		0
85.4286		0
51		0
74.8571		0
83.4286		0
66.7143		0
89.7143		0
94.7143		0
86.8571		0
58.8571		0
70.5714		0
43		0
67.7143		0
78.8571		0
68.7143		0
56		0
74.7143		0
64.7143		0
79		0
76.8571		0
90.8571		0
87		0
58		0
58.4286		0
70.4286		0
92		0
92		0
81.5714		0
71.5714		0
48.4286		0
54.1429		0
90.4286		0
71.8571		0
84.4286		0
54		0
72.7143		0
50.8571		0
63		0
50.1429		0
74		0
71		0
58		0
87.5714		0
88.5714		0
65		0
62		0
48		0
61.2857		0
70.1429		0
64.4286		0
75.8571		0
80.5714		0
76		0
54.2857		0
64.4286		0
56.8571		0
68.8571		0
68.1429		0
51.2857		0
50.2857		0
50.2857		0
46.7143		0
31.8571		0
43.8571		0
67.2857		0
66.2857		0
63		0
31.5714		0
58.2857		0
119.571		0
101.857		0
58.5714		0
55.1429		0
50.8571		0
71		0
57.1429		0
88		0
61.4286		0
64.5714		0
53.8571		0
43.7143		0
84.2857		0
73.5714		0
87.4286		0
63.5714		0
63.5714		0
82		0
56.8571		0
60.8571		0
60.5714		0
60.5714		0
66.7143		0
63.5714		0
63.5714		0
62.8571		0
90.8571		0
72.8571		0
66.1429		0
70.1429		0
96.1429		0
79.4286		0
72.4286		0
68.4286		0
71		0
66.5714		0
66.2857		0
86.1429		0
71		0
76.2857		0
101.286		0
76.2857		0
89.8571		0
100.571		0
39.8571		0
97.8571		0
39.8571		0
80.5714		0
69.5714		0
86		0
101.857		0
52		0
92.2857		0
50		0
49.2857		0
50.1429		0
62		0
67.4286		0
88.2857		0
85.5714		0
74.5714		0
54.5714		0
111.429		0
111.429		0
42		0
42		0
66		0
78.8571		0
67.4286		0
67.4286		0
67.4286		0
67.4286		0
67.4286		0
67.4286		0
70.1429		0
69		0
96.5714		0
68.1429		0
101.286		0
107.286		0
50.4286		0
71.5714		0
72.4286		0
65.1429		0
73		0
50.1429		0
50.1429		0
52.7143		0
45.7143		0
78.4286		0
67		0
67		0
61.5714		0
61.5714		0
69.8571		0
74.4286		0
72.5714		0
52.2857		0
58.4286		0
57.8571		0
66.1429		0
61.1429		0
63		0
62		0
74.8571		0
50.4286		0
69.2857		0
51.2857		0
62.8571		0
74.7143		0
64.1429		0
50.5714		0
53.7143		0
61		0
61.8571		0
76.7143		0
70.7143		0
56.7143		0
76		0
73.8571		0
60.8571		0
64.1429		0
56		0
60.1429		0
51.1429		0
51.1429		0
51.1429		0
48.4286		0
48.2857		0
36.4286		0
27.5714		0
58.7143		0
89.4286		0
70.2857		0
64.5714		0
90.4286		0
60.5714		0
95.2857		0
81.1429		0
54.4286		0
74.2857		0
66.1429		0
40.2857		0
57		0
65.1429		0
59		0
53.7143		0
70.2857		0
53.2857		0
70.8571		0
57.7143		0
64.7143		0
61		0
73		0
52.8571		0
60.8571		0
62.7143		0
60.8571		0
81.8571		0
67.1429		0
71.4286		0
73.5714		0
53.2857		0
82.7143		0
63.7143		0
94		0
82.5714		0
120.429		0
49.5714		0
73.1429		0
73.1429		0
63.8571		0
45.1429		0
73		0
56.5714		0
51		0
72		0
51.8571		0
72.8571		0
85.1429		0
68.8571		0
51.5714		0
51.5714		0
61		0
50.7143		0
50.7143		0
60		0
68.8571		0
66.5714		0
63.1429		0
65.2857		0
65.2857		0
87.8571		0
78.2857		0
73		0
79.8571		0
82.8571		0
76.1429		0
50.7143		0
60.2857		0
83.5714		0
83.5714		0
61.8571		0
61.8571		0
59.8571		0
61.2857		0
85.8571		0
70.8571		0
32.4286		0
50.4286		0
64.4286		0
61.4286		0
72.8571		0
29.8571		0
76.8571		0
66.8571		0
75.7143		0
51.4286		0
73.4286		0
58.2857		0
77.7143		0
48.7143		0
52.5714		0
63.2857		0
56.4286		0
64.7143		0
67.4286		0
45.8571		0
65.8571		0
63.1429		0
57		0
52		0
44		0
58		0
74		0
61.4286		0
72		0
54		0
78.7143		0
61.1429		0
71		0
51		0
62.4286		0
51.5714		0
58.4286		0
61.8571		0
49		0
53.4286		0
69.4286		0
72.2857		0
69.1429		0
55.5714		0
68.7143		0
53.7143		0
79.8571		0
63.5714		0
70.1429		0
49		0
63.7143		0
51		0
51		0
80.1429		0
48		0
64		0
63.8571		0
62.5714		0
69.4286		0
51		0
75		0
60.7143		0
72.4286		0
55.7143		0
59.5714		0
51.2857		0
60		0
50.7143		0
50.7143		0
56.1429		0
61.2857		0
60.1429		0
50.8571		0
42.4286		0
30.7143		0
108.714		0
49.5714		0
72.2857		0
83		0
42.2857		0
47.2857		0
77		0
105.429		0
59.4286		0
94.5714		0
71.1429		0
50.2857		0
91.5714		0
68.5714		0
58.4286		0
58.4286		0
26		0
46.8571		0
93.1429		0
50.4286		0
51.7143		0
101.714		0
74.4286		0
52.2857		0
41		0
57.7143		0
47.5714		0
76		0
44.7143		0
37.2857		0
60.2857		0
46.8571		0
46.8571		0
44.7143		0
94.7143		0
44.7143		0
44.7143		0
44.7143		0
85.1429		0
59.2857		0
81.8571		0
50.7143		0
83.7143		0
61.7143		0
51.8571		1
61		1
57.7143		1
82.4286		1
50.7143		1
85.7143		1
52.2857		1
83.1429		1
83.1429		1
52		1
103.857		1
60.8571		1
60.8571		1
68.2857		1
48.2857		1
72.8571		1
62.1429		1
50.4286		1
50.4286		1
62.1429		1
62.1429		1
72.8571		1
55.8571		1
55.4286		1
50.4286		1
71.8571		1
72.4286		1
50.4286		1
52		1
72.8571		1
72.8571		1
87		1
73.7143		1
64		1
64		1
85.1429		1
61.1429		1
75.2857		1
82		1
78.2857		1
78.2857		1
56		1
75.7143		1
64.8571		1
60		1
100		1
90		1
101		1
90		1
59		1
76		1
14		1
50.8571		1
53		1
93		1
69		1
115		1
50		1
62		1
75		1
84		1
59		1
78		1
72		1
93		1
77		1
77		1
73		1
65		1
72		1
97		1
91		1
65		1
65		1
60		1
74		1
65		1
62		1
64.5714		1
66.7143		1
64.5714		1
63.2857		1
93.1429		1
85.7143		1
57		1
51.8571		1
51.8571		1
57.4286		1
54		1
65.4286		1
63.1429		1
68		1
55.5714		1
50.7143		1
72		1
60.5714		1
60.5714		1
57.1429		1
60		1
100		1
90		1
99.2857		1
72.2857		1
59.5714		1
59.5714		1
64.5714		1
64.5714		1
67.4286		1
80.4286		1
63.5714		1
62		1
62		1
62		1
74.8571		1
78		1
57.8571		1
84.4286		1
72.5714		1
91.5714		1
85.2857		1
69.1429		1
69.1429		1
81.2857		1
74.1429		1
62.5714		1
68.1429		1
64.7143		1
64.7143		1
64.7143		1
63.2857		1
59.8571		1
59.8571		1
60.7143		1
60.7143		1
77.1429		1
63.1429		1
63.4286		1
72.2857		1
72.2857		1
71.2857		1
70.1429		1
56.8571		1
61.2857		1
59.2857		1
46.8571		1
55.8571		1
75.5714		1
50.8571		1
61.4286		1
63.1429		1
64.5714		1
53.7143		1
62.5714		1
86.4286		1
62.8571		1
53.8571		1
51.2857		1
74		1
75.1429		1
54		1
72		1
72		1
56		1
95		1
83.5714		1
76		1
51		1
103.286		1
80.5714		1
71.5714		1
80.5714		1
51.1429		1
51.2857		1
51.1429		1
51.1429		1
67		1
77.2857		1
62.2857		1
84.8571		1
89		1
89		1
64.4286		1
89		1
113.571		1
71.2857		1
78.5714		1
56.1429		1
89.5714		1
70		1
60		1
60		1
90		1
104		1
50		1
80		1
80		1
50		1
50		1
83		1
70		1
91		1
55		1
98		1
67		1
95		1
81		1
70		1
70		1
69		1
83		1
83		1
66		1
64		1
53		1
53		1
54		1
61		1
63		1
76		1
62.1429		1
62.1429		1
54		1
65		1
52		1
66		1
74		1
92		1
92		1
69		1
84		1
67		1
102		1
73		1
64.7143		1
62		1
57.8571		1
57.8571		1
94		1
57.8571		1
55.1429		1
55.1429		1
83		1
55.2857		1
81.4286		1
66.1429		1
76.8571		1
91.2857		1
78.4286		1
79.5714		1
57.8571		1
57.5714		1
69.7143		1
75.5714		1
75.5714		1
52.5714		1
76.4286		1
67.1429		1
54.1429		1
51.4286		1
65.1429		1
35.1429		1
52.4286		1
93		1
50.8571		1
50.8571		1
50.8571		1
49.5714		1
63.7143		1
78.5714		1
85.7143		1
71.2857		1
9.14286		1
50.5714		1
50.4286		1
50.2857		1
50.2857		1
71.5714		1
50.2857		1
78		1
140		1
61		1
53.1429		1
60		1
60		1
90		1
50		1
104		1
70		1
80		1
80		1
50		1
70		1
66.5714		1
46.4286		1
57		1
57		1
69		1
60		1
61.8571		1
52.8571		1
52.8571		1
58.4286		1
58.4286		1
58.4286		1
72.1429		1
59.1429		1
64.8571		1
79.2857		1
58.8571		1
63		1
63.8571		1
68.7143		1
68.8571		1
77.4286		1
81.5714		1
71.8571		1
71.8571		1
72		1
64.8571		1
64.1429		1
64.1429		1
58.8571		1
58.8571		1
81		1
65.1429		1
64.1429		1
59.5714		1
98.5714		1
57.8571		1
62.2857		1
62.2857		1
73.1429		1
62.2857		1
61.2857		1
61.2857		1
51		1
51		1
60.5714		1
50.2857		1
93.4286		1
68.5714		1
70.4286		1
88.8571		1
66.5714		1
88.8571		1
54.1429		1
69.8571		1
69.8571		1
51.5714		1
51.5714		1
84.8571		1
50.1429		1
53.7143		1
48.1429		1
76.5714		1
76.5714		1
59.4286		1
81		1
64.8571		1
51		1
61.7143		1
71.7143		1
61.7143		1
76		1
64.1429		1
64.1429		1
76		1
50.1429		1
76.8571		1
64.5714		1
64.5714		1
59.5714		1
59.7143		1
50.1429		1
60.8571		1
60.8571		1
74.8571		1
38.4286		1
58.8571		1
50.4286		1
67.5714		1
87.2857		1
51.5714		1
64.1429		1
56.7143		1
92.8571		1
66.1429		1
51.1429		1
51.1429		1
66.1429		1
65.7143		1
52.8571		1
69.5714		1
69.5714		1
42.4286		1
78.7143		1
79.7143		1
91.4286		1
81.1429		1
76.8571		1
76.8571		1
89.1429		1
96		1
88.5714		1
67		1
93.1429		1
68.1429		1
68.1429		1
68.1429		1
68.1429		1
72.5714		1
75		1
52.1429		1
76.2857		1
87		1
72.7143		1
72.7143		1
50.1429		1
74		1
66		1
74		1
51		1
53.1429		1
66.5714		1
49.4286		1
49.4286		1
59.8571		1
69.8571		1
69.8571		1
82		1
72		1
50.8571		1
54.4286		1
56.2857		1
50.8571		1
61.1429		1
50.1429		1
51.2857		1
45.7143		1
79.7143		1
63.7143		1
30.4286		1
63.7143		1
63		1
41		1
61		1
87		1
50.5714		1
87.5714		1
87.5714		1
86.2857		1
57.1429		1
52.7143		1
3.71429		1
63.1429		1
95.7143		1
50.8571		1
77.2857		1
63.5714		1
68.5714		1
86.2857		1
63.5714		1
72.8571		1
63		1
72.8571		1
82		1
56.8571		1
62.8571		1
72.5714		1
72.5714		1
66.1429		1
78.5714		1
72.7143		1
70.5714		1
70.7143		1
71.5714		1
108.429		1
73.2857		1
60.7143		1
52.2857		1
66.5714		1
71		1
62.5714		1
61		1
84.1429		1
80.4286		1
75.2857		1
59.4286		1
81.5714		1
85.7143		1
62.8571		1
62.8571		1
62.8571		1
53.1429		1
90.2857		1
70.2857		1
51.8571		1
75		1
75		1
54.4286		1
64.5714		1
54.5714		1
88.1429		1
3.71429		1
71.4286		1
71.1429		1
114.286		1
54.4286		1
57.2857		1
71		1
76.1429		1
58.1429		1
71.2857		1
59.2857		1
67.4286		1
85.5714		1
69.7143		1
64.2857		1
75.7143		1
75.7143		1
73.8571		1
78.8571		1
76.1429		1
79		1
73.5714		1
64.7143		1
50.4286		1
61.5714		1
61.5714		1
53.2857		1
68.1429		1
86		1
52.8571		1
95.2857		1
82.8571		1
67.2857		1
77.4286		1
72.5714		1
69.2857		1
67.1429		1
80.7143		1
58.1429		1
51.4286		1
73.1429		1
70.8571		1
53.4286		1
50.4286		1
48.2857		1
65.7143		1
89.4286		1
88		1
45.1429		1
70.2857		1
69.5714		1
69.5714		1
90.4286		1
81.1429		1
100.429		1
53.4286		1
53.4286		1
53.4286		1
54		1
70.7143		1
70.7143		1
52.4286		1
51.7143		1
67.2857		1
77.4286		1
59.5714		1
54.4286		1
54.4286		1
59		1
70.2857		1
60.4286		1
60.4286		1
66.7143		1
64.7143		1
64.7143		1
64.1429		1
64.1429		1
64.7143		1
61		1
61		1
84.1429		1
61		1
88		1
67.1429		1
67.1429		1
60.1429		1
87.2857		1
81.1429		1
63		1
74.7143		1
77.8571		1
59.8571		1
71.1429		1
63.2857		1
73.5714		1
46.5714		1
46.5714		1
50.1429		1
50.1429		1
50		1
50		1
61		1
63.8571		1
87.5714		1
60		1
62.4286		1
62.4286		1
51.8571		1
68		1
57		1
51.5714		1
61		1
61		1
85.8571		1
68.8571		1
47.4286		1
59.1429		1
54.8571		1
62.8571		1
76.1429		1
60.2857		1
59.8571		1
70.1429		1
70.1429		1
50.4286		1
84.8571		1
51.4286		1
69.8571		1
55.2857		1
64		1
51.2857		1
69.5714		1
63.1429		1
70.5714		1
60.2857		1
70.5714		1
52.7143		1
52.7143		1
51.5714		1
79.4286		1
51.4286		1
71.8571		1
68.1429		1
63.5714		1
54		1
54		1
56.7143		1
51		1
73		1
64.2857		1
64.2857		1
64.4286		1
56.4286		1
51		1
76		1
50.4286		1
50.2857		1
50.2857		1
60.7143		1
63.4286		1
51.7143		1
67.5714		1
51		1
50.2857		1
61.1429		1
5.57143		1
52.4286		1
53.8571		1
53.8571		1
64.5714		1
79.4286		1
58.8571		1
93.1429		1
96.4286		1
62		1
60.4286		1
58.4286		1
66		1
50.2857		1
65.1429		1
74.1429		1
62.5714		1
56.1429		1
45.5714		1
49.1429		1
66.1429		1
49.1429		1
46.8571		1
55.5714		1
48.4286		1
67.5714		1
57.7143		1
83.8571		1
60		1
70		1
73.5714		1
83.7143		1
74		1
53.1429		1
79.4286		1
85.4286		1
74.7143		1
46.2857		1
45.5714	0
91	0
65.2857	0
48.2857	0
69.7143	0
50.1429	0
50.7143	0
81	0
91.8571	0
57	0
125.143	0
87	0
56.4286	0
80	0
90	0
70	0
40	0
90	0
89	0
75	0
99	0
72	0
77	0
73	0
110	0
60	0
51	0
59	0
98	0
78	0
69	0
56	0
91	0
88	0
75	0
128	0
69	0
112	0
50	0
68	0
68	0
77	0
77	0
73	0
88	0
55	0
81	0
82.4286	0
50.1429	0
50.7143	0
74	0
60.5714	0
70	0
40	0
80	0
90	0
41.2857	0
40.1429	0
66.8571	0
59.4286	0
84.4286	0
75	0
54.1429	0
62.1429	0
50.4286	0
97.5714	0
72.8571	0
50.1429	0
50.8571	0
86.7143	0
98.1429	0
51.5714	0
51.5714	0
83.1429	0
93.5714	0
50.4286	0
80.4286	0
52.2857	0
67.1429	0
103.857	0
78.7143	0
78.7143	0
53.5714	0
115	0
92.2857	0
111.143	0
69	0
76.4286	0
64.5714	0
63.5714	0
89.5714	0
54.8571	0
80	0
80	0
73	0
87	0
70	0
70	0
70	0
65	0
83	0
93	0
99	0
67	0
63	0
68	0
65	0
84	0
75	0
71	0
140	0
118	0
68	0
43	0
79	0
65	0
	0
53	0
41	0
50.8571	0
51.1429	0
51.1429	0
51.1429	0
98.8571	0
39	0
39	0
39	0
80	0
80	0
73	0
87	0
70	0
51.8571	0
51.8571	0
74.2857	0
78.2857	0
55.5714	0
78.1429	0
55.5714	0
81.1429	0
91.8571	0
50.5714	0
75.8571	0
55.8571	0
75.1429	0
51	0
75.1429	0
72	0
83.7143	0
64.5714	0
61.1429	0
84.2857	0
64.8571	0
83.2857	0
77.8571	0
68.7143	0
77	0
87	0
51.1429	0
69.7143	0
56.1429	0
73.1429	0
72.8571	0
58.4286	0
58.7143	0
89.8571	0
95.1429	0
63.2857	0
83.1429	0
60.4286	0
82.4286	0
63.7143	0
62.2857	0
50.1429	0
44.7143	0
78.7143	0
63	0
86.5714	0
96.1429	0
88	0
88	0
60.8571	0
59.4286	0
59.4286	0
54	0
74.8571	0
57.1429	0
72	0
65.2857	0
50.2857	0
50.2857	0
50.2857	0
51.2857	0
47.7143	0
51.2857	0
91.1429	0
48.8571	0
101.429	0
66.2857	0
63	0
112.286	0
31.5714	0
114.286	0
109	0
40.4286	0
46.1429	0
79.8571	0
70.1429	0
60.2857	0
60.7143	0
57.5714	0
84	0
72	0
51.1429	0
102	0
60.1429	0
101	0
50.8571	0
93.2857	0
51.5714	0
93	0
93	0
74	0
80.8571	0
51	0
55.5714	0
46.8571	0
81.8571	0
47.5714	0
47.5714	0
67.4286	0
74.5714	0
68	0
75.5714	0
89.4286	0
74.8571	0
74.8571	0
50.5714	0
64.7143	0
107.286	0
72.4286	0
80	0
77	0
77	0
98.5714	0
69	0
69	0
69	0
64.8571	0
64.8571	0
67.4286	0
90.7143	0
90.7143	0
46.7143	0
70.8571	0
72.4286	0
63.7143	0
63.7143	0
31.8571	0
65.2857	0
63.7143	0
84.2857	0
54.4286	0
72.2857	0
70.2857	0
75.2857	0
62.7143	0
73.5714	0
62.4286	0
59.4286	0
51.1429	0
60.2857	0
64.1429	0
107.714	0
50.5714	0
101.429	0
57.5714	0
42.8571	0
102.429	0
68.5714	0
50.1429	0
72.1429	0
72.1429	0
75	0
76.2857	0
64.2857	0
64.2857	0
65.1429	0
73.5714	0
61.4286	0
71.4286	0
87.8571	0
60.4286	0
49.4286	0
51.4286	0
83.8571	0
49.7143	0
77.7143	0
77.7143	0
58.4286	0
67.4286	0
58.4286	0
48.7143	0
55.2857	0
53.4286	0
63.1429	0
73	0
59.5714	0
78.1429	0
85.2857	0
62.1429	0
50.5714	0
69.4286	0
61.8571	0
69.4286	0
62	0
51.4286	0
61	0
52.2857	0
75	0
84.2857	0
62.7143	0
61.5714	0
60.7143	0
76.5714	0
51	0
51	0
53.8571	0
65.4286	0
62.1429	0
72	0
50.8571	0
50.8571	0
84.7143	0
53.8571	0
41.4286	0
92.4286	0
60.7143	0
68.4286	0
35.5714	0
73.4286	0
73.4286	0
77	0
86.1429	0
62	0
60	0
36.1429	0
99.1429	0
42.1429	0
31.4286	0
31.4286	0
44.7143	0
57.7143	0
51.8571	0
73.4286	0
56.5714	0
53.1429	0
74.7143	0
72	1
64.8571	1
64.8571	1
57	1
64	1
52	1
91	1
76	1
91	1
109.429	1
53	1
53	1
81.2857	1
52.2857	1
84.5714	1
54	1
54	1
66.4286	1
66.4286	1
78.2857	1
52	1
52	1
52	1
51.8571	1
50.7143	1
73.7143	1
60.8571	1
70.2857	1
56.4286	1
50.1429	1
55.4286	1
55.4286	1
52	1
50.1429	1
60.2857	1
50.4286	1
92.4286	1
54	1
50.7143	1
92.4286	1
91.5714	1
50.5714	1
70.1429	1
70.1429	1
94.4286	1
68.8571	1
60	1
73	1
61.1429	1
78.2857	1
66	1
75.8571	1
56.4286	1
81.8571	1
56.4286	1
64.8571	1
80	1
20	1
50	1
50	1
102	1
50	1
62	1
110	1
77	1
75	1
110	1
94	1
83	1
106	1
66	1
92	1
60	1
60	1
85	1
73	1
73	1
69	1
60	1
99	1
66	1
65	1
61.5714	1
61.5714	1
61.5714	1
60	1
89	1
101	1
94	1
91	1
59	1
59	1
65	1
110	1
72	1
81	1
66.7143	1
66.7143	1
57.2857	1
56.2857	1
52	1
52	1
66.7143	1
52.5714	1
75.1429	1
52.5714	1
52.2857	1
78.7143	1
57.4286	1
57.4286	1
55	1
35.4286	1
51.1429	1
50.1429	1
50.1429	1
47.1429	1
57.8571	1
57.8571	1
55.5714	1
50.7143	1
39	1
62.1429	1
70.8571	1
57.1429	1
70	1
80	1
20	1
50	1
50	1
50	1
46.4286	1
46.4286	1
46.4286	1
51.5714	1
40.1429	1
40.4286	1
63.1429	1
50.1429	1
102.857	1
63.5714	1
56.1429	1
9	1
57.8571	1
77.8571	1
77.8571	1
62	1
66.8571	1
66.8571	1
66.8571	1
66.8571	1
84.4286	1
84	1
84	1
75	1
75	1
75	1
76.5714	1
72.5714	1
72.5714	1
70.2857	1
66.2857	1
71	1
71	1
66.4286	1
64.1429	1
64.1429	1
93.5714	1
52.1429	1
62.1429	1
75.1429	1
71.1429	1
71.1429	1
59.8571	1
59.8571	1
59.8571	1
50.2857	1
50.2857	1
50.2857	1
50.7143	1
50.8571	1
70.7143	1
60.2857	1
74	1
62.2857	1
50.4286	1
43	1
67.1429	1
52.7143	1
93.5714	1
52.7143	1
62.8571	1
61.4286	1
90.5714	1
51.7143	1
50.8571	1
87.4286	1
53.5714	1
53.5714	1
96	1
54.5714	1
54.5714	1
54.5714	1
115	1
89.7143	1
87	1
54	1
52	1
52	1
50	1
51	1
72	1
92.7143	1
52	1
70	1
52	1
70	1
52	1
99.1429	1
63.7143	1
63.7143	1
2	1
99.4286	1
84.4286	1
84.4286	1
84.4286	1
85.5714	1
86.5714	1
52	1
67.5714	1
61.4286	1
51.5714	1
51.5714	1
84.5714	1
77	1
62.2857	1
90.5714	1
79.5714	1
79.5714	1
78.5714	1
56.1429	1
81.8571	1
56.2857	1
56.2857	1
53.8571	1
79.4286	1
54.8571	1
80.4286	1
70	1
70	1
100	1
65	1
50	1
104	1
50	1
104	1
87	1
40	1
50	1
104	1
67	1
60	1
64	1
103	1
104	1
68	1
67	1
117	1
86	1
87	1
60	1
73	1
109	1
84	1
[truncated: 603 more rows]

## Sheet: 3A
Figure 3A. SV burden
SV type	Vk12598	Vk12598	Vk12653	Vk12653	Vk14451	Vk14750	Vk22284	Vk23053	Vk23631	Vk26784	Vk27181	Vk28158	Vk29790	Vk31080	Vk31159	Vk31159	Vk31803	Vk32052	Vk32245	Vk32269	Vk32366	Vk32642	Vk32829	Vk32908	Vk32976	Vk33883	Vk33982	Vk34286	Vk34635	Vk35707	Vk36040	Vk36040	Vk36387	Vk36574	Vk36679	Vk36973	Vk37296	Vk37553	Vk37553	Vk37783	Vk38150	Vk38291	Vk38525	Vk38862	Vk38975	Vk39227	Vk39337	Vk39885	Vk33880
complex	4	27	1	29	0	4	0	15	0	0	0	0	0	0	0	0	4	0	0	0	0	0	0	0	0	0	0	0	0	7	0	0	0	0	0	0	0	3	6	0	0	0	3	0	0	0	3	0	0
TRA	4	19	2	5	0	4	0	13	1	0	3	4	0	5	7	8	2	0	3	0	4	2	6	0	1	2	0	5	1	1	0	1	0	0	0	0	1	2	1	2	0	2	4	0	0	2	1	0	0
INV	0	2	1	4	1	2	0	6	1	0	2	2	0	3	0	0	1	4	4	2	3	0	1	0	0	0	2	1	0	1	0	0	0	0	1	1	0	0	0	3	0	0	2	4	0	0	2	0	0
DUP	1	8	2	3	2	1	1	2	4	0	10	0	1	7	0	1	1	0	6	0	0	1	1	2	0	2	2	3	0	6	1	1	0	14	2	2	0	2	0	3	1	0	3	1	0	1	2	0	0
DEL	4	24	6	12	3	5	0	2	5	5	4	9	1	9	5	2	3	0	3	2	4	1	3	1	3	3	0	2	3	13	0	0	4	3	0	5	3	0	0	10	2	2	1	0	1	3	19	1	0
chromothripsis	0	0	0	0	0	10	0	313	0	0	0	74	0	25	0	0	0	0	0	0	0	0	0	0	0	0	0	84	0	0	0	0	0	0	18	0	0	0	0	0	0	0	0	0	0	0	0	19	0
chromoplexy	0	0	0	10	6	0	0	0	0	0	0	0	0	0	0	0	0	0	0	0	3	0	0	0	0	2	0	0	0	0	0	0	0	0	0	0	0	0	0	0	0	0	0	0	0	0	0	0	0
templated_insertion	0	0	0	0	0	0	0	0	0	0	0	0	0	0	0	0	0	0	0	0	0	0	0	0	0	0	0	0	0	0	0	0	0	5	0	0	0	0	0	0	0	0	0	0	0	0	0	0	0
BFB	0	0	0	0	0	0	0	0	0	0	0	0	0	17	0	0	0	0	0	0	0	0	0	0	0	0	0	0	0	7	0	1	0	0	0	0	0	0	0	0	0	0	0	0	0	0	4	9	0
rigma	0	0	0	0	0	0	0	0	0	0	0	3	0	0	0	0	4	0	0	0	0	0	0	0	0	0	0	0	0	0	0	0	0	0	0	0	0	0	0	0	0	0	0	0	0	0	0	0	0
[truncated: 3 more columns]

## Sheet: 3G
Figure 3G. Impact of immunoglobulin translocations on the partners’ gene expression
Clec2g	Map3k14	Irf4	Rprd1b	Pou2af1	Mcl1	Aicda	ID	Aicda_tran	Clec2g_tran	Mcl1_tran	Map3k14_tran	Irf4_tran	Pou2af1_tran	Rprd1b_tran
5.92473	6.25067	427.236	20.425	1312.65	813.166	0.137349	Vk12598_MM_R	0	1	0	0	0	0	0
1.66029	127.804	508.314	18.2339	1009.09	229.208	2.11771	Vk12653_MM_R	0	0	0	0	0	0	0
3.34228	248.739	501.346	8.26187	1230.88	435.898	0.0252735	Vk27181_MM_R	0	0	0	1	0	0	0
14.1503	4.51493	932.184	12.2886	752.86	362.615	0	Vk26784_MM_R	0	0	0	0	0	0	0
0.570705	4.80497	805.786	14.6296	891.546	419.917	0.0500716	Vk28158_MM_R	0	0	0	0	0	0	0
0	1.79038	252.862	9.61089	581.719	309.464	0	Vk31803_MM_R	0	0	0	0	0	0	0
0	1.55586	217.632	4.96046	488.645	296.924	0.0141314	Vk32976_MM_R	0	0	0	0	0	0	0
103.635	8.11105	267.469	17.3648	1835.67	295.961	0	Vk23053_MM_R	0	0	0	0	0	0	1
71.8715	3.02111	174.281	11.2732	1686.5	393.435	0.0452645	Vk31080_MM_V	0	0	0	0	0	0	0
0	11.9491	197.954	17.9886	671.744	322.807	0.751135	Vk34286_MM_V	0	0	0	0	0	0	0
0.138493	5.37653	103.172	17.4944	88.258	132.991	0	Vk36040_MM_O	0	0	0	0	0	0	0
2.81417	312.062	319.22	12.4089	584.868	338.268	1.77368	Vk32269_MM_R	0	0	0	0	0	0	0
9.25567	148.232	373.53	22.5235	1286.07	189.662	8.08957	Vk12653_MM_V	0	0	0	0	0	0	0
0.0290717	8.32541	75.4821	12.9676	479.554	206.387	0.981509	Vk33880_MM_R	0	0	0	0	0	0	0
0	4.78477	152.361	25.7938	56.414	151.785	0	Vk36040_MM_R	0	0	0	0	0	0	0
1.65529	3.81549	335.415	18.8345	1135.52	365.163	0	Vk34635_MM_R	0	0	0	0	0	0	0
0.209195	1.54479	103.51	3.56304	489.396	139.588	0.0137373	Vk33982_MM_R	0	0	0	0	0	0	0
0.540987	498.675	179.733	7.48683	1043.57	153.94	0	Vk33369_MM_R	0	0	0	0	0	0	0
0	3.46839	215.565	17.1895	297.501	128.407	0	Vk36973_MM_R	0	0	0	0	0	0	0
0.366196	2.99636	125.38	9.04019	278.77	204.596	0.874919	Vk33883_MM_R	0	0	0	0	0	0	0
35.5523	1.18536	139.244	11.6519	2181.57	458.184	0.153505	Vk38290_MM_V	0	0	0	0	0	0	0
4.03919	2.86061	77.254	5.42923	995.777	567.353	2.16651	Vk37553_MM_R	0	0	1	0	0	1	0
0.408374	0.887526	140.899	6.16495	261.503	182.473	0.0505751	Vk36574_MM_R	0	0	0	0	0	0	0
0.182605	4.49251	49.7481	4.25555	178.755	97.8555	0.377948	Vk36387_MM_R	0	0	0	0	0	0	0
0.867884	113.707	126.596	14.8278	1913.59	311.41	0.183207	Vk31159_MM_V	0	0	0	0	0	0	0
0	1.68066	98.6727	12.0727	448.903	738.254	0.0652706	Vk35707_MM_V	0	0	0	0	0	0	0
0	111.697	108.601	12.7354	645.048	603.123	0.242589	Vk38525_MM_V	0	0	0	0	0	0	0
0.682634	1.87382	203.662	12.9636	691.53	208.478	0.15152	Vk12598_MM_V	0	0	0	0	0	0	0
0	1.23312	142.899	9.08136	1038.87	164.027	0.12145	Vk37783_MM_V	0	0	0	0	0	0	0
0.0386644	1.03202	141.545	7.79248	972.411	393.151	0.0702628	Vk38150_MM_V	0	0	0	0	0	0	0
0	0.947449	88.3292	10.1783	2543.63	753.401	0	Vk37553_MM_V	0	0	0	0	0	0	0
0	4.75764	224.965	23.1519	11.4391	95.8435	0.109804	Vk39227_MM_V	0	0	0	0	0	0	0
4.095	175.115	170.325	14.1527	1085.15	262.223	0.0288653	Vk38291_MM_V	0	0	0	1	0	0	0
0.790816	7.05973	214.356	12.5534	1305.77	232.326	0.116334	Vk38862_MM_V	0	0	0	0	0	0	0
3.0656	1.32563	356.927	16.6048	1340.85	404.044	0.129296	Vk37296_MM_V	0	0	0	0	0	0	0
0.347987	2.30455	147.827	13.2796	511.489	437.793	0	Vk39885_MM_V	0	0	0	0	0	0	0
0	8.91295	192.488	19.13	256.529	461.294	0.267467	Vk39337_MM_V	0	0	0	0	0	0	0
5.50049	118.717	317.481	10.6542	1034.7	215.072	0.0325445	Vk38975_MM_V	0	0	0	0	0	0	0
0	2.08108	143.269	8.26675	360.942	163.255	0	Vk14451_MM_R	0	0	0	0	0	0	0
0.0893119	317.996	237.384	12.0344	420.404	280.985	0	Vk14750_MM_V	0	0	0	0	0	0	0
0	88.3406	205.576	11.3345	2002.85	169.761	0.0203313	Vk32642_MM_R	0	0	0	0	0	1	0
2.22683	1.84799	182.211	12.9107	1250.85	149.04	0	Vk23631_MM_R	0	0	0	0	0	0	0
0.429404	3.6003	145.276	8.94685	640.007	197.335	0.0691753	Vk29790_MM_R	0	0	0	0	0	0	0
0	8.55463	431.558	13.4184	7.66552	511.701	0.0470239	Vk32245_MM_V	0	0	0	0	1	0	0
0.0224889	51.293	138.326	8.37526	1928.4	115.073	0.595561	Vk31159_MM_R	0	0	0	0	0	0	0
0	4.45121	203.128	15.7806	318.814	146.169	0.0957775	Vk32052_MM_R	0	0	0	0	0	0	0
0.020276	1.53397	109.497	6.41343	409.78	196.554	0	Vk32366_MM_O	1	0	1	0	0	0	0
0	1.43115	94.4413	7.6121	301.785	192.38	0	Vk22284_MM_R	0	0	0	0	0	0	0
0.0514798	2.42997	177.874	7.90878	577.532	444.104	0.208998	Vk32829_MM_R	0	0	0	0	0	0	0
0	0.868167	150.956	8.65151	582.375	136.016	0.0302935	Vk32908_MM_R	0	0	0	0	0	0	0

## Sheet: 4B
Figure 4B: MAP3K14 TPM versus gene expression NFkB index
	MAP3K14	NFKB index
MDR33167_MM_O_EM_MDRnull_UNT_MDR33167	2.50995	4.21127
Vk12598_MM_R_EM_MYC.AIDhet_UNT_26351	0.775077	3.70442
Vk12598_MM_V_V_MYC24_UNT_39248	0.926216	3.1511
Vk12653_MM_R_EM_MYC.AIDhet_UNT_26442	49.2698	5.67414
Vk12653_MM_V_V_MYC.AIDhet_UNT_36911	66.1215	7.30079
Vk14153_MM_O_EM_MYC_UNT_23926	1.4605	3.49278
Vk14451_MM_R_EM_MYC.EGFP_UNT_Vk14451	1.25353	3.97447
Vk14750_MM_V_V_MYC_UNT_Vk14750	132.561	6.80918
Vk16743_MM_O_EM_MYC_UNT_26350	0.759924	3.16961
Vk21598_MM_O_EM_MYC.MDRnull_UNT_23922	0.690474	3.54146
Vk22284_MM_R_EM_MYC.CRE_UNT_Vk32642	0.820264	4.80471
Vk23053_MM_R_EM_MYC.TRAF3null.CRE_UNT_Vk12598V	3.06692	5.57384
Vk23589_MM_O_EM_MYC.MIRnull_UNT_23923	59.4984	5.88372
Vk23631_MM_R_EM_MYC_UNT_Vk23631	0.872349	2.95197
Vk26784_MM_R_EM_MYC_UNT_29878	2.82157	5.01399
Vk27181_MM_R_EM_MYC_UNT_29876	117.699	5.8964
Vk28158_MM_R_EM_MYC_UNT_29880	1.98238	3.28083
Vk29087_MM_R_EM_MYC.CRE_UNT_29882	1.81338	3.91933
Vk29790_MM_R_EM_MYC.mCRBNhet.hCRBN_UNT_Vk29790	1.5881	3.47753
Vk31080_MM_V_V_MYC.CRE_UNT_35402	1.30585	3.444
Vk31159_MM_R_EM_MYC_UNT_Vk31159	25.4611	4.93948
Vk31159_MM_V_V_MYC_UNT_39244	64.918	6.37261
Vk31422_MM_R_EM_MYC.CRE_UNT_Vk31422	0.364947	3.55978
Vk31507_MM_R_EM_MYC.mCRBNnull.hCRBN_UNT_Vk31507	0.942394	3.51411
Vk31803_MM_R_BM_MYC_UNT_35397	0.817667	3.33588
Vk32052_MM_R_EM_MYC.mCRBNnull.hCRBN_UNT_Vk32052	1.47165	3.09581
Vk32245_MM_V_V_MYC_UNT_Vk30482	3.68121	5.9312
Vk32269_MM_R_EM_MYC.mCRBNhet.hCRBN_UNT_36903	165.459	5.69568
Vk32366_MM_O_EM_MYC.MMSET1het_UNT_Vk32366	0.739316	2.47764
Vk32642_MM_R_EM_MYC.mCRBNnull_UNT_Vk22284	38.9904	5.39398
Vk32829_MM_R_EM_MYC.MMSET1null_UNT_Vk32829	1.10412	3.28854
Vk32908_MM_R_EM_MYC.mCRBNnull.hCRBN_UNT_Vk32908	0.544629	2.75794
Vk32976_MM_R_BM_MYC_UNT_35398	1.15199	3.04148
Vk33059_MM_V_V_MYC.MMSET1null_UNT_38430	20.6123	5.42552
Vk33226_MM_R_BM_MYC.UTXnull.CRE_UNT_37853	4.53349	3.55841
Vk33323_MM_R_EM_MYC.MMSET1null_UNT_Vk33323	0.729713	2.0216
Vk33342_MM_R_BM_MYC.MMSET1null_UNT_36907	86.5869	5.52756
Vk33369_MM_R_EM_MYC.mCRBNhet.hCRBN_UNT_37288	306.637	5.52625
Vk33880_MM_R_BM_MYC.mCRBNnull.hCRBN_UNT_36913	3.89625	4.71984
Vk33882_MM_R_EM_MYC.mCRBNhet_UNT_36908	1.14543	3.35944
Vk33883_MM_R_EM_MYC.mCRBNhet.hCRBN_UNT_38053	1.88628	5.39256
Vk33980_MM_R_EM_MYC.OMO.rtTA_UNT_37674	0.754285	2.55318
Vk33982_MM_R_EM_MYC.mCRBNnull.hCRBN_UNT_37048	0.976072	3.31757
Vk34098_MM_R_EM_MYC.UTXnull.CRE_UNT_37147	0.89207	4.26634
Vk34286_MM_V_V_MYC.OMO.rtTA_UNT_35884	4.91702	6.66371
Vk34306_MM_O_EM_MYC.MMSET1het_UNT_Vk34306	0.772304	3.42521
Vk34306_MM_R_BM_MYC.MMSET1het_UNT_36917	1.07999	3.9937
Vk34585_MM_O_EM_MYC.MMSET1null_UNT_35399	1.20542	3.6436
Vk34586_MM_O_EM_MYC.MMSET1null_UNT_35394	1.43624	4.14196
Vk34635_MM_R_EM_MYC.mCRBNnull.hCRBN_UNT_36919	1.26394	4.00923
Vk34638_MM_R_EM_MYC.mCRBNnull.hCRBN_UNT_38813	26.8581	3.53476
Vk35049_MM_R_EM_MYC.mCRBNnull.hCRBN_UNT_36915	2.04596	3.39829
Vk35546_MM_R_EM_MYC_UNT_38713	2.93065	4.467
Vk35567_MM_R_BM_MYC.MMSET1null_UNT_36906	1.03881	4.53595
Vk35621_MM_R_EM_MYCfl_UNT_36909	1.18574	2.85964
Vk35628_MM_R_BM_MYC.MMSET1null_UNT_36916	1.62743	3.30193
Vk35633_MM_R_EM_MYC.mCRBNnull.hCRBN_UNT_39668	2.53369	4.9306
Vk35707_MM_R_BM_MYC.mCRBNnull.hCRBN_UNT_36912	0.850416	2.72997
Vk35707_MM_V_V_MYC.mCRBNnull.hCRBN_UNT_39246	1.1087	2.78352
Vk36040_MM_O_EM_MYC.mCRBNnull.hCRBN_UNT_36063	2.88746	3.57724
Vk36040_MM_R_BM_MYC.mCRBNnull.hCRBN_UNT_36914	2.10282	3.1729
Vk36040_PCT_V_V_MYC.mCRBNnull.hCRBN_UNT_40650	1.51613	3.41013
Vk36217_MM_R_EM_MYC.mCRBNnull.hCRBN_UNT_37771	1.93531	3.37017
Vk36387_MM_R_EM_MYC.mCRBNnull.hCRBN_UNT_39019	3.10387	3.75368
Vk36574_MM_R_EM_MYC.mCRBNnull.hCRBN_UNT_38942	0.614553	3.12445
Vk36844_MM_R_EM_MYC.OMO.rtTA_UNT_38507	0.900128	4.85769
Vk36973_MM_R_EM_MYC.mCRBNnull.hCRBN_UNT_37407	1.2133	2.96424
Vk37234_MM_R_EM_MYC_UNT_37768	0.607942	3.05369
Vk37236_MM_R_EM_MYC.MMSET1null_UNT_38746	0.900224	3.33375
Vk37296_MM_R_EM_MYC.mCRBNnull.hCRBN_UNT_39698	0.438194	4.33969
Vk37296_MM_V_V_MYC.mCRBNnull.hCRBN_UNT_40053	0.454117	4.44337
Vk37553_MM_R_EM_MYC.mCRBNnull.hCRBN_UNT_38838	1.47985	3.41799
Vk37553_MM_V_V_MYC.mCRBNnull.hCRBN_UNT_39392	0.689119	3.44651
Vk37783_MM_V_V_MYC.OMO.rtTA_UNT_39273	0.809652	3.08344
Vk38150_MM_V_V_MYC.mCRBNnull.hCRBN_UNT_39280	0.626288	4.33843
Vk38227_MM_R_EM_MYC.mCRBNnull.hCRBN_UNT_40281	1.01168	5.65624
Vk38290_MM_V_V_MYC.mCRBNnull.hCRBN_UNT_38473	0.564337	3.45996
Vk38291_MM_R_EM_MYC_UNT_39200	64.6257	6.13541
Vk38291_MM_V_V_MYC_UNT_39622	106.745	7.15972
Vk38523_MM_R_EM_MYC.MMSET1null_UNT_39897	0.904037	3.52364
Vk38525_MM_V_V_MYC_UNT_39247	70.4129	6.11102
Vk38526_MM_O_EM_MYCfl_UNT_38546	55.4692	5.97902
Vk38862_MM_V_V_MYC_UNT_39623	4.39885	6.48891
Vk38911_MM_R_EM_MYC_UNT_40602	0.845671	3.3039
Vk38951_MM_R_EM_MYC_UNT_39876	0.707967	4.28457
Vk38951_PCT_V_V_MYC_UNT_40241	0.537331	3.79397
Vk38975_MM_R_EM_MYC_UNT_39671	53.6135	5.65474
Vk38975_PCT_V_V_MYC_UNT_40065	61.6261	6.08734
Vk39227_MM_V_V_MYC.mCRBNnull.hCRBN_UNT_39393	2.24889	3.59066
Vk39336_MM_R_EM_MYC.mCRBNnull.hCRBN_UNT_39872	1.4378	3.30749
Vk39337_MM_V_V_MYC.mCRBNnull.hCRBN_UNT_40060	4.42821	4.09876
Vk39687_PCT_V_V_MYC.mCRBNnull.hCRBN_UNT_40258	0.669572	3.83756
Vk39885_MM_V_V_MYC.mCRBNnull.hCRBN_UNT_40054	1.34226	4.23185
Vk40173_PCT_V_V_MYC_UNT_40383	2.0019	2.98957
Vk40264_PCT_V_V_MYC_UNT_40613	0.528432	4.57857

## Sheet: 5B and SF8
Figure 5B Proliferation, Immunoglobulin trancription and NFKBi in mouse MM
SAMPLE	GROUP	SAMP.IG	GPI.SCORE.RAW	GPI.SCORE.CORRECTED	NFKB.INDEX.RAW
5TGM1_MM_R_BM_NA_WT_SRR9961353_rna	5TGM1 transplant	0.09	4.87046	4.61307	3.3898
5TGM1_MM_R_BM_NA_WT_SRR9961354_rna	5TGM1 transplant	0.1	4.4981	4.28883	3.70451
5TGM1_MM_R_BM_NA_WT_SRR9961355_rna	5TGM1 transplant	0.1	5.05835	4.78213	3.10471
5TGM1_MM_R_BM_NA_WT_SRR9961356_rna	5TGM1 transplant	0.08	4.65823	4.39614	3.05906
5TGM1_MM_R_BM_NA_WT_SRR9961357_rna	5TGM1 transplant	0.08	4.99183	4.69845	3.28207
5TGM1_MM_R_BM_NA_WT_SRR9961358_rna	5TGM1 transplant	0.11	5.28085	5.01971	3.71838
5TGM1_MM_R_BM_NA_WT_SRR9961359_rna	5TGM1 transplant	0.06	4.20511	3.93412	2.35912
5TGM1_MM_R_BM_NA_WT_SRR9961360_rna	5TGM1 transplant	0.09	4.78754	4.49705	3.07134
5TGM1_MM_R_BM_NA_WT_SRR9961361_rna	5TGM1 transplant	0.09	5.06358	4.80998	3.56758
5TGM1_MM_R_BM_NA_WT_SRR9961362_rna	5TGM1 transplant	0.08	5.04256	4.71479	4.00217
5TGM1_MM_R_BM_NA_WT_SRR9961363_rna	5TGM1 transplant	0.11	4.83136	4.61202	2.76778
5TGM1_MM_R_BM_NA_WT_SRR9961364_rna	5TGM1 transplant	0.08	4.93266	4.68961	3.46483
5TGM1_MM_R_BM_NA_WT_SRR9961365_rna	5TGM1 transplant	0.1	4.99202	4.74064	3.03658
5TGM1_MM_R_BM_NA_WT_SRR9961366_rna	5TGM1 transplant	0.11	4.512	4.22636	4.53483
5TGM1_MM_R_BM_NA_WT_SRR9961367_rna	5TGM1 transplant	0.11	4.68505	4.42663	4.75527
5TGM1_MM_R_BM_NA_WT_SRR9961368_rna	5TGM1 transplant	0.11	3.67477	3.43412	4.37509
5TGM1_MM_R_BM_NA_WT_SRR9961369_rna	5TGM1 transplant	0.11	4.86637	4.62267	3.69182
5TGM1_MM_R_BM_NA_WT_SRR9961370_rna	5TGM1 transplant	0.11	5.02771	4.81482	3.97415
5TGM1_MM_R_BM_NA_WT_SRR9961371_rna	5TGM1 transplant	0.12	4.44746	4.23868	3.93687
5TGM1_MM_R_BM_NA_WT_SRR9961372_rna	5TGM1 transplant	0.11	4.9808	4.71664	3.947
5TGM1_MM_R_BM_NA_WT_SRR9961373_rna	5TGM1 transplant	0.15	4.17992	3.89258	3.2378
5TGM1_MM_R_BM_NA_WT_SRR9961374_rna	5TGM1 transplant	0.08	5.53038	5.23935	5.09607
5TGM1_MM_R_BM_NA_WT_SRR9961375_rna	5TGM1 transplant	0.12	5.0268	4.81045	3.70158
5TGM1_MM_R_BM_NA_WT_SRR9961376_rna	5TGM1 transplant	0.12	4.41985	4.19277	3.97644
5TGM1_MM_V_SQ_NA_CALR_SRR14207960_rna	5TGM1 vitro	0.03	5.34436	5.04283	4.23208
5TGM1_MM_V_SQ_NA_CALR_SRR14207961_rna	5TGM1 vitro	0.03	5.4004	5.1018	4.32554
5TGM1_MM_V_SQ_NA_CALR_SRR14207962_rna	5TGM1 vitro	0.03	5.39853	5.09939	4.22275
5TGM1_MM_V_SQ_NA_CALR_SRR14207963_rna	5TGM1 vitro	0.02	5.28172	4.9975	4.57129
5TGM1_MM_V_SQ_NA_CALR_SRR14207964_rna	5TGM1 vitro	0.02	5.41194	5.1075	4.87121
5TGM1_MM_V_SQ_NA_CALR_SRR14207965_rna	5TGM1 vitro	0.02	5.35924	5.06875	4.65394
5TGM1_MM_V_SQ_NA_WT_SRR14207954_rna	5TGM1 vitro	0.04	5.07798	4.76476	3.71241
5TGM1_MM_V_SQ_NA_WT_SRR14207955_rna	5TGM1 vitro	0.04	5.914	5.61824	4.9134
5TGM1_MM_V_SQ_NA_WT_SRR14207956_rna	5TGM1 vitro	0.04	5.87083	5.59697	5.03821
5TGM1_MM_V_SQ_NA_WT_SRR14207957_rna	5TGM1 vitro	0.03	5.09866	4.81629	5.76186
5TGM1_MM_V_SQ_NA_WT_SRR14207958_rna	5TGM1 vitro	0.03	4.86453	4.56309	5.37807
5TGM1_MM_V_SQ_NA_WT_SRR14207959_rna	5TGM1 vitro	0.02	4.61601	4.27682	5.16287
5TGM1_MM_V_V_NA_WT_SRR10963457_rna	5TGM1 vitro	0.05	5.88942	5.59627	4.5477
5TGM1_MM_V_V_NA_WT_SRR10963459_rna	5TGM1 vitro	0.07	5.52297	5.23371	4.38109
JAM.1108_MG_O_BM_NA_BCL2.Ikk2.CRE_SRR19538328_rna	JAM MG	0.64	1.04221	2.44021	4.88718
JAM.1121_MG_O_BM_NA_BCL2.Ikk2.CRE_SRR19538326_rna	JAM MG	0.62	1.43409	2.81249	5.26906
JAM.1148_MG_O_BM_NA_BCL2.Ikk2.CRE_SRR19538327_rna	JAM MG	0.4	1.13817	2.61992	4.54489
JAM.122_MG_O_BM_NA_MYC.Ikk2.CRE_GSM6215904_rna	JAM MG	0.34	4.04125	5.21473	6.12223
JAM.3911_MG_O_BM_NA_BCL2.Ikk2.CRE_SRR19538325_rna	JAM MG	0.6	1.30559	2.69098	4.61179
JAM.8936_MG_O_BM_NA_MYC.Ikk2.CRE_SRR19538341_rna	JAM MG	0.39	2.04711	3.43791	3.86408
JAM.8982_MG_O_BM_NA_MYC.Ikk2.CRE_SRR19538340_rna	JAM MG	0.43	1.41044	2.85744	4.09125
JAM.8985_MG_O_BM_NA_MYC.Ikk2.CRE_SRR19538339_rna	JAM MG	0.46	1.79204	3.18594	3.82383
JAM.8995_MG_O_BM_NA_MYC.Ikk2.CRE_SRR19538338_rna	JAM MG	0.5	1.70715	3.08961	3.91566
JAM.MIC18_MG_O_BM_NA_MYC.Ikk2.CRE_SRR19538342_rna	JAM MG	0.51	1.18884	2.62075	4.39648
JAM.SC80_MG_O_BM_NA_MYC.Ikk2.CRE_SRR19538337_rna	JAM MG	0.53	2.08668	3.44278	3.95321
JAM.1487_MG_O_BM_NA_Trp53.BCL2.Ikk2.CRE_SRR19538292_rna	JAM MG	0.62	1.31472	2.69853	5.26115
JAM.1492_MG_O_BM_NA_Trp53.BCL2.Ikk2.CRE_SRR19538291_rna	JAM MG	0.58	1.43476	2.81745	5.19845
JAM.1496_MG_O_BM_NA_Trp53.BCL2.Ikk2.CRE_SRR19538290_rna	JAM MG	0.47	1.10138	2.55834	4.54137
JAM.1508_MG_O_BM_NA_Trp53.BCL2.Ikk2.CRE_SRR19538289_rna	JAM MG	0.6	1.64919	3.02226	4.64442
JAM.2582_MG_O_BM_NA_NSD2.BCL2.Ikk2.CRE_SRR19538297_rna	JAM MG	0.44	1.22503	2.68959	4.16659
JAM.3313_MG_O_BM_NA_Maf.BCL2.Ikk2.CRE_SRR19538312_rna	JAM MG	0.54	2.10984	3.46282	5.23671
JAM.3469_MG_O_BM_NA_Ccnd1.BCL2.Ikk2.CRE_SRR19538304_rna	JAM MG	0.44	1.26932	2.73305	3.99072
JAM.3470_MG_O_BM_NA_Ccnd1.BCL2.Ikk2.CRE_SRR19538305_rna	JAM MG	0.6	1.3088	2.70667	5.18146
JAM.3498_MG_O_BM_NA_Maf.BCL2.Ikk2.CRE_SRR19538311_rna	JAM MG	0.51	0.892645	2.34615	3.98342
JAM.3502_MG_O_BM_NA_Maf.BCL2.Ikk2.CRE_SRR19538310_rna	JAM MG	0.66	1.02474	2.42888	5.00899
JAM.3868_MG_O_BM_NA_NSD2.BCL2.Ikk2.CRE_SRR19538298_rna	JAM MG	0.65	1.55966	2.91716	5.28374
JAM.3873_MG_O_BM_NA_NSD2.BCL2.Ikk2.CRE_SRR19538299_rna	JAM MG	0.62	2.21141	3.56089	4.74312
JAM.3903_MG_O_BM_NA_Kras.BCL2.Ikk2.CRE_SRR19538319_rna	JAM MG	0.6	2.32166	3.63074	4.89461
JAM.3910_MG_O_BM_NA_Kras.BCL2.Ikk2.CRE_SRR19538320_rna	JAM MG	0.62	1.60298	2.96456	4.78258
JAM.3940_MG_O_BM_NA_Kras.BCL2.Ikk2.CRE_SRR19538318_rna	JAM MG	0.63	1.48175	2.85442	5.22718
JAM.112_MM_O_BM_NA_MYC.Ikk2.CRE_GSM6215905_rna	JAM MM 2	0.18	4.12432	5.33727	6.46647
JAM.124_MM_O_BM_NA_MYC.Ikk2.CRE_GSM6215906_rna	JAM MM 2	0.43	2.69707	3.94668	6.32701
JAM.1278_MM_O_BM_NA_BCL2.Ikk2.CRE_GSM6215907_rna	JAM MM 2	0.43	3.54784	4.73673	6.72039
JAM.1389_MM_O_BM_NA_BCL2.Ikk2.CRE_GSM6215908_rna	JAM MM 2	0.25	3.87631	5.0944	6.16924
JAM.3178_MM_O_BM_NA_MYC.Ikk2.CRE_SRR19538336_rna	JAM MM 2	0.43	1.38447	2.82735	4.19791
JAM.3608_MM_O_BM_NA_MYC.Ikk2.CRE_SRR19538335_rna	JAM MM 2	0.47	1.775	3.16671	3.98525
JAM.5263_MM_O_BM_NA_BCL2.Ikk2.CRE_SRR19538322_rna	JAM MM 2	0.29	1.56121	3.03436	4.00826
JAM.5937_MM_O_BM_NA_BCL2.Ikk2.CRE_SRR19538324_rna	JAM MM 2	0.39	1.31725	2.7714	4.72383
JAM.6538_MM_O_BM_NA_BCL2.Ikk2.CRE_SRR19538323_rna	JAM MM 2	0.53	1.2974	2.72805	4.30359
JAM.6921_MM_O_BM_NA_BCL2.Ikk2.CRE_GSM6215910_rna	JAM MM 2	0.13	3.95641	5.20125	6.56657
JAM.8476_MM_O_BM_NA_MYC.Ikk2.CRE_SRR19538334_rna	JAM MM 2	0.41	1.85063	3.25725	3.44598
JAM.8582_MM_O_BM_NA_MYC.Ikk2.CRE_SRR19538333_rna	JAM MM 2	0.42	1.67375	3.08673	3.36647
JAM.8991_MM_O_BM_NA_MYC.Ikk2.CRE_SRR19538332_rna	JAM MM 2	0.46	1.52487	2.94472	3.56195
JAM.8994_MM_O_BM_NA_MYC.Ikk2.CRE_SRR19538331_rna	JAM MM 2	0.32	2.14873	3.56581	3.92519
JAM.SC20_MM_O_BM_NA_BCL2.Ikk2.CRE_SRR19538321_rna	JAM MM 2	0.4	1.66026	3.08258	3.8159
JAM.SC30_MM_O_BM_NA_MYC.Ikk2.CRE_SRR19538330_rna	JAM MM 2	0.47	1.41838	2.83548	4.14268
JAM.SC40_MM_O_BM_NA_MYC.Ikk2.CRE_SRR19538329_rna	JAM MM 2	0.49	1.28768	2.71456	4.02567
JAM.1697_MM_O_BM_NA_BCL2.Ikk2.CRE_GSM6215909_rna	JAM MM 2	0.38	2.26137	3.5663	6.43311
JAM.6577_MM_O_BM_NA_Ccnd1.BCL2.Ikk2.CRE_GSM6215922_rna	JAM MM 3	0.02	4.39946	5.64857	5.94815
JAM.3180_MM_O_BM_NA_NSD2.BCL2.Ikk2.CRE_SRR19538294_rna	JAM MM 3	0.04	1.76079	3.30192	3.78986
JAM.3086_MM_O_BM_NA_NSD2.BCL2.Ikk2.CRE_SRR19538293_rna	JAM MM 3	0.1	1.62536	3.14545	4.52405
JAM.8329_MM_O_BM_NA_Trp53.BCL2.Ikk2.CRE_SRR19538282_rna	JAM MM 3	0.14	2.25646	3.7217	4.06138
JAM.9496_MM_O_BM_NA_Ccnd1.BCL2.Ikk2.CRE_SRR19538303_rna	JAM MM 3	0.14	2.05948	3.54745	3.31426
JAM.249_MM_O_BM_NA_Trp53.BCL2.Ikk2.CRE_SRR19538286_rna	JAM MM 3	0.15	3.19586	4.58564	3.62891
JAM.3869_MM_O_BM_NA_NSD2.BCL2.Ikk2.CRE_SRR19538295_rna	JAM MM 3	0.17	2.08854	3.5623	4.47233
JAM.8323_MM_O_BM_NA_Trp53.BCL2.Ikk2.CRE_SRR19538284_rna	JAM MM 3	0.2	2.08469	3.54939	3.47858
JAM.1978_MM_O_BM_NA_Trp53.BCL2.Ikk2.CRE_GSM6215912_rna	JAM MM 3	0.21	5.15184	6.28832	5.71511
JAM.6392_MM_O_BM_NA_Trp53.BCL2.Ikk2.CRE_GSM6215914_rna	JAM MM 3	0.22	3.546	4.78824	6.69701
JAM.1821_MM_O_BM_NA_Trp53.BCL2.Ikk2.CRE_GSM6215923_rna	JAM MM 3	0.24	5.30034	6.40732	5.65319
JAM.6556_MM_O_BM_NA_NSD2.BCL2.Ikk2.CRE_GSM6215919_rna	JAM MM 3	0.24	4.49384	5.66606	6.57771
JAM.6575_MM_O_BM_NA_Ccnd1.BCL2.Ikk2.CRE_GSM6215915_rna	JAM MM 3	0.25	3.43125	4.68752	6.93353
JAM.6434_MM_O_BM_NA_Kras.BCL2.Ikk2.CRE_SRR19538313_rna	JAM MM 3	0.25	1.79212	3.27172	3.66431
JAM.4294_MM_O_BM_NA_Kras.BCL2.Ikk2.CRE_SRR19538315_rna	JAM MM 3	0.28	1.67842	3.14379	4.3874
JAM.8327_MM_O_BM_NA_Trp53.BCL2.Ikk2.CRE_SRR19538283_rna	JAM MM 3	0.29	2.43667	3.84824	3.93563
JAM.8850_MM_O_BM_NA_Trp53.BCL2.Ikk2.CRE_SRR19538288_rna	JAM MM 3	0.29	2.32904	3.77113	4.44919
JAM.6916_MM_O_BM_NA_Kras.BCL2.Ikk2.CRE_GSM6215911_rna	JAM MM 3	0.3	2.86665	4.12999	6.13579
JAM.3048_MM_O_BM_NA_Maf.BCL2.Ikk2.CRE_SRR19538308_rna	JAM MM 3	0.3	1.52786	3.00904	3.21484
JAM.1485_MM_O_BM_NA_Trp53.BCL2.Ikk2.CRE_SRR19538287_rna	JAM MM 3	0.3	1.53974	3.01002	4.34382
JAM.3874_MM_O_BM_NA_NSD2.BCL2.Ikk2.CRE_SRR19538296_rna	JAM MM 3	0.32	1.80596	3.26756	3.94404
JAM.6430_MM_O_BM_NA_Kras.BCL2.Ikk2.CRE_SRR19538314_rna	JAM MM 3	0.32	1.83127	3.27204	3.24241
JAM.3197_MM_O_BM_NA_Ccnd1.BCL2.Ikk2.CRE_SRR19538302_rna	JAM MM 3	0.33	1.07917	2.57933	4.28724
JAM.6174_MM_O_BM_NA_Trp53.BCL2.Ikk2.CRE_SRR19538285_rna	JAM MM 3	0.34	2.19001	3.58316	3.86973
JAM.6128_MM_O_BM_NA_Trp53.BCL2.Ikk2.CRE_GSM6215913_rna	JAM MM 3	0.35	4.98401	6.10169	6.76633
JAM.3173_MM_O_BM_NA_Ccnd1.BCL2.Ikk2.CRE_SRR19538300_rna	JAM MM 3	0.37	1.30124	2.76694	4.29871
JAM.9312_MM_O_BM_NA_Maf.MYC.Ikk2.CRE_SRR19538345_rna	JAM MM 3	0.38	2.32044	3.69655	3.79675
JAM.3191_MM_O_BM_NA_Ccnd1.BCL2.Ikk2.CRE_SRR19538301_rna	JAM MM 3	0.39	1.48449	2.92398	4.25822
JAM.8074_MM_O_BM_NA_Maf.BCL2.Ikk2.CRE_SRR19538307_rna	JAM MM 3	0.4	1.4112	2.86179	4.27518
JAM.5278_MM_O_BM_NA_Ccnd1.BCL2.Ikk2.CRE_GSM6215916_rna	JAM MM 3	0.4	2.52242	3.80833	6.68881
JAM.SC60_MM_O_BM_NA_Maf.MYC.Ikk2.CRE_SRR19538343_rna	JAM MM 3	0.41	1.71586	3.12792	3.4071
JAM.8332_MM_O_BM_NA_Trp53.BCL2.Ikk2.CRE_SRR19538281_rna	JAM MM 3	0.41	2.04641	3.44618	4.47275
JAM.6844_MM_O_BM_NA_Ccnd1.BCL2.Ikk2.CRE_GSM6215917_rna	JAM MM 3	0.41	3.666	4.85181	6.88915
JAM.8192_MM_O_BM_NA_Maf.BCL2.Ikk2.CRE_SRR19538306_rna	JAM MM 3	0.44	1.18895	2.64024	4.01559
JAM.6723_MM_O_BM_NA_NSD2.BCL2.Ikk2.CRE_GSM6215921_rna	JAM MM 3	0.44	3.93977	5.11009	7.11884
JAM.6553_MM_O_BM_NA_NSD2.BCL2.Ikk2.CRE_GSM6215918_rna	JAM MM 3	0.48	3.68477	4.84201	6.61791
JAM.2358_MM_O_BM_NA_Kras.BCL2.Ikk2.CRE_SRR19538316_rna	JAM MM 3	0.48	2.21044	3.56468	4.7725
JAM.6719_MM_O_BM_NA_NSD2.BCL2.Ikk2.CRE_GSM6215920_rna	JAM MM 3	0.49	3.29696	4.4818	7.18446
JAM.9399_MM_O_BM_NA_Maf.MYC.Ikk2.CRE_SRR19538344_rna	JAM MM 3	0.55	1.05016	2.4718	3.7864
JAM.3042_MM_O_BM_NA_Maf.BCL2.Ikk2.CRE_SRR19538309_rna	JAM MM 3	0.56	1.2789	2.72856	4.19433
JAM.3253_MM_O_BM_NA_Kras.BCL2.Ikk2.CRE_SRR19538317_rna	JAM MM 3	0.58	1.68914	3.06385	4.80163
JAM.Pool6_N_O_BM_NA_YFP_SRR19538348_rna	NPC	0.66	1.55637	1.49373	4.67165
JAM.Pool7_N_O_BM_NA_YFP_SRR19538347_rna	NPC	0.65	1.40881	1.38276	4.76386
JAM.Pool9_N_O_BM_NA_YFP_SRR19538346_rna	NPC	0.64	1.70085	1.63443	4.63799
JAM.YFP61_N_O_BM_NA_YFP.CRE_SRR19538351_rna	NPC	0.71	1.89097	1.79543	5.23559
JAM.YFP71_N_O_BM_NA_YFP.CRE_SRR19538350_rna	NPC	0.67	1.58206	1.52293	4.6071
JAM.YFP72_N_O_BM_NA_YFP.CRE_SRR19538349_rna	NPC	0.65	1.31448	1.29704	5.0531
MDR33167_MM_O_EM_M_MDRnull_MDR33167_rna	VkMYC de novo	0.53	4.66205	4.07621	4.21127
MJD02_MM_O_BM_U_Ccnd1.Ikk2.CRE_SRR15686422_rna	Ccnd1/Nsd2 Ikk2ca	0.65	3.95288	3.51245	7.23677
MJD07_N_N_BM_U_Ccnd1.CRE_SRR15686414_rna	NPC	0.66	2.96698	2.7275	5.92825
MJD14_N_N_BM_U_Ccnd1.CRE_SRR15686415_rna	NPC	0.7	3.14637	2.85599	6.12192
MJD23_N_N_BM_U_Ccnd1.CRE_SRR15686416_rna	NPC	0.66	2.92969	2.68652	6.32473
MJD32_N_N_BM_U_Ccnd1.CRE_SRR15686417_rna	NPC	0.64	3.23958	2.98022	6.21906
MJD01_N_N_BM_U_CRE_SRR15686410_rna	NPC	0.64	2.91579	2.7064	6.56349
MJD16_N_N_BM_U_CRE_SRR15686411_rna	NPC	0.65	3.45935	3.173	6.20273
MJD21_N_N_BM_U_CRE_SRR15686412_rna	NPC	0.65	2.81385	2.60737	6.60714
MJD30_N_N_BM_U_CRE_SRR15686413_rna	NPC	0.65	3.44681	3.14379	6.42745
MJM09_N_N_BM_U_CRE_SRR15686428_rna	NPC	0.68	3.06449	2.82834	6.89726
MJM16_N_N_BM_U_CRE_SRR15686429_rna	NPC	0.69	2.31977	2.15693	5.58449
MJM24_N_N_BM_U_CRE_SRR15686430_rna	NPC	0.68	3.90884	3.56419	6.58288
MJM31_N_N_BM_U_CRE_SRR15686431_rna	NPC	0.66	2.86914	2.63655	6.74008
MJD04_N_N_BM_U_Ikk2.CRE_SRR15686418_rna	NPC	0.76	3.63421	3.27391	7.53469
MJD15_N_N_BM_U_Ikk2.CRE_SRR15686419_rna	NPC	0.57	3.12218	2.92833	7.36452
MJD24_N_N_BM_U_Ikk2.CRE_SRR15686420_rna	NPC	0.68	2.44363	2.2517	6.9127
MJD33_N_N_BM_U_Ikk2.CRE_SRR15686421_rna	NPC	0.67	2.4169	2.28253	6.9169
MJM12_N_N_BM_U_Ikk2.CRE_SRR15686436_rna	NPC	0.69	2.62103	2.40864	7.13161
MJM19_N_N_BM_U_Ikk2.CRE_SRR15686437_rna	NPC	0.63	2.66928	2.49192	7.15985
MJM27_N_N_BM_U_Ikk2.CRE_SRR15686438_rna	NPC	0.66	2.98791	2.75356	7.48544
MJM34_N_N_BM_U_Ikk2.CRE_SRR15686439_rna	NPC	0.68	3.26557	3.01509	7.03983
MJM11_N_N_BM_U_Nsd2.CRE_SRR15686432_rna	NPC	0.68	3.45175	3.16648	6.77948
MJM18_N_N_BM_U_Nsd2.CRE_SRR15686433_rna	NPC	0.71	3.38433	3.07353	6.25789
MJM26_N_N_BM_U_Nsd2.CRE_SRR15686434_rna	NPC	0.73	4.49016	4.06497	6.44002
MJM33_N_N_BM_U_Nsd2.CRE_SRR15686435_rna	NPC	0.73	2.53083	2.32356	5.85751
MJD13_MM_O_BM_U_Ccnd1.Ikk2.CRE_SRR15686423_rna	Ccnd1/Nsd2 Ikk2ca	0.63	3.82174	3.24378	6.85211
MJD22_MM_O_BM_U_Ccnd1.Ikk2.CRE_SRR15686424_rna	Ccnd1/Nsd2 Ikk2ca	0.61	3.22677	2.55641	6.97675
MJD31_MM_O_BM_U_Ccnd1.Ikk2.CRE_SRR15686425_rna	Ccnd1/Nsd2 Ikk2ca	0.63	3.21679	2.53905	6.7935
MJDZ1_MM_O_BM_U_Ccnd1.Ikk2.CRE_SRR15686426_rna	Ccnd1/Nsd2 Ikk2ca	0.61	3.28181	2.5982	7.23798
MJDZ3_MM_O_BM_U_Ccnd1.Ikk2.CRE_SRR15686427_rna	Ccnd1/Nsd2 Ikk2ca	0.66	3.184	2.58674	7.2521
MJM10_MM_O_BM_U_Nsd2.Ikk2.CRE_SRR15686440_rna	Ccnd1/Nsd2 Ikk2ca	0.63	3.71071	3.15213	6.87421
MJM17_MM_O_BM_U_Nsd2.Ikk2.CRE_SRR15686441_rna	Ccnd1/Nsd2 Ikk2ca	0.6	3.86154	3.34953	7.28873
MJM25_MM_O_BM_U_Nsd2.Ikk2.CRE_SRR15686442_rna	Ccnd1/Nsd2 Ikk2ca	0.58	3.77593	3.20406	7.03175
MJM32_MM_O_BM_U_Nsd2.Ikk2.CRE_SRR15686443_rna	Ccnd1/Nsd2 Ikk2ca	0.66	2.01217	1.12607	6.86554
MJM40_MM_O_BM_U_Nsd2.Ikk2.CRE_SRR15686444_rna	Ccnd1/Nsd2 Ikk2ca	0.59	3.62822	3.0057	6.74666
MJM41_MM_O_BM_U_Nsd2.Ikk2.CRE_SRR15686445_rna	Ccnd1/Nsd2 Ikk2ca	0.47	3.51405	2.75124	7.01936
MOPC315_PCT_V_V_NA_CRBN_SRR22582276_rna	Balb/c PCT	0.01	5.84369	5.33786	3.74329
MOPC315_PCT_V_V_NA_CRBN_SRR22582282_rna	Balb/c PCT	0.01	5.56555	5.04025	4.10595
MOPC315_PCT_V_V_NA_CRBN_SRR22582275_rna	Balb/c PCT	0.02	4.62557	4.09046	4.48592
MOPC315_PCT_V_V_NA_CRBN_SRR22582281_rna	Balb/c PCT	0.01	5.58097	5.02766	3.97503
MOPC315_PCT_V_V_NA_PWPI_SRR22582272_rna	Balb/c PCT	0.01	5.56907	5.03944	3.29926
MOPC315_PCT_V_V_NA_PWPI_SRR22582274_rna	Balb/c PCT	0.01	5.56036	5.03545	4.38416
MOPC315_PCT_V_V_NA_PWPI_SRR22582271_rna	Balb/c PCT	0.01	4.78587	4.2575	4.13338
MOPC315_PCT_V_V_NA_PWPI_SRR22582273_rna	Balb/c PCT	0.02	4.22347	3.6886	4.78773
MPC11_PCT_V_V_NA_WT_SRR1561669_rna	Balb/c PCT	0.06	6.58673	6.11446	4.60149
Vk14153_MM_O_EM_M_MYC_23926_rna	VkMYC de novo	0.28	5.47266	4.85994	3.49278
Vk16743_MM_O_EM_F_MYC_26350_rna	VkMYC de novo	0.31	5.14097	4.52579	3.16961
Vk21598_MM_O_EM_M_MYC.MDRnull_23922_rna	VkMYC de novo	0.18	5.1835	4.48326	3.54147
Vk22419_MM_O_EM_M_MYC_23925_rna	VkMYC de novo	0.26	5.41627	4.80703	5.74174
Vk23589_MM_O_EM_F_MYC.MIRnull_23923_rna	VkMYC de novo	0.38	4.36187	3.65979	5.88372
Vk32366_MM_O_EM_F_MYC.Nsd2het_Vk32366_rna	VkMYC de novo	0.15	4.63803	3.83269	2.47764
Vk34306_MM_O_EM_F_MYC.Nsd2het_Vk34306_rna	VkMYC de novo	0.29	3.97569	3.13816	3.42521
Vk34585_MM_O_EM_M_MYC.Nsd2Null_35399_rna	VkMYC de novo	0.41	4.50013	3.82823	3.6436
Vk34586_MM_O_EM_F_MYC.Nsd2Null_35394_rna	VkMYC de novo	0.03	6.01786	5.35038	4.14195
Vk36040_MM_O_EM_F_MYC.CrbnNull.CRBN_36063_rna	VkMYC de novo	0	6.2022	5.55401	3.57724
Vk12598_MM_R_EM_M_MYC.AIDhet_23921_rna	VkMYC transplant	0.21	5.2512	4.59222	3.40606
Vk12598_MM_R_EM_M_MYC.AIDhet_23924_rna	VkMYC transplant	0.12	4.95128	4.20466	5.13393
Vk12598_MM_R_EM_M_MYC.AIDhet_26348_rna	VkMYC transplant	0.11	4.36355	3.51333	6.44075
Vk12598_MM_R_EM_M_MYC.AIDhet_26351_rna	VkMYC transplant	0.17	5.1237	4.44335	3.70441
Vk12598_MM_R_EM_M_MYC.AIDhet_26352_rna	VkMYC transplant	0.12	4.94739	4.19952	5.29262
Vk12598_MM_R_EM_M_MYC.AIDhet_26353_rna	VkMYC transplant	0.13	5.07725	4.35013	5.13494
Vk12653_MM_R_BM_M_MYC.AIDhet_SRR12125438_rna	VkMYC transplant	0.24	4.2408	3.41342	5.49914
Vk12653_MM_R_BM_M_MYC.AIDhet_SRR12125439_rna	VkMYC transplant	0.21	4.31941	3.50113	5.42513
Vk12653_MM_R_EM_M_MYC.AIDhet_26441_rna	VkMYC transplant	0.23	5.14275	4.46803	5.64274
Vk12653_MM_R_EM_M_MYC.AIDhet_26442_rna	VkMYC transplant	0.21	5.53171	4.89775	5.67413
Vk12653_MM_R_EM_M_MYC.AIDhet_26443_rna	VkMYC transplant	0.29	5.05811	4.3937	5.49369
Vk12653_MM_R_EM_M_MYC.AIDhet_26444_rna	VkMYC transplant	0.29	4.44387	3.70525	5.09703
Vk14451_MM_R_EM_M_MYC.EGFP_Vk14451_rna	VkMYC transplant	0.22	4.4072	3.58788	3.97447
Vk22284_MM_R_EM_M_MYC.CRE_Vk32642_rna	VkMYC transplant	0.14	4.36749	3.50582	4.80471
Vk23053_MM_R_EM_M_MYC.Traf3Null.CRE.BCL6_35400_rna	VkMYC transplant	0.35	4.4068	3.69747	6.0838
Vk23053_MM_R_EM_M_MYC.Traf3Null.CRE.BCL6_Vk12598V_rna	VkMYC transplant	0.4	3.47867	2.63339	5.57384
Vk23631_MM_R_EM_M_MYC_Vk23631_rna	VkMYC transplant	0.17	5.39007	4.69319	2.95198
Vk26784_MM_R_EM_M_MYC_29878_rna	VkMYC transplant	0.31	5.55943	4.98885	5.01399
Vk27181_MM_R_EM_M_MYC_29876_rna	VkMYC transplant	0.35	4.29989	3.57041	5.8964
Vk28158_MM_R_EM_M_MYC_29880_rna	VkMYC transplant	0.32	4.8964	4.24439	3.28083
Vk29087_MM_R_EM_M_MYC.CRE_29882_rna	VkMYC transplant	0.39	4.21978	3.52671	3.91933
Vk29790_MM_R_EM_F_MYC.CrbnHet.CRBN_Vk29790_rna	VkMYC transplant	0.24	4.36043	3.56902	3.47752
Vk31159_MM_R_EM_F_MYC_Vk31159_rna	VkMYC transplant	0.15	5.20066	4.47249	4.93948
Vk31422_MM_R_EM_F_MYC.CRE_Vk31422_rna	VkMYC transplant	0.06	4.65105	3.77224	3.55979
Vk31507_MM_R_EM_M_MYC.CrbnNull.CRBN_Vk31507_rna	VkMYC transplant	0.11	5.40075	4.67713	3.51411
Vk31803_MM_R_BM_F_MYC_35397_rna	VkMYC transplant	0.13	4.84311	4.06279	3.33587
Vk32052_MM_R_EM_F_MYC.CrbnNull.CRBN_Vk32052_rna	VkMYC transplant	0.05	5.94837	5.28994	3.09581
Vk32269_MM_R_EM_M_MYC.CrbnHet.CRBN_36903_rna	VkMYC transplant	0.26	4.83874	4.12234	5.69568
Vk32642_MM_R_EM_M_MYC.CrbnNull_Vk22284_rna	VkMYC transplant	0.15	5.04321	4.28578	5.39398
Vk32829_MM_R_EM_F_MYC.Nsd2Null_Vk32829_rna	VkMYC transplant	0.08	5.24717	4.49802	3.28853
Vk32908_MM_R_EM_M_MYC.CrbnNull.CRBN_40629_rna	VkMYC transplant	0.12	4.88081	4.07957	2.80847
Vk32908_MM_R_EM_M_MYC.CrbnNull.CRBN_Vk32908_rna	VkMYC transplant	0.08	5.18397	4.41224	2.75794
Vk32976_MM_R_BM_F_MYC_35398_rna	VkMYC transplant	0.08	4.35528	3.46417	3.04148
Vk33226_MM_R_BM_M_MYC.Kdm6aNull.CRE_37853_rna	VkMYC transplant	0.31	3.48849	2.59714	3.55841
Vk33323_MM_R_EM_M_MYC.Nsd2Null_Vk33323_rna	VkMYC transplant	0.11	5.10893	4.34585	2.0216
Vk33342_MM_R_BM_F_MYC.Nsd2Null_36907_rna	VkMYC transplant	0.19	3.68477	2.75828	5.52756
Vk33369_MM_R_EM_F_MYC.CrbnHet.CRBN_37288_rna	VkMYC transplant	0.22	3.81952	2.9236	5.52625
Vk33880_MM_R_BM_M_MYC.CrbnNull.CRBN_36913_rna	VkMYC transplant	0.07	5.36048	4.59277	4.71984
Vk33882_MM_R_EM_M_MYC.CrbnHet_36908_rna	VkMYC transplant	0.11	5.10036	4.33838	3.35944
Vk33883_MM_R_EM_M_MYC.CrbnNull.CRBN_38053_rna	VkMYC transplant	0.28	4.94769	4.26498	5.39256
Vk33980_MM_R_EM_M_MYC.Omo.rtTA_37674_rna	VkMYC transplant	0.25	3.74158	2.85503	2.55318
Vk33982_MM_R_EM_F_MYC.CrbnNull.CRBN_37048_rna	VkMYC transplant	0.12	4.72008	3.92625	3.31757
Vk34098_MM_R_EM_M_MYC.Kdm6aNull.CRE_37147_rna	VkMYC transplant	0.25	4.4797	3.69718	4.26634
Vk34306_MM_R_BM_F_MYC.Nsd2het_36917_rna	VkMYC transplant	0.18	5.29208	4.60719	3.9937
Vk34635_MM_R_EM_M_MYC.CrbnNull.CRBN_36919_rna	VkMYC transplant	0.23	5.89438	5.33649	4.00923
Vk34638_MM_R_EM_F_MYC.CrbnNull.CRBN_38813_rna	VkMYC transplant	0.09	4.98954	4.22546	3.53476
Vk35049_MM_R_EM_F_MYC.CrbnNull.CRBN_36915_rna	VkMYC transplant	0.01	6.35425	5.7149	3.39829
Vk35546_MM_R_EM_M_MYC_38713_rna	VkMYC transplant	0.1	5.57395	4.8729	4.467
Vk35567_MM_R_BM_M_MYC.Nsd2Null_36906_rna	VkMYC transplant	0	6.03251	5.33943	4.53595
Vk35621_MM_R_EM_M_MYCfl_36909_rna	VkMYC transplant	0.01	6.46345	5.84324	2.85964
Vk35628_MM_R_BM_F_MYC.Nsd2Null_36916_rna	VkMYC transplant	0.17	5.47102	4.81425	3.30193
Vk35633_MM_R_EM_F_MYC.CrbnNull.CRBN_39668_rna	VkMYC transplant	0.11	5.54753	4.8539	4.9306
Vk35707_MM_R_BM_F_MYC.CrbnNull.CRBN_36912_rna	VkMYC transplant	0.01	6.33422	5.69199	2.72997
Vk36040_MM_R_BM_F_MYC.CrbnNull.CRBN_36914_rna	VkMYC transplant	0	6.36262	5.73751	3.1729
Vk36217_MM_R_EM_M_MYC.CrbnNull.CRBN_37771_rna	VkMYC transplant	0.01	5.95758	5.27358	3.37018
Vk36387_MM_R_EM_F_MYC.CrbnNull.CRBN_39019_rna	VkMYC transplant	0.21	4.78515	4.02841	3.75367
Vk36574_MM_R_EM_M_MYC.CrbnNull.CRBN_38942_rna	VkMYC transplant	0.2	4.87648	4.13615	3.12445
Vk36844_MM_R_EM_M_MYC.Omo.rtTA_38507_rna	VkMYC transplant	0.08	4.94463	4.15273	4.85769
Vk36973_MM_R_EM_F_MYC.CrbnNull.CRBN_37407_rna	VkMYC transplant	0.06	6.0384	5.38726	2.96424
Vk37234_MM_R_EM_F_MYC_37768_rna	VkMYC transplant	0.15	5.04065	4.30666	3.05369
Vk37236_MM_R_EM_F_MYC.Nsd2Null_38746_rna	VkMYC transplant	0.3	4.92083	4.25138	3.33375
Vk37296_MM_R_EM_M_MYC.CrbnNull.CRBN_39698_rna	VkMYC transplant	0.08	5.59605	4.90665	4.33969
Vk37553_MM_R_EM_M_MYC.CrbnNull.CRBN_38838_rna	VkMYC transplant	0.24	4.40436	3.62364	3.41799
Vk38227_MM_R_EM_F_MYC.CrbnNull.CRBN_40281_rna	VkMYC transplant	0.24	4.92668	4.20416	5.65624
Vk38291_MM_R_EM_F_MYC_39200_rna	VkMYC transplant	0.28	3.75108	2.89398	6.13541
Vk38523_MM_R_EM_M_MYC.Nsd2Null_39897_rna	VkMYC transplant	0.26	5.13711	4.46681	3.52364
Vk38911_MM_R_EM_F_MYC.CrbnNull.CRBN_40602_rna	VkMYC transplant	0.32	5.15004	4.52333	3.3039
Vk38951_MM_R_EM_F_MYC_39876_rna	VkMYC transplant	0.23	5.3985	4.73347	4.28457
Vk38975_MM_R_EM_M_MYC_39671_rna	VkMYC transplant	0.27	4.76985	4.05651	5.65474
Vk39336_MM_R_EM_M_MYC.CrbnNull.CRBN_39872_rna	VkMYC transplant	0.05	6.06988	5.43081	3.30749
Vk12598_MM_V_V_M_MYC.AIDhet_39248_rna	VkMYC vitro	0.07	5.93273	5.27154	3.1511
Vk12653_MM_V_V_M_MYC.AIDhet_36911_rna	VkMYC vitro	0.16	5.89513	5.28284	7.30079
Vk14750_MM_V_V_M_MYC_Vk14750_rna	VkMYC vitro	0.05	5.86598	5.16915	6.80918
Vk31080_MM_V_V_F_MYC.CRE_35402_rna	VkMYC vitro	0.01	6.19822	5.52446	3.444
Vk31159_MM_V_V_F_MYC_39244_rna	VkMYC vitro	0.05	5.8787	5.20052	6.37261
Vk32245_MM_V_V_F_MYC_Vk32245_rna	VkMYC vitro	0	5.75858	5.01831	5.11933
Vk32245_MM_V_V_M_MYC_Vk30482_rna	VkMYC vitro	0	5.64881	4.88376	5.9312
Vk33059_MM_V_V_M_MYC.Nsd2Null_38430_rna	VkMYC vitro	0.19	3.19293	2.16982	5.42552
Vk34286_MM_V_V_F_MYC.Omo.rtTA_35884_rna	VkMYC vitro	0.02	5.34179	4.56615	6.66371
Vk35707_MM_V_V_F_MYC.CrbnNull.CRBN_39246_rna	VkMYC vitro	0	6.0603	5.38785	2.78352
Vk37296_MM_V_V_M_MYC.CrbnNull.CRBN_40053_rna	VkMYC vitro	0.08	5.77802	5.11591	4.44338
Vk37296_MM_V_V_M_MYC.CrbnNull.CRBN_40058_rna	VkMYC vitro	0.01	5.06687	4.25184	4.41628
Vk37296_MM_V_V_M_MYC.CrbnNull.CRBN_40061_rna	VkMYC vitro	0.04	5.73964	5.05151	4.47707
Vk37296_MM_V_V_M_MYC.CrbnNull.CRBN_40061.1_rna	VkMYC vitro	0.04	5.7399	5.0518	4.47754
Vk37553_MM_V_V_M_MYC.CrbnNull.CRBN_39392_rna	VkMYC vitro	0.16	5.72939	5.10684	3.44651
Vk37783_MM_V_V_F_MYC.Omo.rtTA_39273_rna	VkMYC vitro	0.2	5.23097	4.55678	3.08343
Vk38150_MM_V_V_M_MYC.CrbnNull.CRBN_39280_rna	VkMYC vitro	0.04	5.44612	4.69172	4.33843
Vk38290_MM_V_V_F_MYC.CrbnNull.CRBN_38473_rna	VkMYC vitro	0.21	4.53374	3.75345	3.45996
Vk38290_MM_V_V_F_MYC.CrbnNull.CRBN_39900_rna	VkMYC vitro	0.09	5.65187	4.97357	4.59467
Vk38291_MM_V_V_F_MYC_39622_rna	VkMYC vitro	0.05	5.22974	4.47799	7.15972
Vk38525_MM_V_V_M_MYC_39247_rna	VkMYC vitro	0.01	6.03042	5.35929	6.11102
Vk38862_MM_V_V_F_MYC_39623_rna	VkMYC vitro	0.02	6.33048	5.6942	6.48891
Vk38913_MM_V_V_F_MYC.CrbnNull.CRBN_40652_rna	VkMYC vitro	0	2.91618	1.7557	3.67271
Vk38951_MM_V_V_F_MYC_40241_rna	VkMYC vitro	0.21	5.43252	4.77963	3.79397
Vk38975_MM_V_V_M_MYC_40065_rna	VkMYC vitro	0.14	5.26238	4.55031	6.08734
Vk38975_MM_V_V_M_MYC_40065.1_rna	VkMYC vitro	0.14	5.26245	4.55038	6.08761
Vk38975_MM_V_V_M_MYC_40653_rna	VkMYC vitro	0.15	5.13777	4.39542	6.3014
Vk39227_MM_V_V_M_MYC.CrbnNull.CRBN_39393_rna	VkMYC vitro	0	6.57503	5.98308	3.59066
Vk39337_MM_V_V_F_MYC.CrbnNull.CRBN_40060_rna	VkMYC vitro	0.01	6.29926	5.67314	4.09876
Vk39687_MM_V_V_F_MYC.CrbnNull.CRBN_40258_rna	VkMYC vitro	0.17	5.6584	5.01652	3.83757
Vk39687_MM_V_V_F_MYC.CrbnNull.CRBN_40590_rna	VkMYC vitro	0.19	5.40278	4.73585	4.00444
Vk39885_MM_V_V_F_MYC.CrbnNull.CRBN_40054_rna	VkMYC vitro	0.01	6.49742	5.89719	4.23185
Vk39885_MM_V_V_F_MYC.CrbnNull.CRBN_40199_rna	VkMYC vitro	0.02	6.14744	5.48581	4.96094
Vk40173_MM_V_V_M_MYC_40383_rna	VkMYC vitro	0.04	6.16023	5.527	2.98957
Vk40264_MM_V_V_F_MYC_40613_rna	VkMYC vitro	0.2	5.34254	4.66736	4.57856
XRPC24_PCT_V_V_NA_CRBN_SRR22582280_rna	Balb/c PCT	0.01	5.56496	5.02746	4.77572
XRPC24_PCT_V_V_NA_CRBN_SRR22582270_rna	Balb/c PCT	0.01	4.733	4.23183	4.22332
XRPC24_PCT_V_V_NA_CRBN_SRR22582269_rna	Balb/c PCT	0.01	6.07239	5.55104	4.56176
XRPC24_PCT_V_V_NA_PWPI_SRR22582277_rna	Balb/c PCT	0.01	5.88445	5.35951	4.88759
XRPC24_PCT_V_V_NA_PWPI_SRR22582279_rna	Balb/c PCT	0.01	6.14018	5.62997	4.72795
XRPC24_PCT_V_V_NA_PWPI_SRR22582278_rna	Balb/c PCT	0.01	5.3809	4.84797	4.85214

## Sheet: 5C and SF8
Figure 5C Proliferation, Immunoglobulin transcription and NFKBi in human MM
SAMPLE1	SAMPLE2	STAGE	SOURCE	GROUP	IG	GPI.SCORE	NFKB.INDEX	BCL2
SRR11343145	MM1_dx	NDMM	MM PC	MM_ND	0.45	1.72449	4.52011	2.83385
SRR11343146	MM2_dx	NDMM	MM PC	MM_ND	0.71	0.898926	3.52614	1.76294
SRR11343147	MM3_dx	NDMM	MM PC	MM_ND	0.44	0.651133	4.51591	2.78868
SRR11343148	MM4_dx	NDMM	MM PC	MM_ND	0.31	0.532551	2.54892	0.928872
SRR11343149	MM5_dx	NDMM	MM PC	MM_ND	0.51	0.373135	3.62392	2.0353
SRR11343150	MM6_dx	NDMM	MM PC	MM_ND	0.02	1.54623	3.72636	1.99237
SRR11343151	MM7_dx	NDMM	MM PC	MM_ND	0.15	1.89112	4.06233	2.38277
SRR11343152	MM8_dx	NDMM	MM PC	MM_ND	0.38	0.696775	3.68768	3.84513
SRR11343153	MM9_dx	NDMM	MM PC	MM_ND	0.41	1.06367	3.88994	2.72023
SRR11343154	MM10_dx	NDMM	MM PC	MM_ND	0.48	1.33255	4.87875	3.53859
SRR11343155	MM11_dx	NDMM	MM PC	MM_ND	0.14	0.698384	4.65424	1.8398
SRR11343156	MM12_dx	NDMM	MM PC	MM_ND	0.33	0.824893	2.8858	1.40437
SRR11343157	MM13_dx	NDMM	MM PC	MM_ND	0.23	1.10149	5.01072	2.41752
SRR11343158	MM14_dx	NDMM	MM PC	MM_ND	0.01	0.140448	0.833273	4.00034
SRR11343159	MM15_dx	NDMM	MM PC	MM_ND	0.48	1.09573	3.89275	1.64794
SRR11343160	MM16_dx	NDMM	MM PC	MM_ND	0.45	1.55271	5.23532	3.58679
SRR11343161	MM17_dx	NDMM	MM PC	MM_ND	0.49	0.699038	3.74383	2.29988
SRR11343162	MM18_dx	NDMM	MM PC	MM_ND	0.16	0.991091	5.04691	4.0236
SRR11343163	MM19_dx	NDMM	MM PC	MM_ND	0.46	0.933838	4.43093	3.56512
SRR11343164	MM20_dx	NDMM	MM PC	MM_ND	0.27	0.597347	3.47928	2.40708
SRR11343165	MM21_dx	NDMM	MM PC	MM_ND	0.45	1.43842	4.06444	3.15931
SRR11343166	MM22_dx	NDMM	MM PC	MM_ND	0.37	1.60443	3.80581	1.7711
SRR11343167	MM23_dx	NDMM	MM PC	MM_ND	0.36	1.01423	5.53952	3.45757
SRR11343168	MM24_dx	NDMM	MM PC	MM_ND	0.4	0.664103	3.64302	2.6112
SRR11343169	MM25_dx	NDMM	MM PC	MM_ND	0.38	0.511418	2.54104	0.9101
SRR11343170	MM26_dx	NDMM	MM PC	MM_ND	0.12	1.81047	5.17324	4.03156
SRR11343171	MM27_dx	NDMM	MM PC	MM_ND	0.05	3.13027	4.26613	0.942085
SRR11343172	MM28_dx	NDMM	MM PC	MM_ND	0.43	0.944549	3.87276	2.10279
SRR11343173	MM29_dx	NDMM	MM PC	MM_ND	0.24	1.03652	4.26507	2.54428
SRR11343174	MM30_dx	NDMM	MM PC	MM_ND	0.26	0.7641	1.99709	2.39814
SRR11343175	MM31_dx	NDMM	MM PC	MM_ND	0.43	0.526468	5.31324	4.8943
SRR11343176	MM32_dx	NDMM	MM PC	MM_ND	0.47	0.724499	3.44319	3.60101
SRR11343177	MM33_dx	NDMM	MM PC	MM_ND	0.65	0.813029	4.63229	4.53175
SRR11343178	MM34_dx_1	NDMM	MM PC	MM_ND	0.19	1.23556	5.46233	3.3804
SRR11343179	MM34_dx_2	NDMM	MM PC	MM_ND	0.17	1.01728	4.98823	3.08302
SRR11343180	MM35_dx	NDMM	MM PC	MM_ND	0.35	1.34542	4.14526	2.82358
SRR11343181	MM36_dx_1	NDMM	MM PC	MM_ND	0.08	0.473705	4.2287	5.50885
SRR11343182	MM36_dx_2	NDMM	MM PC	MM_ND	0.48	0.68688	4.8163	3.87278
SRR11343183	MM37_dx	NDMM	MM PC	MM_ND	0.24	0.504881	3.66407	3.88216
SRR11343184	MM38_dx	NDMM	MM PC	MM_ND	0.09	0.753638	3.96431	2.50731
SRR11343185	MM39_dx	NDMM	MM PC	MM_ND	0.37	1.0412	4.06128	2.83713
SRR11343186	MM40_dx	NDMM	MM PC	MM_ND	0.56	0.460487	2.35368	0
SRR11343187	MM1_mrd	MRD_MM	MM PC	MM_MRD	0.23	1.72892	4.2249	1.25433
SRR11343188	MM2_mrd	MRD_MM	MM PC	MM_MRD	0.6	0.594924	4.07634	3.21572
SRR11343189	MM3_mrd	MRD_MM	MM PC	MM_MRD	0.56	1.04367	4.26764	2.40107
SRR11343190	MM4_mrd	MRD_MM	MM PC	MM_MRD	0.39	1.26893	3.88701	2.71468
SRR11343191	MM5_mrd_1	MRD_MM	MM PC	MM_MRD	0.51	0.896147	4.26597	2.67533
SRR11343192	MM5_mrd_2	MRD_MM	MM PC	MM_MRD	0.51	0.607967	5.02622	3.83748
SRR11343193	MM6_mrd	MRD_MM	MM PC	MM_MRD	0.55	1.3737	5.23002	2.73735
SRR11343194	MM7_mrd	MRD_MM	MM PC	MM_MRD	0.04	1.69888	3.67844	0.294946
SRR11343195	MM8_mrd	MRD_MM	MM PC	MM_MRD	0.28	1.68579	4.1469	1.85744
SRR11343196	MM9_mrd	MRD_MM	MM PC	MM_MRD	0.41	1.49932	4.57033	2.39856
SRR11343197	MM10_mrd	MRD_MM	MM PC	MM_MRD	0.11	1.95356	2.31005	0.976291
SRR11343198	MM11_mrd	MRD_MM	MM PC	MM_MRD	0.13	0.397851	4.17563	3.43977
SRR11343199	MM12_mrd	MRD_MM	MM PC	MM_MRD	0.18	0.322675	2.20093	3.30123
SRR11343200	MM13_mrd	MRD_MM	MM PC	MM_MRD	0.22	1.20273	5.82529	3.5385
SRR11343201	MM14_mrd	MRD_MM	MM PC	MM_MRD	0.07	2.22376	4.57049	2.87258
SRR11343202	MM15_mrd	MRD_MM	MM PC	MM_MRD	0.16	1.34021	3.88476	1.59167
SRR11343203	MM16_mrd	MRD_MM	MM PC	MM_MRD	0.56	1.81944	5.15102	4.05678
SRR11343204	MM17_mrd	MRD_MM	MM PC	MM_MRD	0.09	0.861252	3.48671	0.104151
SRR11343205	MM18_mrd	MRD_MM	MM PC	MM_MRD	0.27	1.21785	4.74177	3.43991
SRR11343206	MM19_mrd	MRD_MM	MM PC	MM_MRD	0.41	1.12522	4.933	4.05191
SRR11343207	MM20_mrd	MRD_MM	MM PC	MM_MRD	0.19	0.771404	4.79966	3.87567
SRR11343208	MM21_mrd	MRD_MM	MM PC	MM_MRD	0.4	0.762208	4.43881	2.58573
SRR11343209	MM22_mrd	MRD_MM	MM PC	MM_MRD	0.35	0.62293	2.79281	1.62264
SRR11343210	MM23_mrd	MRD_MM	MM PC	MM_MRD	0.27	0.265647	6.00049	0
SRR11343211	MM24_mrd	MRD_MM	MM PC	MM_MRD	0.3	1.14244	4.84136	4.36664
SRR11343212	MM25_mrd	MRD_MM	MM PC	MM_MRD	0.16	1.98437	3.33065	1.67851
SRR11343213	MM26_mrd	MRD_MM	MM PC	MM_MRD	0.35	0.952415	5.61329	4.81408
SRR11343214	MM27_mrd	MRD_MM	MM PC	MM_MRD	0.26	0.583942	3.86082	0.498401
SRR11343215	MM28_mrd	MRD_MM	MM PC	MM_MRD	0.3	1.50159	4.17582	2.94477
SRR11343216	MM29_mrd	MRD_MM	MM PC	MM_MRD	0.34	1.14239	4.66489	2.81542
SRR11343217	MM30_mrd	MRD_MM	MM PC	MM_MRD	0.12	0.3009	3.91305	0.0436119
SRR11343218	MM31_mrd	MRD_MM	MM PC	MM_MRD	0.1	0.678886	3.13651	1.15379
SRR11343219	MM32_mrd	MRD_MM	MM PC	MM_MRD	0.52	1.02973	5.37094	4.06377
SRR11343220	MM33_mrd	MRD_MM	MM PC	MM_MRD	0.65	0.554829	4.71539	2.71147
SRR11343221	MM34_mrd	MRD_MM	MM PC	MM_MRD	0.22	0.947638	3.51517	1.26589
SRR11343222	MM35_mrd_1	MRD_MM	MM PC	MM_MRD	0.24	0.952882	4.93882	4.46022
SRR11343223	MM35_mrd_2	MRD_MM	MM PC	MM_MRD	0.09	0.569203	3.03114	1.86192
SRR11343224	MM36_mrd	MRD_MM	MM PC	MM_MRD	0.27	0.589478	4.27167	4.26629
SRR11343225	MM37_mrd	MRD_MM	MM PC	MM_MRD	0.29	1.38099	4.06196	2.64695
SRR11343226	MM38_mrd	MRD_MM	MM PC	MM_MRD	0.13	0.585287	4.3842	4.68936
SRR11343227	MM39_mrd	MRD_MM	MM PC	MM_MRD	0.42	0.337282	1.97275	4.43904
SRR11343228	MM40_mrd	MRD_MM	MM PC	MM_MRD	0.4	2.27344	4.3015	1.71772
SRR14629202	109_MM_CPP	NDMM	MM PC	MM_ND	0.24	1.03652	4.26509	2.54428
SRR14629203	110_MM_CPP	NDMM	MM PC	MM_ND	0.09	0.737395	4.00592	2.40469
SRR14629204	111_MM_CPP	NDMM	MM PC	MM_ND	0.37	1.0415	4.06127	2.83713
SRR14629237	33_HA_CD39negCD19negCD81negCD56neg_PCs	Healthy adult	BMPC CD39negCD19negCD81negCD56neg	NPC_CD39neg	0.75	1.0235	5.38798	3.01938
SRR14629238	34_HA_CD39negCD19negCD81negCD56neg_PCs	Healthy adult	BMPC CD39negCD19negCD81negCD56neg	NPC_CD39neg	0.77	1.06603	5.63332	3.83678
SRR14629239	35_HA_CD39negCD19negCD81negCD56neg_PCs	Healthy adult	BMPC CD39negCD19negCD81negCD56neg	NPC_CD39neg	0.62	0.778128	5.2938	3.25536
SRR14629240	36_HA_CD39negCD19negCD81negCD56pos_PCs	Healthy adult	BMPC CD39negCD19negCD81negCD56pos	NPC_CD39neg	0.78	0.742584	5.6664	4.36183
SRR14629241	37_HA_CD39negCD19negCD81negCD56pos_PCs	Healthy adult	BMPC CD39negCD19negCD81negCD56pos	NPC_CD39neg	0.29	0.904286	3.99314	0.993249
SRR14629242	38_HA_CD39negCD19negCD81negCD56pos_PCs	Healthy adult	BMPC CD39negCD19negCD81negCD56pos	NPC_CD39neg	0.37	1.25093	5.09136	0.743451
SRR14629243	39_HA_CD39negCD19negCD81negCD56pos_PCs	Healthy adult	BMPC CD39negCD19negCD81negCD56pos	NPC_CD39neg	0.67	0.570884	5.22941	2.92725
SRR14629244	40_HA_CD39negCD19negCD81posCD56neg_PCs	Healthy adult	BMPC CD39negCD19negCD81posCD56neg	NPC_CD39neg	0.78	0.775794	5.74631	4.05353
SRR14629245	41_HA_CD39negCD19negCD81posCD56neg_PCs	Healthy adult	BMPC CD39negCD19negCD81posCD56neg	NPC_CD39neg	0.72	0.683873	5.55281	3.57465
SRR14629246	42_HA_CD39negCD19negCD81posCD56neg_PCs	Healthy adult	BMPC CD39negCD19negCD81posCD56neg	NPC_CD39neg	0.76	0.895196	6.11776	3.7142
SRR14629247	43_HA_CD39negCD19negCD81posCD56neg_PCs	Healthy adult	BMPC CD39negCD19negCD81posCD56neg	NPC_CD39neg	0.79	0.899255	5.35906	3.36916
SRR14629248	44_HA_CD39negCD19negCD81posCD56neg_PCs	Healthy adult	BMPC CD39negCD19negCD81posCD56neg	NPC_CD39neg	0.49	0.931383	5.25851	3.18947
SRR14629249	45_HA_CD39negCD19posCD81posCD56neg_PCs	Healthy adult	BMPC CD39negCD19posCD81posCD56neg	NPC_CD39neg	0.66	1.12493	5.72838	3.5593
SRR14629250	46_HA_CD39negCD19posCD81posCD56neg_PCs	Healthy adult	BMPC CD39negCD19posCD81posCD56neg	NPC_CD39neg	0.64	1.25941	5.82052	2.97883
SRR14629251	47_HA_CD39negCD19posCD81posCD56neg_PCs	Healthy adult	BMPC CD39negCD19posCD81posCD56neg	NPC_CD39neg	0.7	1.1765	5.40356	2.66562
SRR14629252	48_HA_CD39negCD19posCD81posCD56neg_PCs	Healthy adult	BMPC CD39negCD19posCD81posCD56neg	NPC_CD39neg	0.71	1.14945	5.39588	2.91206
SRR14629253	49_HA_CD39negCD19posCD81posCD56neg_PCs	Healthy adult	BMPC CD39negCD19posCD81posCD56neg	NPC_CD39neg	0.66	1.06921	4.81031	1.20351
SRR14629254	50_HA_CD39negCD19posCD81posCD56neg_PCs	Healthy adult	BMPC CD39negCD19posCD81posCD56neg	NPC_CD39neg	0.61	0.782998	5.19516	2.82644
SRR14629255	51_HA_CD39negCD19posCD81posCD56neg_PCs	Healthy adult	BMPC CD39negCD19posCD81posCD56neg	NPC_CD39neg	0.61	0.450549	4.82301	3.56975
SRR14629256	52_HA_CD39negCD19posCD81posCD56neg_PCs	Healthy adult	BMPC CD39negCD19posCD81posCD56neg	NPC_CD39neg	0.66	1.00201	5.44936	3.71929
SRR14629278	74_MGUS_CPP	MGUS	MGUS PC	MGUS	0.15	1.32336	3.59532	1.37917
SRR14629279	75_MGUS_CPP	MGUS	MGUS PC	MGUS	0.48	1.04886	5.05274	2.05561
SRR14629280	76_MGUS_CPP	MGUS	MGUS PC	MGUS	0.5	0.772249	5.47781	2.52119
SRR14629281	77_MGUS_CPP	MGUS	MGUS PC	MGUS	0.48	0.79048	4.94188	3.31556
SRR14629282	78_MGUS_CPP	MGUS	MGUS PC	MGUS	0.53	0.506921	5.48935	4.07355
SRR14629283	79_MGUS_CPP	MGUS	MGUS PC	MGUS	0.61	0.925279	5.49953	3.67226
SRR14629284	80_MM_CPP	NDMM	MM PC	MM_ND	0.48	0.852309	5.88372	3.71725
SRR14629285	81_MM_CPP	NDMM	MM PC	MM_ND	0.47	0.737387	4.86697	3.23798
SRR14629286	82_MM_CPP	NDMM	MM PC	MM_ND	0.39	0.734115	5.4661	3.55583
SRR14629287	83_MM_CPP	NDMM	MM PC	MM_ND	0.6	0.634196	4.79617	2.49747
SRR14629288	84_MM_CPP	NDMM	MM PC	MM_ND	0.4	0.779181	4.64235	2.31553
SRR14629289	85_MM_CPP	NDMM	MM PC	MM_ND	0.63	0.667931	4.86438	2.33509
SRR14629290	86_MM_CPP	NDMM	MM PC	MM_ND	0.3	0.848588	4.93476	1.80626
SRR14629291	87_MM_CPP	NDMM	MM PC	MM_ND	0.36	1.00019	4.53173	3.02841
SRR14629292	88_MM_CPP	NDMM	MM PC	MM_ND	0.31	0.532551	2.54895	0.928877
SRR14629293	89_MM_CPP	NDMM	MM PC	MM_ND	0.27	0.949545	4.83693	2.98498
SRR14629294	90_MM_CPP	NDMM	MM PC	MM_ND	0.15	1.89097	4.06226	2.38236
SRR14629295	91_MM_CPP	NDMM	MM PC	MM_ND	0.41	1.06367	3.88994	2.72021
SRR14629296	92_MM_CPP	NDMM	MM PC	MM_ND	0.14	0.700341	4.65504	1.8463
SRR14629297	93_MM_CPP	NDMM	MM PC	MM_ND	0.08	2.41297	3.293	2.18927
SRR14629298	94_MM_CPP	NDMM	MM PC	MM_ND	0.45	1.55259	5.23533	3.58676
SRR14629299	95_MM_CPP	NDMM	MM PC	MM_ND	0.49	0.699029	3.74384	2.29989
SRR14629300	96_MM_CPP	NDMM	MM PC	MM_ND	0.16	0.991088	5.04692	4.02359
SRR14629301	97_MM_CPP	NDMM	MM PC	MM_ND	0.46	0.933839	4.43093	3.56512
SRR14629302	98_MM_CPP	NDMM	MM PC	MM_ND	0.45	1.43841	4.06444	3.15927
SRR14629303	99_MM_CPP	NDMM	MM PC	MM_ND	0.43	0.942226	3.87278	2.10285
SRR14629304	100_MM_CPP	NDMM	MM PC	MM_ND	0.24	0.771635	4.58307	3.0567
SRR14629305	101_MM_CPP	NDMM	MM PC	MM_ND	0.19	1.23556	5.46234	3.38039
SRR14629306	102_MM_CPP	NDMM	MM PC	MM_ND	0.47	1.31303	4.87862	3.56091
SRR14629307	103_MM_CPP	NDMM	MM PC	MM_ND	0.48	1.09572	3.8928	1.64787
SRR14629308	104_MM_CPP	NDMM	MM PC	MM_ND	0.37	1.61368	3.79059	1.85277
SRR14629309	105_MM_CPP	NDMM	MM PC	MM_ND	0.48	0.697865	4.91818	3.5868
SRR14629310	106_MM_CPP	NDMM	MM PC	MM_ND	0.23	1.1015	5.01075	2.4176
SRR14629311	107_MM_CPP	NDMM	MM PC	MM_ND	0.27	0.597348	3.47929	2.40708
SRR14629312	108_MM_CPP	NDMM	MM PC	MM_ND	0.36	1.01397	5.53951	3.45757
SRR10258392	PCD7002	RRMM	MM PC	MM_RR	0.1	3.46795	6.76312	6.75371
SRR10258393	PCD7006	RRMM	MM PC	MM_RR	0.1	4.45281	2.94724	1.53508
SRR10258394	PCD7007	RRMM	MM PC	MM_RR	0.13	3.87585	5.01233	3.96188
SRR10258395	PCD7008	RRMM	MM PC	MM_RR	0.34	2.38191	4.14362	4.32256
SRR10258397	PCD7009	RRMM	MM PC	MM_RR	0.21	3.31526	6.04767	6.64766
SRR10258398	PCD7013	RRMM	MM PC	MM_RR	0.13	4.59811	5.84839	5.85039
SRR10258399	PCD7019	RRMM	MM PC	MM_RR	0.02	4.90658	6.55978	6.80435
SRR10258400	PCD7023	RRMM	MM PC	MM_RR	0.22	3.17876	5.79163	5.801
SRR10258401	PCD7026	RRMM	MM PC	MM_RR	0.1	3.20154	5.99297	4.9118
SRR10258402	PCD7027	RRMM	MM PC	MM_RR	0.45	3.68334	6.43597	5.57849
SRR10258403	PCD7028	RRMM	MM PC	MM_RR	0.08	5.06075	2.96052	4.71371
SRR10258404	PCD7029	RRMM	MM PC	MM_RR	0.1	3.95049	6.40101	6.77375
SRR10258405	PCD7034	RRMM	MM PC	MM_RR	0.16	4.44375	6.76567	5.76688
SRR10258406	PCD7036	RRMM	MM PC	MM_RR	0.07	3.5174	6.5249	7.41984
SRR10258407	PCD7038	RRMM	MM PC	MM_RR	0.1	3.58094	6.54756	6.40273
SRR10258408	PCD7039	RRMM	MM PC	MM_RR	0.19	3.77649	4.18056	4.07498
SRR10258409	PCD7040	RRMM	MM PC	MM_RR	0.17	3.80028	6.22612	4.96745
SRR7358121	ISMMS47	RRMM	MM PC	MM_RR	0.06	3.70144	4.7484	5.59706
SRR7358122	ISMMS48	RRMM	MM PC	MM_RR	0.29	3.09184	6.47888	5.85117
SRR7358124	ISMMS46	RRMM	MM PC	MM_RR	0.05	5.86023	4.99481	3.28649
SRR7358125	ISMMS45	RRMM	MM PC	MM_RR	0.01	1.49544	6.08124	2.6983
SRR7358131	ISMMS61	RRMM	MM PC	MM_RR	0.08	3.03602	7.10368	5.85718
SRR7358132	ISMMS62	RRMM	MM PC	MM_RR	0	2.56997	6.41338	6.37609
SRR7358142	ISMMS09	RRMM	MM PC	MM_RR	0.09	3.15029	6.08726	6.61054
SRR7358146	ISMMS11	RRMM	MM PC	MM_RR	0.06	3.39724	4.11236	6.34954
SRR7358149	ISMMS12	RRMM	MM PC	MM_RR	0	2.38909	4.93399	5.23845
SRR7358150	ISMMS43	RRMM	MM PC	MM_RR	0.09	4.61073	6.70446	5.37714
SRR7358151	ISMMS44	RRMM	MM PC	MM_RR	0.03	5.30911	8.19504	7.51293
SRR7358155	ISMMS42	RRMM	MM PC	MM_RR	0.08	3.89944	5.90423	6.39071
SRR7358156	ISMMS41	RRMM	MM PC	MM_RR	0.09	3.88112	6.7622	6.10061
SRR7358162	ISMMS08	RRMM	MM PC	MM_RR	0	2.52999	6.99334	5.9637
SRR7358164	ISMMS06	RRMM	MM PC	MM_RR	0.08	4.79729	6.59552	6.69206
SRR7358167	ISMMS07	RRMM	MM PC	MM_RR	0.21	2.99413	3.24348	1.73901
SRR7358171	ISMMS05	RRMM	MM PC	MM_RR	0.17	4.04652	6.7952	4.97553
SRR7358175	ISMMS35	RRMM	MM PC	MM_RR	0.11	2.75308	4.66457	5.766
SRR7358176	ISMMS34	RRMM	MM PC	MM_RR	0.25	4.56568	6.1044	3.48076
SRR7358178	ISMMS32	RRMM	MM PC	MM_RR	0.26	4.73367	6.527	4.65924
SRR7358179	ISMMS40	RRMM	MM PC	MM_RR	0.04	3.79453	5.40869	6.97896
SRR7358180	ISMMS39	RRMM	MM PC	MM_RR	0.13	4.12987	5.51374	6.78478
SRR7358181	ISMMS38	RRMM	MM PC	MM_RR	0.04	4.89342	5.84934	3.47253
SRR7358182	ISMMS36	RRMM	MM PC	MM_RR	0	5.40614	3.25995	2.54448
SRR7358183	ISMMS02	RRMM	MM PC	MM_RR	0.1	5.29494	3.52724	4.02907
SRR7358191	ISMMS28	RRMM	MM PC	MM_RR	0.06	3.99997	5.5406	5.50104
SRR7358192	ISMMS29	RRMM	MM PC	MM_RR	0.3	3.40496	5.55615	3.52936
SRR7358193	ISMMS26	RRMM	MM PC	MM_RR	0.03	3.87183	3.65523	2.47473
SRR7358196	ISMMS27	RRMM	MM PC	MM_RR	0.15	3.61645	7.24243	5.60818
SRR7358197	ISMMS30	RRMM	MM PC	MM_RR	0.26	5.4896	5.68101	3.04825
SRR7358198	ISMMS31	RRMM	MM PC	MM_RR	0	3.2624	5.04432	5.97267
SRR7358199	ISMMS04	RRMM	MM PC	MM_RR	0.05	2.39725	5.97003	6.71456
SRR7358200	ISMMS03	RRMM	MM PC	MM_RR	0.08	2.90582	5.56472	6.74393
SRR7358205	ISMMS51	RRMM	MM PC	MM_RR	0.12	3.59756	6.25204	4.24803
SRR7358207	ISMMS49	RRMM	MM PC	MM_RR	0.28	2.70219	6.00136	5.32463
SRR7358210	ISMMS50	RRMM	MM PC	MM_RR	0.26	2.0942	5.28223	4.10273
SRR7358212	ISMMS22	RRMM	MM PC	MM_RR	0.03	6.23245	7.21389	6.217
SRR7358218	ISMMS24	RRMM	MM PC	MM_RR	0.13	3.87601	5.0126	3.96218
SRR7358219	ISMMS25	RRMM	MM PC	MM_RR	0.09	4.27134	3.986	4.95726
SRR7358221	ISMMS33	RRMM	MM PC	MM_RR	0.21	3.1868	5.46158	4.54584
SRR7358222	ISMMS56	RRMM	MM PC	MM_RR	0.4	3.90332	5.86484	5.84092
SRR7358231	ISMMS54	RRMM	MM PC	MM_RR	0.2	2.20818	6.66811	5.5579
SRR7358233	ISMMS19	RRMM	MM PC	MM_RR	0.13	4.59835	5.85129	5.85293
SRR7358234	ISMMS18	RRMM	MM PC	MM_RR	0.18	3.82559	6.3603	5.82436
SRR7358237	ISMMS21	RRMM	MM PC	MM_RR	0.12	4.55612	6.67113	6.88941
SRR7358246	ISMMS57	RRMM	MM PC	MM_RR	0.29	3.24174	5.7729	6.29751
SRR7358247	ISMMS01	RRMM	MM PC	MM_RR	0.19	4.78218	5.48984	5.7201
SRR7358252	ISMMS17	RRMM	MM PC	MM_RR	0.02	5.83866	4.59746	2.93041
SRR7358255	ISMMS15	RRMM	MM PC	MM_RR	0.19	2.39789	6.75126	5.40894
SRR7358256	ISMMS14	RRMM	MM PC	MM_RR	0.2	2.21193	5.30822	4.86664
SRR7358259	ISMMS13	RRMM	MM PC	MM_RR	0.15	3.16795	6.04554	5.43983
X8226	X8226	HMCL	HMCL	HMCL	0.006	6.10635	3.23661	4.93678
X8226Cas9Flag	X8226Cas9Flag	HMCL	HMCL	HMCL	0.006	6.11793	6.22057	4.75425
X8226Cas9Flag_Vel30nM_4h	X8226Cas9Flag_Vel30nM_4h	HMCL	HMCL	HMCL	0.007	5.85093	6.28483	4.25884
X8226Cas9Flag_Vel30nM_8h	X8226Cas9Flag_Vel30nM_8h	HMCL	HMCL	HMCL	0.006	5.78752	6.38689	4.11942
X8226Cas9FlagVelR	X8226Cas9FlagVelR	HMCL	HMCL	HMCL	0.01	6.16423	5.89572	4.68258
X8226Cas9FlagVelR_Vel30nM_4h	X8226Cas9FlagVelR_Vel30nM_4h	HMCL	HMCL	HMCL	0.013	5.96826	5.7724	4.18072
X8226Cas9FlagVelR_Vel30nM_8h	X8226Cas9FlagVelR_Vel30nM_8h	HMCL	HMCL	HMCL	0.012	5.87549	5.53316	4.32562
ALMC1	ALMC1	HMCL	HMCL	HMCL	0.054	6.21538	2.41264	5.34184
ALMC2	ALMC2	HMCL	HMCL	HMCL	0.04	5.71688	3.07927	5.40996
AMO1	AMO1	HMCL	HMCL	HMCL	0.009	5.67473	7.40943	6.55417
AMO1_CPI203_1.5	AMO1_CPI203_1.5	HMCL	HMCL	HMCL	0.034	5.7763	5.83214	4.68595
AMO1_CPI203_30	AMO1_CPI203_30	HMCL	HMCL	HMCL	0.042	5.43539	5.95131	4.65103
AMO1_CPI203_6	AMO1_CPI203_6	HMCL	HMCL	HMCL	0.026	6.27106	5.74874	4.11372
AMO1_CPI440_1.5	AMO1_CPI440_1.5	HMCL	HMCL	HMCL	0.028	6.02381	6.29467	5.32791
AMO1_CPI440_30	AMO1_CPI440_30	HMCL	HMCL	HMCL	0.035	6.02961	5.5365	4.71512
AMO1_CPI440_6	AMO1_CPI440_6	HMCL	HMCL	HMCL	0.045	6.21274	5.64031	4.22577
ANBL6	ANBL6	HMCL	HMCL	HMCL	0.015	6.31689	5.58856	5.91237
ARD	ARD	HMCL	HMCL	HMCL	0.008	6.49945	3.80095	7.41408
ARP1	ARP1	HMCL	HMCL	HMCL	0.002	6.33255	3.04981	5.81061
CAG	CAG	HMCL	HMCL	HMCL	0.006	6.09867	5.92777	7.15561
COLO677	COLO677	HMCL	HMCL	HMCL	0.003	6.40954	4.70167	5.34892
Delta47	Delta47	HMCL	HMCL	HMCL	0.012	4.80191	2.22638	3.94868
DP6	DP6	HMCL	HMCL	HMCL	0.066	6.08591	2.77845	1.78826
EJM	EJM	HMCL	HMCL	HMCL	0.039	6.4377	6.77993	5.18231
FLAM76	FLAM76	HMCL	HMCL	HMCL	0.05	5.85912	3.6982	4.32352
FR4	FR4	HMCL	HMCL	HMCL	0.009	5.92406	2.14183	2.43859
FR4_nPIK5i_20200529	FR4_nPIK5i_20200529	HMCL	HMCL	HMCL	0.005	5.73161	2.79074	2.26045
H1112	H1112	HMCL	HMCL	HMCL	0.011	6.5621	2.97192	7.02687
INA6	INA6	HMCL	HMCL	HMCL	0.003	6.54858	2.20263	4.01389
JIM1	JIM1	HMCL	HMCL	HMCL	0.006	5.85723	2.53878	1.64526
JIM3	JIM3	HMCL	HMCL	HMCL	0.003	5.92547	3.21472	3.33937
JJN3	JJN3	HMCL	HMCL	HMCL	0.006	6.70618	6.48751	6.60869
JJN3_CPI203_1.5	JJN3_CPI203_1.5	HMCL	HMCL	HMCL	0.042	5.60001	5.6226	3.08481
JJN3_nPIK5i_20200529	JJN3_nPIK5i_20200529	HMCL	HMCL	HMCL	0.022	6.18718	5.52704	5.55122
JK6L	JK6L	HMCL	HMCL	HMCL	0.016	6.47781	5.28495	6.80059
JMW1	JMW1	HMCL	HMCL	HMCL	0.035	6.39811	6.52548	7.11969
Karpas25	Karpas25	HMCL	HMCL	HMCL	0.022	6.31246	3.05408	3.43446
Karpas417	Karpas417	HMCL	HMCL	HMCL	0.036	5.74135	2.92232	4.99156
Karpas620	Karpas620	HMCL	HMCL	HMCL	0.025	6.30524	4.2656	5.55057
Karpas929_p10	Karpas929_p10	HMCL	HMCL	HMCL	0.025	6.43055	2.66356	3.78124
Karpas929_p15	Karpas929_p15	HMCL	HMCL	HMCL	0.025	6.41914	2.95798	3.99959
KAS61	KAS61	HMCL	HMCL	HMCL	0.006	6.19496	2.45902	4.67863
KHM11	KHM11	HMCL	HMCL	HMCL	0.018	6.09643	3.19509	2.54075
KHM1B	KHM1B	HMCL	HMCL	HMCL	0.039	6.0802	3.99959	6.08547
KMM1	KMM1	HMCL	HMCL	HMCL	0.001	5.75142	7.01536	5.69271
KMS11	KMS11	HMCL	HMCL	HMCL	0.019	6.06688	5.39347	5.73337
KMS11_20170718	KMS11_20170718	HMCL	HMCL	HMCL	0.017	6.55201	6.19462	3.26038
KMS11_FAM46C_d3	KMS11_FAM46C_d3	HMCL	HMCL	HMCL	0.01	5.87558	6.05072	4.86881
KMS11_pCDH_d3	KMS11_pCDH_d3	HMCL	HMCL	HMCL	0.011	6.37239	6.16892	5.33559
KMS11Adh	KMS11Adh	HMCL	HMCL	HMCL	0.015	6.34497	5.33754	4.85418
KMS11res_20170718	KMS11res_20170718	HMCL	HMCL	HMCL	0.009	6.66938	6.4703	2.67326
KMS11Sus	KMS11Sus	HMCL	HMCL	HMCL	0.01	6.03957	5.54431	5.52189
KMS12BM	KMS12BM	HMCL	HMCL	HMCL	0.01	6.13654	5.60721	6.43854
KMS12PE	KMS12PE	HMCL	HMCL	HMCL	0.005	6.09344	4.77094	7.97384
KMS18	KMS18	HMCL	HMCL	HMCL	0.006	5.93718	5.7602	6.47474
KMS20	KMS20	HMCL	HMCL	HMCL	0.013	5.77693	6.69498	5.64062
KMS21BM	KMS21BM	HMCL	HMCL	HMCL	0.019	5.53676	5.61564	4.6868
KMS26	KMS26	HMCL	HMCL	HMCL	0.023	6.168	5.38749	6.14621
KMS26_nPIK5i_20200529	KMS26_nPIK5i_20200529	HMCL	HMCL	HMCL	0.021	6.10592	4.69552	4.78806
KMS27	KMS27	HMCL	HMCL	HMCL	0.047	6.10796	6.56192	5.20133
KMS28BM	KMS28BM	HMCL	HMCL	HMCL	0.005	6.24991	2.85954	5.03535
KMS28PE	KMS28PE	HMCL	HMCL	HMCL	0.001	5.95757	4.87026	6.47834
KMS34	KMS34	HMCL	HMCL	HMCL	0.008	6.22816	3.40601	5.08745
KP6	KP6	HMCL	HMCL	HMCL	0.043	6.34429	5.46346	5.61594
L363	L363	HMCL	HMCL	HMCL	0.029	6.04278	6.82763	7.03541
LP1	LP1	HMCL	HMCL	HMCL	0.009	6.42774	6.33012	7.16985
MC1286PE6pt_CPI203_1h	MC1286PE6pt_CPI203_1h	HMCL	HMCL	HMCL	0.061	5.68885	5.07644	4.30373
MC1286PE6pt_CPI203_3h	MC1286PE6pt_CPI203_3h	HMCL	HMCL	HMCL	0.056	5.0633	4.90149	2.92853
MC1286PE6pt_CPI440_1h	MC1286PE6pt_CPI440_1h	HMCL	HMCL	HMCL	0.067	5.6837	5.29004	4.28168
MC1286PE6pt_CPI440_3h	MC1286PE6pt_CPI440_3h	HMCL	HMCL	HMCL	0.067	5.38806	5.54642	3.74891
MM1R	MM1R	HMCL	HMCL	HMCL	0.004	6.34032	5.38211	4.38685
MM1S_20170718	MM1S_20170718	HMCL	HMCL	HMCL	0.011	6.7857	6.08307	4.88361
MM1S_FAM46C_d14	MM1S_FAM46C_d14	HMCL	HMCL	HMCL	0.023	6.03933	6.0603	4.92824
MM1S_FAM46C_d3	MM1S_FAM46C_d3	HMCL	HMCL	HMCL	0.016	4.80014	6.41527	4.69218
MM1S_Vec_d14	MM1S_Vec_d14	HMCL	HMCL	HMCL	0.023	6.02779	6.44597	4.88937
MM1S_Vec_d3	MM1S_Vec_d3	HMCL	HMCL	HMCL	0.009	6.4996	6.42249	5.9109
MM1Sres_20170718	MM1Sres_20170718	HMCL	HMCL	HMCL	0.012	6.79566	6.11109	4.84437
MMM1	MMM1	HMCL	HMCL	HMCL	0.007	6.11738	2.40296	6.19126
MOLP2	MOLP2	HMCL	HMCL	HMCL	0.035	4.17948	6.5419	6.94131
MOLP8	MOLP8	HMCL	HMCL	HMCL	0.027	6.20522	2.03502	0.972932
NCIH929	NCIH929	HMCL	HMCL	HMCL	0.013	6.07517	2.34746	3.58405
OCIMY1	OCIMY1	HMCL	HMCL	HMCL	0.029	5.8418	6.39258	5.48075
OCIMY5	OCIMY5	HMCL	HMCL	HMCL	0.024	6.21182	7.35184	8.38942
OCIMY5_CRBN_20170718	OCIMY5_CRBN_20170718	HMCL	HMCL	HMCL	0.024	6.12201	6.10076	7.27232
OCIMY5_VEC_20170718	OCIMY5_VEC_20170718	HMCL	HMCL	HMCL	0.025	6.1186	6.13154	7.39724
OCIMY7	OCIMY7	HMCL	HMCL	HMCL	0.023	2.64339	4.0141	6.37429
OH2	OH2	HMCL	HMCL	HMCL	0.038	6.18498	2.13298	4.14374
OPM1	OPM1	HMCL	HMCL	HMCL	0.005	6.85983	2.20494	2.90695
OPM2	OPM2	HMCL	HMCL	HMCL	0.005	6.57944	1.96662	4.75957
OPM2_2013_replacement_20180131	OPM2_2013_replacement_20180131	HMCL	HMCL	HMCL	0.017	6.68394	4.82185	5.18411
OPM2_CRBN_ko_2_6_20170718	OPM2_CRBN_ko_2_6_20170718	HMCL	HMCL	HMCL	0.017	6.66662	5.06857	5.2427
OPM2_NS_20170718	OPM2_NS_20170718	HMCL	HMCL	HMCL	0.016	6.70373	5.19397	5.08947
OPM2_replacement_20180131	OPM2_replacement_20180131	HMCL	HMCL	HMCL	0.016	6.72518	2.07958	4.59989
PCM6	PCM6	HMCL	HMCL	HMCL	0.008	4.08003	5.7273	7.67242
PE1	PE1	HMCL	HMCL	HMCL	0.043	5.50691	2.33187	0.259224
PE2	PE2	HMCL	HMCL	HMCL	0.023	6.52522	2.99888	3.44075
SKMM1	SKMM1	HMCL	HMCL	HMCL	0.005	6.4032	4.18413	5.63642
SKMM2	SKMM2	HMCL	HMCL	HMCL	0.018	6.40969	2.3362	8.23698
SUHRR	SUHRR	HMCL	HMCL	HMCL	0.001	6.0342	3.63491	2.71326
U266	U266	HMCL	HMCL	HMCL	0.017	5.8783	4.99188	5.84611
UTMC2	UTMC2	HMCL	HMCL	HMCL	0.003	6.3249	2.12967	1.13275
VP6	VP6	HMCL	HMCL	HMCL	0.012	6.338	7.06717	5.0481
XG1	XG1	HMCL	HMCL	HMCL	0.01	6.4698	2.9968	4.52033
XG1_20170214	XG1_20170214	HMCL	HMCL	HMCL	0.029	6.30446	3.449	5.0772
XG1res_20170214	XG1res_20170214	HMCL	HMCL	HMCL	0.012	7.01774	2.34085	4.4593
XG2	XG2	HMCL	HMCL	HMCL	0.02	6.78573	5.5118	3.96681
XG6	XG6	HMCL	HMCL	HMCL	0.023	4.50371	1.55524	4.81208
XG7	XG7	HMCL	HMCL	HMCL	0.005	4.26986	2.37782	2.8559

## Sheet: 5E
Figure 5E: M-spike (gamma/albumin ) measured four weeks after tamoxifen administration and normalized to the day 0 values
Vk21153 Vk*MYCDlox+CreERT2+	Vk22284 Vk*MYC+CreERT2+
1.63636	0.321782
1.13333	0.122271
	0.121547
	0.227092

## Sheet: 6A and S11A
Figure 6A and S11A. Mutational signature contribution
sample	SBS1	SBS2	SBS5	SBS8	SBS9	SBS13	SBS18	SBS17a	SBS17b	mutations
Vk12598_MM_R_M_MYC.AIDhet_23916_wxs	0.118505	0.0398782	0.590253	0.119815	0.0682872	0	0	0	0.0632613	228
Vk12598_MM_V_M_MYC.AIDhet_35084_wgs	0.0272992	0.0304726	0.627068	0	0.204846	0	0.0533624	0	0.0569523	27695
Vk12653_MM_R_M_MYC.AIDhet_26382_wxs	0.076029	0.0555565	0.424546	0.215514	0.0521736	0	0	0	0.176181	171
Vk12653_MM_V_M_MYC.AIDhet_35960_wgs	0.0200669	0.0427608	0.560411	0	0.105928	0	0	0.110652	0.160182	13343
Vk14451_MM_R_M_MYC.EGFP_mc31644_wxs	0.0193494	0	0.424055	0.138981	0.0521972	0	0	0.19535	0.170067	238
Vk14750_MM_V_M_MYC_33411_wgs	0.000774282	0	0.47947	0.121686	0.0290671	0	0	0.087333	0.281669	20451
Vk21598_MM_O_M_MYC.MDRnull_mc27635_wxs	0.161322	0	0.741336	0	0.0282961	0	0	0	0.0690455	55
Vk22182_MM_O_M_MYC.MIRnull_mc28333_wxs	0.00337331	0	0.405756	0	0.590871	0	0	0	0	29
Vk22284_MM_R_M_MYC.CRE_23185b_wxs	0.0531767	0	0.654894	0	0.29193	0	0	0	0	116
Vk22304_MM_O_F_MYC.MIRnull_mc28336_wxs	0.0280639	0	0.714084	0	0.0898925	0	0	0.0821464	0.0858132	60
Vk22428_MM_O_F_MYC.MIRhet_mc31258_wxs	0.0693342	0	0.620439	0	0.310227	0	0	0	0	42
Vk22633_MM_O_M_MYC.MDRnull_mc28330_wxs	0.0391752	0.0499411	0.684222	0	0.0805122	0	0	0.0565756	0.0895741	65
Vk23053_MM_R_M_MYC.TRAF3null.CRE_34772_wgs	0.0697961	0	0.847071	0	0.0831325	0	0	0	0	15805
Vk23117_MM_O_F_MYC.MIRnull_mc28334_wxs	0.0968716	0.0809613	0.404102	0	8.15011e-05	0	0.219534	0.0906971	0.107753	33
Vk23589_MM_O_F_MYC.MIRnull_mc27636_wxs	0.059828	0	0.209239	0.140912	0.520698	0	0	0	0.0693222	60
Vk23631_MM_R_M_MYC_mc31901_wxs	0.0841563	0.0472159	0.614736	0	0.253892	0	0	0	0	94
Vk24094_MM_O_M_MYC.MDRhet_mc28331_wxs	0.0613062	0.0877398	0.430126	0	0.31515	0	0	0	0.105678	46
Vk24095_MM_O_M_MYC.MDRhet_mc28332_wxs	0.0237715	0.0446095	0.635008	0	0.234064	0	0	0	0.0625478	56
Vk25039_MM_O_F_MYC.MIRnull_mc31257_wxs	0.180701	0	2.59521e-06	0	0.432202	0.193624	0.19347	0	0	5
Vk25183_MM_O_M_MYC.MIRnull_mc28335_wxs	0.061567	0	0.453382	0	0.143827	0	0	0.157368	0.183857	63
Vk25214_MM_O_F_MYC.MIRnull_mc31255_wxs	0.0174562	0	0.595473	0	0.285327	0	0	0.101744	0	90
Vk25283_MM_O_M_MYC.MDRhet_mc31256_wxs	0.0174565	0.0854773	0.477035	0	0.331087	0	0	0.0889448	0	125
Vk26784_MM_R_M_MYC_27456_wxs	0.0183454	0	0.215011	0	0.0412106	0	0	0.216764	0.50867	359
Vk27181_MM_R_M_MYC_27401_wxs	0.0369102	0.0707804	0.481346	0	0.000374858	0	0	0.0996323	0.310956	84
Vk28158_MM_R_M_MYC_29806_wgs	0.0380959	0	0.648172	0	0.161691	0	0	0.0760854	0.0759555	9809
Vk29087_MM_R_M_MYC.CRE_29847b_wxs	0.0646275	0	0.565045	0	0.332152	0	0	0.0381754	0	90
Vk29400_MM_R_F_MYC.CRE_mc29977_wxs	0.118281	0.0383671	0.565265	0	0.215345	0	0	0.0627419	0	77
Vk29790_MM_R_F_MYC.mCRBNhet.hCRBN_mc32184_wxs	0.0982897	0.0476877	0.527456	0	0.23973	0	0	0	0.0868368	78
Vk31080_MM_V_F_MYC.CRE_35260_wgs	2.13189e-06	0	0.207842	0	0.740303	0	0	0	0.0518522	36268
Vk31159_MM_R_F_MYC_342935_wgs	0.0152408	0.0220974	0.497937	0	0.279535	0	0	0.0854709	0.0997187	6347
Vk31159_MM_V_F_MYC_38842_wgs	0.0185412	0.0305484	0.445063	0	0.291796	0	0	0.0640216	0.15003	5298
Vk31422_MM_R_F_MYC.CRE_mc31734_wxs	0.0693332	0.0442055	0.388128	0	0.248052	0	0	0.117706	0.132575	149
Vk31507_MM_R_M_MYC.mCRBNnull.hCRBN_mc32510_wxs	0.0109195	0.0457739	0.402286	0	0.243414	0	0	0.15105	0.146556	164
Vk31803_MM_R_F_MYC_35001_wgs	0.0219678	0.0578025	0.339586	0.115614	0.349963	0	0	0.0473134	0.0677534	5005
Vk32052_MM_R_F_MYC.mCRBNnull.hCRBN_mc32358_wxs	0.0369533	0	0.466929	0.130804	0.297706	0	0.0676082	0	0	189
Vk32245_MM_V_F_MYC_mc32579_wxs	0.0795589	0	0.631363	0	0.240467	0	0	0	0.0486108	159
Vk32269_MM_R_F_MYC.mCRBNhet.hCRBN_36110_wgs	0.00133894	0	0.152528	0	0.0824402	0	0	0.230171	0.533522	14643
Vk32366_MM_O_F_MYC.MMSET1het_34522_wgs	0.0160909	0	0.511343	0	0.410316	0	0	0.0314623	0.0307879	6293
Vk32642_MM_R_M_MYC.mCRBNnull_34117_wgs	0.00267487	0	0.455495	0	0.241017	0	0.126211	0.0844904	0.0901118	6135
Vk32829_MM_R_F_MYC.MMSET1null_33590_wgs	0.0128708	0	0.502844	0	0.432669	0	0	0.031202	0.0204142	7055
Vk32908_MM_R_M_MYC.mCRBNnull.hCRBN_34444_wgs	0.0233038	0.0318986	0.427602	0	0.361954	0	0.121131	0	0.0341101	4591
Vk32976_MM_R_F_MYC_34625_wgs	0.0162828	0	0.294989	0	0.688728	0	0	0	0	8808
Vk33369_MM_R_F_MYC.mCRBNnull.hCRBN_37289_wgs	0.00170997	0	0.354605	0	0.327217	0	0	0.133895	0.182573	10518
Vk33880_MM_R_M_MYC.mCRBNnull.hCRBN_36199_wgs	3.22521e-06	0	0.277983	0.116096	0.34746	0	0	0	0.258458	1316
Vk33883_MM_R_M_MYC.mCRBNnull.hCRBN_38052_wgs	0.0149428	0	0.328041	0.171209	0.00185275	0	0	0.16783	0.316124	5495
Vk33982_MM_R_F_MYC.mCRBNnull.hCRBN_37049_wgs	0.0268308	0.0457155	0.418924	0	0.455035	0	0	0	0.0534947	2916
Vk34286_MM_V_F_MYC.OMO.rtTA_35681_wgs	0.0155093	0	0.419555	0.141266	0.182874	0	0	0.154138	0.0866582	7340
Vk34635_MM_R_M_MYC.mCRBNnull.hCRBN_36608_wgs	0.0238778	0.0354293	0.567752	0	0.346253	0	0	0	0.0266877	3775
Vk35707_MM_V_F_MYC.mCRBNnull.hCRBN_37200_wgs	1.48938e-05	0	0.38373	0	0.551435	0	0	0	0.064821	14320
Vk36040_MM_O_F_MYC.mCRBNnull.hCRBN_36064_wgs	8.6533e-10	0	0.384413	0.117529	0.498058	0	0	0	0	432
Vk36040_MM_R_F_MYC.mCRBNnull.hCRBN_36724_wgs	0.0234434	0	0.526486	0.176197	0.185057	0.036709	0	0	0.0521072	731
Vk36387_MM_R_F_MYC.mCRBNnull.hCRBN_39020_wgs	0.0409448	0.0886468	0.514544	0	0.220234	0	0	0	0.135631	1876
Vk36574_MM_R_M_MYC.mCRBNnull.hCRBN_38943_wgs	0.0270489	0.040473	0.480803	0	0.370533	0	0	0	0.0811418	3044
Vk36679_MM_R_M_MYC.mCRBNnull.hCRBN_36984_wgs	0.00844647	0	0.618363	0.201332	0.127796	0	0	0	0.0440623	1400
Vk36973_MM_R_F_MYC.mCRBNnull.hCRBN_37409_wgs	0.0150911	0	0.466366	0	0.491365	0	0	0	0.0271785	7905
Vk37296_MM_V_M_MYC.mCRBNnull.hCRBN_40057_wgs	0.0106105	0.0314923	0.552072	0.134336	0.19688	0	0	0.0371519	0.0374569	4683
Vk37553_MM_R_M_MYC.mCRBNnull.hCRBN_38839_wgs	0.0296301	0.0405717	0.494594	0	0.363259	0	0	0	0.0719449	1894
Vk37553_MM_V_M_MYC.mCRBNnull.hCRBN_39481_wgs	0.027659	0.0440913	0.487491	0.10126	0.295426	0	0	0	0.0440733	2773
Vk37783_MM_V_F_MYC.OMO.rtTA_39274_wgs	0.0579767	0	0.785004	0	0.15702	0	0	0	0	9477
Vk38150_MM_V_M_MYC.mCRBNnull.hCRBN_39515_wgs	0.0183884	0.0513435	0.354086	0.158919	0.147701	0	0	0.155804	0.113758	4233
Vk38290_MM_V_F_MYC.mCRBNnull.hCRBN_39878_wgs	0.00966491	0.0369144	0.473404	0	0.314903	0	0	0.068718	0.0963961	4083
Vk38291_MM_V_F_MYC_39684_wgs	0.0206563	0.0475633	0.414913	0.146923	0.23807	0	0	0.0601005	0.0717731	3258
Vk38525_MM_V_M_MYC_38923_wgs	0.00897054	0	0.358475	0	0.516652	0	0	0	0.115902	7112
Vk38862_MM_V_F_MYC_39683_wgs	0.000486051	0	0.373557	0	0.516742	0	0	0.0658516	0.0433637	10487
Vk38975_MM_V_M_MYC_40066_wgs	0.026133	0.0429723	0.480736	0.121707	0.275351	0	0	0	0.0531003	2828
Vk39227_MM_V_M_MYC.mCRBNnull.hCRBN_39482_wgs	1.09747e-19	0	0.201427	0	0.741852	0	0	0	0.0567209	30218
Vk39337_MM_V_F_MYC.mCRBNnull.hCRBN_40022_wgs	4.91832e-07	0	0.414507	0	0.469221	0	0	0.0647393	0.0515319	22824
Vk39885_MM_V_F_MYC.mCRBNnull.hCRBN_40056_wgs	0.00107028	0	0.347819	0	0.608824	0	0	0	0.0422867	10377

[truncated: 13 more sheets: 6B, 6C, 6F, 6G, 7E, 7F, S2A, S2D, S5, S8C, S8D, S10E, S11B]
